# Supplementary material for: Altered Ca2+ Homeostasis in Red Blood Cells of Polycythemia Vera Patients Following Disturbed Organelle Sorting during Terminal Erythropoiesis
Source: Cells. 2021 Dec 24;11(1):49. doi: 10.3390/cells11010049 (PMC8750512; doi:10.3390/cells11010049)
Supplement: Supplementary file 1 [file cells-11-00049-s001.zip]

Archive with 5 entries (5 files):
- Buks et al Supplemental Material.pdf
- Supplemental Material captions.pdf
- Table S2 Perseus analysis.xlsx
- Table S3 Perseus analysis by groups.xlsx
- Table S4 On off proteins.xlsx
