# Supplementary material for: Altered Ca2+ Homeostasis in Red Blood Cells of Polycythemia Vera Patients Following Disturbed Organelle Sorting during Terminal Erythropoiesis
Source: Cells. 2021 Dec 24;11(1):49. doi: 10.3390/cells11010049 (PMC8750512; doi:10.3390/cells11010049)
Supplement: Supplementary file 1 [file cells-11-00049-s001.zip › Table S2 Perseus analysis.xlsx]

## Sheet: Summary
Summary
	Sample name Perseus	Information
	G_Wt1	RBCs (healthy individuals)
	G_Wt2	RBCs (healthy individuals)
	G_Wt3	RBCs (healthy individuals)
	G_Wt4	RBCs (healthy individuals)
	GPV_J1	RBCs (Polycythemia vera patients with JAK2V617F mutation)
	GPV_J2	RBCs (Polycythemia vera patients with JAK2V617F mutation)
	GPV_J3	RBCs (Polycythemia vera patients with JAK2V617F mutation)
	GPV_J4	RBCs (Polycythemia vera patients with JAK2V617F mutation)
	GET_J1	RBCs (Essential thrombocythemia patients with JAK2V617F mutation)
	GET_J2	RBCs (Essential thrombocythemia patients with JAK2V617F mutation)
	GET_J3	RBCs (Essential thrombocythemia patients with JAK2V617F mutation)
	GET_J4	RBCs (Essential thrombocythemia patients with JAK2V617F mutation)
	R_Wt1	Reticulocytes (healthy individuals)
	R_Wt2	Reticulocytes (healthy individuals)
	R_Wt3	Reticulocytes (healthy individuals)
	R_Wt4	Reticulocytes (healthy individuals)
	RPV_J1	Reticulocytes (Polycythemia vera patients with JAK2V617F mutation)
	RPV_J2	Reticulocytes (Polycythemia vera patients with JAK2V617F mutation)
	RPV_J3	Reticulocytes (Polycythemia vera patients with JAK2V617F mutation)
	RPV_J4	Reticulocytes (Polycythemia vera patients with JAK2V617F mutation)
	RET_J1	Reticulocytes (Essential thrombocythemia patients with JAK2V617F mutation)
	RET_J2	Reticulocytes (Essential thrombocythemia patients with JAK2V617F mutation)
	RET_J3	Reticulocytes (Essential thrombocythemia patients with JAK2V617F mutation)
	RET_J4	Reticulocytes (Essential thrombocythemia patients with JAK2V617F mutation)
Sheet	Description
Stat Analysis	Statisticals and Fold change analysis of the following comparisons [GPV_J vs G_Wt], [GET_J vs G_Wt], [GPV_J vs GET_J] and [RPV_J vs R_Wt], [RET_J vs R_Wt], [RPV_J vs RET_J], and [GPV_J vs RPV_J], [GET_J vs RET_J], [G_Wt vs R_Wt] were done by Perseus software (1.6.14.0). [White box] for ANOVA p-value column = POI (Protein Of Interest) with Student's T-test p-value<0.05 [White box] for ANOVA q-valu…
Perseus Export	Raw data export from the Maxquant software and analysed in Perseus software. Export correspond to data without reverse, only identified by site and contaminant proteins and proteins with less than 3 valid values in at least one group.
Abbreviations
LFQ	Label free quantification values
POI	Proteins Of Interest
NaN	not quantified

## Sheet: Stat Analysis
	Id	Protein name	Gene name	Accession number		ANOVA			GPV_J vs G_Wt			GET_J vs G_Wt			GPV_J vs GET_J			RPV_J vs R_Wt			RET_J vs R_Wt			RPV_J vs RET_J			GPV_J vs RPV_J			GET_J vs RET_J			G_Wt vs R_Wt			Id
						p-value	q-value		p-value	Fold change		p-value	Fold change		p-value	Fold change		p-value	Fold change		p-value	Fold change		p-value	Fold change		p-value (paired)	Fold change		p-value (paired)	Fold change		p-value (paired)	Fold change			all POI	POI_G	POI_Retic	POI_G_Retic	id_POI_CN1
	239	Flotillin-1	FLOT1	O75955		1.57592e-05	0.000321538		0.419286	1.14442		0.0420499	1.3091		0.237931	-1.14389		0.209395	1.3543		0.212815	1.29027		0.782208	1.04962		0.0511064	1.59887		0.00157371	1.91969		0.0899797	1.89208		239	+	+		+	239
	983	Peptidyl-prolyl cis-trans isomerase A	PPIA	P62937		0.604557	0.749035		0.871667	1.01685		0.204305	-1.11888		0.220004	1.13773		0.562634	1.08799		0.514596	1.11667		0.840726	-1.02636		0.0175199	-1.20384		0.00479423	-1.40575		0.937038	-1.12512		983	+	+		+	983
	1003	Actin, alpha skeletal muscle	ACTA1	P68133		0.142869	0.301898		1	1.04229		1	1.59205		0.0791833	-1.52746		1	-1.27878		1	1.40277		0.339458	-1.79383		0.743738	-1.2902		0.411829	-1.51519		1	-1.71964		1003	+	+			1003
	475	Erythrocyte membrane protein band 4.2	EPB42	P16452-2		0.00118219	0.00911443		0.926779	1.00817		0.528075	1.04473		0.570989	-1.03626		0.312139	1.203		0.355177	1.17844		0.692432	1.02084		0.0557519	1.35779		0.00289048	1.43635		0.0415278	1.62019		475	+			+	475
	241	Glutaredoxin-3	GLRX3	O76003		0.203601	0.386139		0.98381	1.01019		0.148927	-1.11427		0.377147	1.12562		0.329844	1.27718		0.512916	1.11711		0.160283	1.1433		0.452585	1.10926		0.362484	1.12667		0.306763	1.40244		241	+	+			241
	1545	CB1 cannabinoid receptor-interacting protein 1	CNRIP1	Q96F85		0.000120779	0.00159152		0.198169	1.23765		0.350564	1.17606		0.505454	1.05237		0.791167	1.13168		0.110896	1.55617		0.162975	-1.37509		0.0189604	2.91155		0.00913732	2.01198		0.180209	2.66227		1545	+	+		+	1545
	151	26S proteasome non-ATPase regulatory subunit 3	PSMD3	O43242		0.608115	0.752406		0.591839	1.06842		0.973615	-1.08911		0.075176	1.16363		0.331664	1.37176		0.354128	1.30681		0.699625	1.04971		0.125325	-1.22075		0.0393619	-1.35324		0.455849	1.05174		151	+	+		+	151
	1796	Probable tRNA(His) guanylyltransferase	THG1L	Q9NWX6		0.0085612	0.0401693		0.00984586	1.35923		0.173184	-1.20931		0.0289532	1.64372		1	-1.09901		1	-1.26051		0.507189	1.14695		0.172059	1.52305		0.562364	1.06275		1	1.01958		1796	+	+			1796
	264	6-phosphogluconolactonase	PGLS	O95336		0.000461527	0.00423066		0.19731	-1.31011		0.75269	-1.04441		0.210481	-1.2544		1	-2.48675		1	-2.42019		0.79305	-1.0275		0.479253	1.38609		0.0308151	1.69218		1	-1.3694		264	+	+		+	264
	841	Spermine synthase	SMS	P52788		0.00685756	0.0349452		0.218498	1.42349		0.365937	-1.33527		0.0131996	1.90074		0.0244498	-1.45108		0.116154	1.18299		0.0115528	-1.71661		0.117779	1.51358		0.063924	-2.1557		0.381069	-1.3647		841	+	+	+		841
	467	Ribosyldihydronicotinamide dehydrogenase [quinone]	NQO2	P16083		0.0490751	0.143823		0.658925	-1.55118		0.73529	1.02854		0.146458	-1.59545		0.0390395	-1.58318		0.342513	-1.43215		0.993387	-1.10545		1	1.52468		0.0249041	2.20051		0.853515	1.49387		467	+	+	+	+	467
	575	Threonine--tRNA ligase, cytoplasmic	TARS	P26639		0.00340571	0.0202795		0.711894	1.46345		0.597891	-1.50622		0.447149	2.20428		0.284007	1.66664		0.215823	1.41841		0.863784	1.17501		0.118904	-2.44799		0.00601405	-4.59238		0.0387821	-2.14954		575	+	+		+	575
	452	Farnesyl pyrophosphate synthase	FDPS	P14324-2		0.000445705	0.00414571		0.498161	-1.07121		0.0439077	-1.71697		0.0688525	1.60283		0.158901	-1.25992		0.114502	-1.31367		0.754791	1.04266		0.0262672	-1.19678		0.0239905	-1.83975		0.0291986	-1.40762		452	+	+		+	452
	180	Glia maturation factor gamma	GMFG	O60234		0.0899867	0.221572		0.435082	-1.44795		0.731136	1.0143		0.115159	-1.46865		0.437658	1.15316		0.515304	-1.13161		0.203733	1.30492		0.215229	1.02487		0.0160137	1.96414		0.268735	1.71125		180	+	+		+	180
	1959	Protein phosphatase methylesterase 1	PPME1	Q9Y570		0.154954	0.319246		0.593605	1.08898		0.136555	-1.45001		0.0601028	1.57904		0.43091	1.26924		0.361266	1.25458		0.852479	1.01168		0.112932	-1.38676		0.0302205	-2.16446		0.959225	-1.18982		1959	+	+		+	1959
	1770	Protein FAM114A2	FAM114A2	Q9NRY5		0.119609	0.266853		0.785124	1.0889		0.245439	-1.20567		0.283973	1.31286		0.224997	1.13149		0.48323	-1.13596		0.167195	1.28533		0.830358	1.09061		0.707304	1.06775		0.126292	1.13327		1770	+	+			1770
	480	Aspartate aminotransferase, cytoplasmic	GOT1	P17174		0.00140001	0.0102966		0.379415	1.09122		0.369607	1.1014		0.932556	-1.00934		0.545015	1.1658		0.300263	1.3293		0.398738	-1.14025		0.0227744	2.00374		0.00158365	1.77369		0.0693782	2.1407		480	+	+		+	480
	1814	Methionine adenosyltransferase 2 subunit beta	MAT2B	Q9NZL9		0.0183823	0.0708951		0.650121	1.06329		0.041366	-1.6883		0.021429	1.79515		0.914568	1.07885		0.708816	1.07979		0.875837	-1.00087		0.0412716	-1.44677		0.0270529	-2.59943		1	-1.42591		1814	+	+		+	1814
	1822	E3 ubiquitin-protein ligase KCMF1	KCMF1	Q9P0J7		0.423223	0.62544		0.873288	1.009		0.170932	-1.24415		0.436977	1.25535		0.861085	1.07608		0.758787	-1.0266		0.677976	1.1047		0.974475	1.02972		0.46409	-1.10357		0.338298	1.09817		1822	+	+			1822
	265	Structural maintenance of chromosomes protein 2	SMC2	O95347		8.46597e-05	0.0012412		0.0984462	-1.62294		0.0283185	-4.3974		0.170864	2.70954		0.312557	1.62106		0.115995	2.69758		0.28265	-1.66409		0.0294895	-9.96056		0.0325944	-44.9113		0.394281	-3.78604		265	+	+		+	265
	525	Trifunctional purine biosynthetic protein adenosine-3	GART	P22102		0.000182302	0.00215526		0.310726	1.2525		0.0123467	-2.47232		0.00869113	3.09657		0.000903883	1.55662		0.598896	-1.05525		0.0147357	1.64262		0.149309	-1.47883		0.190516	-2.78781		0.203291	-1.18991		525	+	+	+		525
	1879	Protein CDV3 homolog	CDV3	Q9UKY7		0.00706656	0.035473		0.111902	-1.30151		0.0668437	-1.93113		0.175767	1.48376		0.799245	1.11255		0.2433	1.24641		0.444654	-1.12031		0.491687	-1.62022		0.0198402	-2.69325		1	-1.11893		1879	+	+		+	1879
	165	Density-regulated protein	DENR	O43583		0.626242	0.766888		0.495177	-1.16899		0.182277	-1.39282		0.55963	1.19147		0.725997	1.14307		0.87266	-1.04202		0.54841	1.19111		0.114571	-1.42049		0.0254417	-1.42093		0.240975	-1.06305		165	+	+		+	165
	315	Serum albumin	ALB	P02768		0.0221564	0.0810054		0.493649	1.50733		0.411416	1.15268		0.771689	1.30768		0.420955	-1.95159		0.0575727	-4.24522		0.0703545	2.17526		0.128396	1.96462		0.050235	3.26806		0.782799	-1.49733		315	+	+			315
	615	Phosphatidylethanolamine-binding protein 1	PEBP1	P30086		0.00313313	0.0190548		0.986763	1.03819		0.325594	1.15532		0.493698	-1.11282		0.325395	1.2828		0.243256	1.39559		0.229093	-1.08793		0.0810337	1.75033		0.00176444	1.79038		0.0489776	2.16272		615	+	+		+	615
	829	Hepatoma-derived growth factor	HDGF	P51858		0.25874	0.45191		0.448747	1.43165		0.252522	1.58894		0.751289	-1.10987		0.45474	-1.53224		0.653968	1.29754		0.219768	-1.98814		0.345159	2.42055		0.493413	1.35126		0.928848	1.10345		829	+	+			829
	414	S-formylglutathione hydrolase	ESD	P10768		0.000162141	0.00199134		0.509222	1.20484		0.0373694	1.50241		0.233693	-1.24698		0.0672253	1.91891		0.072594	1.62016		0.0200078	1.18439		0.105269	1.61368		0.00252461	2.38325		0.0221906	2.57005		414	+	+		+	414
	529	Nucleoside diphosphate kinase B	NME2	P22392-2		0.00134691	0.0100226		0.520992	-1.12085		0.47845	-1.12401		0.936972	-0.997188		0.850162	1.05239		0.452743	1.20508		0.538788	-1.14508		0.0275742	1.97313		0.0126563	1.71829		0.0344965	2.32746		529	+	+		+	529
	787	Proteasome subunit beta type-3	PSMB3	P49720		0.000573524	0.00493542		0.127269	1.3718		0.0355337	1.54638		0.497584	-1.12726		0.778645	1.0229		0.507811	1.10245		0.460992	-1.07777		0.0341473	1.68694		0.0208339	1.7644		0.375868	1.25788		787	+	+	+	+	787
	87	GTP-binding protein 1	GTPBP1	O00178		2.35003e-05	0.000437175		0.775402	1.03685		0.237242	-1.43382		0.704411	1.48665		0.170013	1.35922		0.145947	1.35541		0.971447	-0.997198		0.0424749	-3.32414		0.00188368	-4.928		0.197012	-2.53573		87	+	+		+	87
	769	Glutathione synthetase	GSS	P48637		3.59628e-06	9.47769e-05		0.224789	-1.09387		0.182886	-1.0948		0.995223	-0.999151		0.565101	1.10134		0.541132	1.10282		0.968801	-1.00135		0.0127395	1.78247		0.00913438	1.77857		0.0456048	2.14739		769	+			+	769
	1912	RuvB-like 1	RUVBL1	Q9Y265		0.171606	0.341861		0.804881	-1.03616		0.889296	-1.02141		0.90961	-1.01444		0.34312	1.24975		0.279895	1.32443		0.503757	-1.05976		0.334485	-1.15625		0.168841	-1.20791		0.580455	1.11995		1912	+	+		+	1912
	462	Ubiquitin carboxyl-terminal hydrolase isozyme L3	UCHL3	P15374		0.0395778	0.122112		0.201066	1.75489		0.000860803	2.04751		0.429085	-1.16674		1	1.37111		1	1.14832		0.879491	1.19401		0.488311	1.84281		0.0121516	2.56722		1	1.4398		462	+	+		+	462
	901	Proteasome subunit alpha type-6	PSMA6	P60900		0.0883095	0.21857		0.283226	1.12218		0.0843107	1.19716		0.475607	-1.06682		0.297716	1.31755		0.242674	1.40994		0.311573	-1.07012		0.092859	1.22227		0.0642371	1.21849		0.248787	1.43506		901					901
	630	S-adenosylmethionine synthase isoform type-2	MAT2A	P31153		0.0342901	0.110094		0.0830971	1.29301		0.115567	1.42124		0.644476	-1.09917		0.261206	-1.27853		0.463123	-1.17782		0.299157	-1.0855		0.200694	1.12722		0.510808	1.14141		0.283942	-1.46657		630					630
	198	Sorting nexin-2	SNX2	O60749		1.4691e-06	4.53271e-05		0.714126	-1.06142		0.19034	-1.28587		0.305054	1.21146		0.240659	1.22381		0.256978	1.28229		0.849665	-1.04779		0.103926	-2.10829		0.0125542	-2.67617		0.00684702	-1.62304		198	+			+	198
	101	RNA 3-terminal phosphate cyclase	RTCA	O00442		0.00341465	0.0202795		0.989159	-1.00044		0.0927077	1.35491		0.138935	-1.35551		0.0354772	1.96682		0.174851	1.59727		0.323716	1.23136		0.341157	1.42396		0.0618914	2.37676		0.219852	2.80189		101	+		+		101
	0	Ubiquitin-like modifier-activating enzyme 6	UBA6	A0AVT1		0.000685589	0.00574351		0.31944	1.24963		0.11848	-1.5076		0.0690347	1.88394		0.251411	1.2517		0.65501	1.09771		0.519895	1.14028		0.314814	-1.44778		0.00942433	-2.39196		0.0832518	-1.44538		0	+			+	0
	1235	Proteasomal ubiquitin receptor ADRM1	ADRM1	Q16186		0.171521	0.341861		0.156372	-1.45401		0.0908045	-1.63367		0.584877	1.12356		0.86266	-1.02319		0.3405	1.18233		0.352977	-1.20975		0.915194	-1.1841		0.141139	-1.60946		0.578395	1.20011		1235					1235
	94	26S proteasome non-ATPase regulatory subunit 9	PSMD9	O00233		0.0964851	0.231032		0.269216	1.16317		0.398574	-1.14651		0.0864742	1.33359		0.163146	-1.43285		0.16924	-1.4289		0.988119	-1.00276		0.0296137	1.16584		0.316198	-1.14705		0.319645	-1.42956		94					94
	488	T-complex protein 1 subunit alpha	TCP1	P17987		0.432661	0.63191		0.788322	-1.02369		0.144466	-1.28022		0.202937	1.2506		0.470278	1.16369		0.305849	1.30004		0.355352	-1.11717		0.705845	1.0413		0.153805	-1.34172		0.44404	1.24045		488					488
	292	Purine nucleoside phosphorylase	PNP	P00491		0.0196239	0.0742742		0.69999	1.05762		0.0991043	1.21665		0.284841	-1.15036		0.453715	1.1536		0.174824	1.46363		0.0442037	-1.26875		0.051792	1.35953		0.00487209	1.23267		0.155957	1.4829		292	+		+	+	292
	1274	DDB1- and CUL4-associated factor 6	DCAF6	Q58WW2		0.0255737	0.0891203		0.509588	-1.10577		0.0580524	-1.62162		0.266686	1.4665		0.486294	-1.08292		0.0823815	1.25452		0.00149614	-1.35854		0.276241	1.41394		0.19516	-1.40904		0.270999	1.44378		1274	+		+		1274
	507	Annexin A7	ANXA7	P20073-2		0.0561431	0.159598		0.728224	-1.04524		0.0544865	-1.43495		0.047729	1.37285		0.335462	1.19007		0.212656	1.29158		0.116905	-1.08529		0.0222986	1.26876		0.26616	-1.17433		0.0468583	1.57822		507	+	+		+	507
	568	Proteasome subunit alpha type-4	PSMA4	P25789		0.0738098	0.194115		0.257651	1.25624		0.311126	1.15606		0.622769	1.08666		0.231162	1.27741		0.551585	1.08332		0.0801042	1.17917		0.196882	1.21694		0.0165078	1.32054		0.433201	1.23745		568	+			+	568
	1151	Bleomycin hydrolase	BLMH	Q13867		7.30148e-08	5.13132e-06		0.352477	1.13089		0.492377	1.11782		0.884258	1.01169		0.715689	1.05498		0.186812	1.33027		0.172561	-1.26095		0.000752961	2.57465		0.0217112	2.01824		0.0536775	2.40182		1151	+		+	+	1151
	1517	WW domain-binding protein 2	WBP2	Q969T9		0.0134116	0.055808		0.304257	1.13751		0.248958	-1.36355		0.119673	1.55105		0.0739555	1.66896		0.498019	1.16426		0.0564642	1.4335		0.0122208	-1.63285		0.0464907	-1.76675		0.896056	-1.11289		1517	+			+	1517
	289	Glutathione reductase, mitochondrial	GSR	P00390-2		0.000545315	0.00472482		0.938501	-1.02242		0.706568	1.04233		0.556311	-1.06571		0.197612	1.3749		0.181661	1.42875		0.763864	-1.03916		0.0401547	1.48786		0.0113686	1.52587		0.0530901	2.09153		289	+			+	289
	1842	DnaJ homolog subfamily B member 4	DNAJB4	Q9UDY4		0.000346466	0.00353451		0.936264	1.07783		0.618881	-1.13963		0.616863	1.22833		0.968473	1.05706		0.00439767	1.37103		0.213217	-1.29702		0.00672171	-2.12057		0.0201733	-3.37842		1	-2.16224		1842	+		+	+	1842
	419	Protein 4.1	EPB41	P11171-2		0.00271598	0.0170931		0.977298	1.0065		0.279736	1.08453		0.460387	-1.07752		0.385374	1.20243		0.387573	1.18644		0.940003	1.01348		0.13761	1.4217		0.00137217	1.55256		0.0926892	1.69846		419	+			+	419
	1136	Peptidyl-prolyl cis-trans isomerase NIMA-interacting 1	PIN1	Q13526		0.823115	0.900728		0.107683	1.33085		0.968973	-0.996691		0.100315	1.32644		0.732537	-1.18595		0.649072	-1.17879		0.885614	-1.00607		0.0360229	1.30156		0.654212	-1.02531		0.804623	-1.21264		1136	+			+	1136
	564	ATP synthase subunit alpha, mitochondrial	ATP5A1	P25705		3.35821e-08	3.03438e-06		1	NaN		0.291546	-1.66209		1	NaN		0.00121173	4.34209		0.00169328	10.0783		0.130533	-2.32107		1	NaN		0.11517	-125.298		0.0824531	-7.47999		564	+		+	+	564
	391	Glutathione S-transferase P	GSTP1	P09211		0.523564	0.695702		0.552402	-1.24432		0.257982	-1.57438		0.741048	1.26525		0.668078	-1.16452		0.762211	1.1057		0.441798	-1.28761		0.0400519	1.46654		0.215106	-1.11088		0.0141421	1.56704		391	+			+	391
	896	Actin, cytoplasmic 1	ACTB	P60709		0.180244	0.355154		0.590086	-1.11605		0.389776	1.17979		0.202594	-1.31671		0.167543	1.36394		0.135666	1.47021		0.672977	-1.07791		0.0201623	-1.43006		0.525957	-1.17071		0.650926	1.06445		896	+			+	896
	415	60 kDa heat shock protein, mitochondrial	HSPD1	P10809		1.1621e-06	3.86858e-05		NaN	NaN		1	NaN		1	NaN		0.0211831	3.87938		0.0171146	6.69734		0.357021	-1.72639		1	NaN		0.00752791	-122.493		1	NaN		415	+		+	+	415
	705	Malate dehydrogenase, cytoplasmic	MDH1	P40925-3		1.21186e-05	0.000264311		0.646241	1.02836		0.329968	1.07123		0.334622	-1.0417		0.722535	-1.01038		0.740866	-1.01695		0.843521	1.0065		0.000100837	2.01358		0.000486773	2.11118		0.0791866	1.93795		705	+			+	705
	616	Protein disulfide-isomerase A3	PDIA3	P30101		0.0998828	0.236525		0.495284	1.28485		0.739323	-1.14358		0.322739	1.46933		1	2.85952		1	1.53953		0.165852	1.8574		0.0818672	-1.56533		0.0913957	-1.23829		1	1.42178		616					616
	1189	26S proteasome non-ATPase regulatory subunit 6	PSMD6	Q15008		0.877631	0.943249		0.953526	1.02367		0.453732	-1.06181		0.609665	1.08693		0.563359	1.17611		0.366874	1.24423		0.605662	-1.05792		0.964986	-1.03953		0.0551938	-1.19534		0.541577	1.10523		1189					1189
	754	E3 ubiquitin-protein ligase NEDD4	NEDD4	P46934-4		0.0358138	0.113261		0.765516	1.1281		0.287144	-1.13523		0.383028	1.28065		1	-1.0822		1	1.0399		0.333486	-1.12538		1	1.64697		0.0786816	1.14277		1	1.34907		754					754
	1603	Translin-associated protein X	TSNAX	Q99598		0.0335222	0.109101		0.972515	1.02255		0.746988	-1.03827		0.76246	1.06168		0.927101	1.10094		0.285448	1.11482		0.756452	-1.01261		0.401962	-1.38006		0.181426	-1.48366		0.0286759	-1.2818		1603	+			+	1603
	1906	Proliferation-associated protein 2G4	PA2G4	Q9UQ80		8.63444e-05	0.0012412		0.985799	1.04509		0.907204	-1.01618		0.920701	1.06201		0.503217	1.10906		0.431443	1.14233		0.495337	-1.03		0.0701711	-1.96419		0.00184479	-2.14856		0.0570505	-1.85091		1906	+			+	1906
	476	Fumarylacetoacetase	FAH	P16930		0.0124082	0.0528495		0.549342	1.29862		0.810465	-1.02415		0.572935	1.32998		0.095573	1.7671		0.25934	1.32409		0.243298	1.33458		0.0334556	1.92005		0.00411814	1.92668		0.0483736	2.61272		476	+			+	476
	1768	Ras-related protein Rab-6B	RAB6B	Q9NRW1		0.476428	0.663214		0.845829	-1.08331		0.575337	-1.21322		0.436247	1.11992		0.332421	1.28368		0.400226	1.32969		0.957408	-1.03584		1	-1.34918		0.357687	-1.56512		1	1.03073		1768					1768
	1614	Copine-1	CPNE1	Q99829		0.33631	0.538522		0.800907	1.05353		0.56577	-1.28268		0.357772	1.35133		0.420121	1.44118		0.514922	-1.39087		0.0405027	2.00449		0.483866	-1.46295		0.909669	1.01394		0.553932	-1.06944		1614	+		+		1614
	690	Phospholipid hydroperoxide glutathione peroxidase, mitochondrial	GPX4	P36969-2		0.0451205	0.135576		0.539397	1.22266		0.195169	2.0262		0.135314	-1.6572		0.394621	-1.40381		0.24261	1.26705		0.0402546	-1.7787		0.055068	1.8215		0.132211	1.69708		0.746023	1.06124		690	+		+		690
	1321	2,5-phosphodiesterase 12	PDE12	Q6L8Q7-2		0.508401	0.68345		0.720329	1.06595		0.354411	-1.15445		0.344696	1.23059		0.11059	-1.30256		0.201542	-1.51043		0.408945	1.15959		0.653248	-1.04487		0.949396	-1.10885		0.0688994	-1.45076		1321					1321
	562	DnaJ homolog subfamily B member 1	DNAJB1	P25685		0.0456544	0.135889		0.463353	1.51623		0.0128298	1.28786		0.957038	1.17732		0.0849403	1.26809		0.70899	1.06115		0.158206	1.19502		0.267831	-1.38767		0.0583514	-1.36713		0.0109961	-1.65922		562	+	+		+	562
	816	T-complex protein 1 subunit delta	CCT4	P50991		0.200118	0.38221		0.726483	1.04373		0.264768	-1.20016		0.15903	1.25265		0.347403	1.18756		0.313766	1.21233		0.587948	-1.02086		0.251535	-1.13705		0.0246472	-1.45403		0.84491	-0.99933		816	+			+	816
	428	C-1-tetrahydrofolate synthase, cytoplasmic	MTHFD1	P11586		0.0310265	0.102745		0.243484	-1.24643		0.0722712	-1.60223		0.291708	1.28546		0.569078	1.09261		0.502109	1.10832		0.817675	-1.01437		0.0819896	-1.52787		0.0260942	-1.99224		0.790649	-1.1219		428	+			+	428
	678	Dual specificity mitogen-activated protein kinase kinase 2	MAP2K2	P36507		0.09458	0.227893		0.918394	-1.00313		0.488083	-1.15102		0.431875	1.14743		0.521486	1.14151		0.5978	1.08173		0.776396	1.05526		0.0745341	-1.51487		0.0945707	-1.64717		0.559545	-1.32294		678					678
	441	Elongation factor 2	EEF2	P13639		4.63436e-11	1.64955e-08		0.316595	2.2967		0.680476	-1.37886		0.145053	3.16682		0.246394	1.33963		0.264622	1.32757		0.921436	1.00908		0.00703787	-15.7154		0.000536863	-49.3199		0.00950175	-26.943		441	+			+	441
	1006	Tubulin alpha-1B chain	TUBA1B	P68363		1.77357e-08	2.24357e-06		0.19576	-1.40592		0.0927114	-1.66898		0.57932	1.18711		0.64754	1.06018		0.335455	1.38301		0.356356	-1.30451		0.00471544	-6.18039		0.00718375	-9.57093		0.0428274	-4.14645		1006	+			+	1006
	483	CTP synthase 1	CTPS1	P17812		0.733329	0.837296		0.725341	-1.04726		0.311647	-1.18193		0.533983	1.12859		0.745232	-1.06247		0.991984	-1.00933		0.636463	-1.05264		0.595255	-1.05415		0.168732	-1.25233		0.899709	-1.06945		483					483
	548	Thymidylate kinase	DTYMK	P23919		0.0441578	0.133317		0.401728	-1.34043		0.0952452	-1.90062		0.877931	1.41792		0.350215	-1.33796		0.678938	-1.13434		0.408628	-1.1795		0.174986	-1.95115		0.00857993	-3.2632		0.127435	-1.94756		548	+			+	548
	703	T-complex protein 1 subunit zeta	CCT6A	P40227		0.199059	0.380953		0.760623	-1.01447		0.174188	-1.31291		0.377069	1.29418		0.381046	1.19183		0.570911	1.0863		0.416921	1.09715		0.241351	-1.33377		0.0421365	-1.57329		0.911455	-1.10313		703	+			+	703
	1970	Cytosolic Fe-S cluster assembly factor NUBP2	NUBP2	Q9Y5Y2		0.0041702	0.0238701		0.172193	-1.48433		0.196081	-1.45264		0.949845	-1.02182		0.687263	1.07707		0.963651	-1.03879		0.233791	1.11885		0.239405	-2.37799		0.166598	-2.08002		1	-1.48744		1970					1970
	543	Adenosylhomocysteinase	AHCY	P23526		0.00687853	0.0349452		0.504715	1.10476		0.447291	1.15218		0.743586	-1.04292		0.34843	1.31595		0.333061	1.31484		0.939913	-0.999151		0.0163975	1.78075		0.000718739	1.85876		0.0536507	2.12117		543	+			+	543
	544	Cofilin-1	CFL1	P23528		0.130645	0.283475		0.847325	-1.00931		0.124181	-1.31589		0.180889	1.30375		0.467478	1.1768		0.416922	1.16258		0.965056	1.01223		0.255351	1.30085		0.864757	1.00997		0.144494	1.54508		544					544
	545	Eukaryotic translation initiation factor 4B	EIF4B	P23588		0.00512889	0.0282089		0.419922	-1.37446		0.0659717	-2.05198		0.257447	1.49294		0.278195	-1.18777		0.18339	-1.20099		0.970051	1.01113		0.0891911	-1.67463		0.0275481	-2.47259		0.304521	-1.44717		545	+			+	545
	120	Proteasome subunit alpha type-7	PSMA7	O14818		0.000741653	0.00617231		0.134215	1.11642		0.0596663	1.09456		0.799338	1.01997		0.358462	1.21908		0.293144	1.28894		0.454502	-1.0573		0.00126598	1.60742		0.00123284	1.49053		0.0987715	1.75523		120	+			+	120
	1791	Pyridoxine-5-phosphate oxidase	PNPO	Q9NVS9		0.0667321	0.181931		0.249755	1.33005		0.0962045	1.80168		0.114273	-1.3546		0.48008	1.14344		0.605526	1.07564		0.571076	1.06304		0.176992	-1.23245		0.518931	1.16839		0.549935	-1.43358		1791					1791
	1508	Probable ubiquitin carboxyl-terminal hydrolase FAF-X	USP9X	Q93008-1		0.271561	0.465714		0.647729	-1.10647		0.281013	-1.28359		0.614609	1.16008		0.311767	1.32428		0.221202	1.50118		0.0699563	-1.13359		0.0659861	-1.57487		0.00611595	-2.07104		0.750124	-1.0748		1508	+			+	1508
	1373	Dipeptidyl peptidase 9	DPP9	Q86TI2-4		0.0231201	0.083802		0.15348	-1.24018		0.161749	-1.45312		0.490467	1.1717		0.0112378	-1.46958		0.521921	-1.10636		0.100743	-1.3283		1	-1.04041		0.362903	-1.61927		1	-1.23286		1373	+		+		1373
	708	Eukaryotic translation initiation factor 2 subunit 3	EIF2S3	P41091		0.000104842	0.0014458		0.497716	1.11232		0.32034	-1.38352		0.00372184	1.53892		0.254422	1.38411		0.509809	1.11015		0.0125011	1.24678		0.00182727	-2.34314		0.00188837	-2.89218		0.388346	-1.88304		708	+	+	+	+	708
	1907	RuvB-like 2	RUVBL2	Q9Y230		0.349549	0.552725		0.967239	-1.02147		0.747506	-1.09185		0.751344	1.0689		0.432804	1.14791		0.353397	1.20748		0.366718	-1.05189		0.27477	-1.14461		0.105455	-1.28696		0.844079	1.02441		1907	+			+	1907
	899	Ribose-phosphate pyrophosphokinase 1	PRPS1	P60891		0.522904	0.695702		0.429594	-1.13879		0.713292	-1.07324		0.33198	-1.06108		0.778241	-1.09303		0.928855	-1.0412		0.771957	-1.04977		0.0703845	1.10194		0.19327	1.1138		0.29223	1.14807		899					899
	1652	Acetyl-CoA acetyltransferase, cytosolic	ACAT2	Q9BWD1		1.34977e-05	0.0002894		0.456707	-1.23449		0.183609	1.28593		0.0036703	-1.58747		0.0965197	-1.47924		0.917638	-1.01675		0.0591823	-1.45487		0.0304541	1.77726		0.00359111	1.93924		0.0861145	1.4832		1652	+	+		+	1652
	1685	Ras-related protein Rab-1B	RAB1B	Q9H0U4		0.247529	0.440248		0.355694	-1.5295		0.311255	1.30677		0.165957	-1.9987		0.58894	1.57897		0.0719588	1.95778		0.42366	-1.23991		1	-1.06798		0.462627	1.50936		1	2.2613		1685					1685
	1085	Leukocyte surface antigen CD47	CD47	Q08722-2		1.558e-05	0.000321538		0.348916	-1.1993		0.885832	-1.04384		0.257849	-1.14893		0.538589	1.10452		0.629363	-1.09956		0.278568	1.21449		0.0634205	1.6019		0.0243621	2.23523		0.0553526	2.12196		1085	+			+	1085
	904	Ras-related protein Rab-8A	RAB8A	P61006		0.132485	0.286416		0.829021	-1.04528		0.0152309	-1.54332		0.00379868	1.47647		0.228259	-1.32307		0.36818	-1.21262		0.347507	-1.09108		0.0482967	1.31004		0.0709854	-1.2297		0.752181	1.03499		904	+	+		+	904
	401	Leukotriene A-4 hydrolase	LTA4H	P09960		0.019557	0.0742742		0.87418	-1.03768		0.853805	-1.05866		0.986995	1.02022		0.555954	-1.09081		0.675421	1.06995		0.315644	-1.16711		0.00115214	1.6134		0.0257381	1.35499		0.219727	1.53482		401	+			+	401
	1675	UPF0687 protein C20orf27	C20orf27	Q9GZN8		0.0531777	0.153234		0.186857	-1.27913		0.150622	-1.47581		0.49465	1.15376		0.269557	-1.29509		0.0608839	-1.74785		0.185366	1.3496		0.492464	-1.30916		0.259919	-1.11919		0.154284	-1.32549		1675					1675
	1965	Mannose-1-phosphate guanyltransferase beta	GMPPB	Q9Y5P6		0.630954	0.771912		0.631762	-1.22636		0.498853	-1.36496		0.721876	1.11302		0.555394	-1.13757		0.267034	-1.25842		0.648606	1.10623		0.957732	-1.08957		0.442416	-1.09626		0.299734	-1.01069		1965					1965
	1436	E3 ubiquitin-protein ligase TRIM58	TRIM58	Q8NG06		2.72059e-07	1.37662e-05		0.454649	1.5005		0.40532	-1.65738		0.268198	2.48691		0.484493	1.15735		0.236998	1.36105		0.227448	-1.17601		0.159777	-8.60037		0.030211	-25.153		0.108845	-11.1504		1436	+			+	1436
	1720	COP9 signalosome complex subunit 7b	COPS7B	Q9H9Q2		0.0060155	0.0318393		0.332204	1.22278		0.190206	1.28348		0.769641	-1.04964		0.942891	1.01555		0.626259	-1.05415		0.794638	1.07054		0.1785	1.71201		0.00519279	1.92374		0.431064	1.42186		1720	+	+		+	1720
	1663	Charged multivesicular body protein 4a	CHMP4A	Q9BY43		0.44872	0.639455		0.420039	1.19274		0.721556	-1.09399		0.211772	1.30485		0.42027	1.20842		0.933405	1.08354		0.619985	1.11525		0.324921	1.16789		0.999113	-1.00181		0.909622	1.18324		1663					1663
	990	14-3-3 protein zeta/delta	YWHAZ	P63104		0.0117892	0.0512488		0.626248	1.11736		0.0463798	1.46804		0.150242	-1.31384		0.131647	-1.29009		0.0666975	1.2419		0.032373	-1.60216		0.0685495	1.7235		0.0529838	1.41335		0.362987	1.19563		990	+	+	+		990
	1581	Gasdermin-A	GSDMA	Q96QA5		0.186166	0.363426		0.9514	-1.09523		0.581409	1.75232		0.518371	-1.91919		0.602264	1.16464		0.444859	-1.39638		0.11988	1.62628		0.23642	1.38806		0.151096	4.33231		1	1.77053		1581					1581
	1615	T-complex protein 1 subunit eta	CCT7	Q99832		0.265004	0.458591		0.623143	1.09871		0.450804	-1.12652		0.298038	1.23771		0.238388	1.23898		0.260187	1.22118		0.876766	1.01457		0.419264	-1.15078		0.0543927	-1.40388		0.956281	-1.0205		1615					1615
	1187	GTPase-activating protein and VPS9 domain-containing protein 1	GAPVD1	Q14C86-2		0.57478	0.734942		0.559904	1.07212		0.438543	-1.13607		0.225305	1.218		0.318688	1.37707		0.251583	1.51214		0.274926	-1.09808		0.00392131	-1.21869		0.0574793	-1.62996		0.532741	1.05395		1187	+			+	1187
	1484	Proteasome inhibitor PI31 subunit	PSMF1	Q92530		0.697638	0.814878		0.519389	-1.12823		0.660197	1.04467		0.241445	-1.17864		0.912093	-1.03569		0.984845	-1.0015		0.880441	-1.03414		0.225006	-1.39499		0.443866	-1.22397		0.775987	-1.28057		1484					1484
	825	Signal transducer and activator of transcription 5B	STAT5B	P51692		0.0174099	0.0681841		0.847476	1.02641		0.878935	-1.22223		0.660604	1.25452		0.754136	-1.04615		0.600589	-1.09094		0.808543	1.04282		0.100066	-1.86707		0.052985	-2.2461		0.173282	-2.00482		825					825
	510	Ras-related protein Rab-6A	RAB6A	P20340-2		0.445193	0.639455		0.849874	-1.04215		0.565303	-1.10839		0.620863	1.06356		0.235626	1.25898		0.701528	1.04797		0.313782	1.20136		0.290267	-1.28744		0.43299	-1.13977		0.932843	1.01912		510					510
	1782	Protein FAM49B	FAM49B	Q9NUQ9		0.0112076	0.0493993		0.188082	1.1771		0.206651	-1.51352		0.126181	1.78157		1	1.24093		1	1.05128		0.390979	1.1804		0.0132155	1.90555		0.364199	1.26255		1	2.00888		1782	+			+	1782
	219	Tubulin-specific chaperone A	TBCA	O75347		0.0831419	0.210585		0.539468	-1.09814		0.160622	-1.25513		0.445678	1.14296		0.847499	-1.10049		0.342486	-1.32171		0.0667809	1.20102		0.0858263	1.27213		0.125611	1.33675		0.355814	1.26942		219					219
	1849	Cysteine and histidine-rich domain-containing protein 1	CHORDC1	Q9UHD1		0.304008	0.503158		0.59109	-1.30178		0.859568	-1.14867		0.531121	-1.1333		0.599306	-1.12518		0.659829	1.13956		0.406112	-1.28221		0.520778	-1.52425		0.22771	-1.72454		0.416763	-1.31747		1849					1849
	1759	Endophilin-B2	SH3GLB2	Q9NR46		0.0507542	0.147596		0.490336	-1.23727		0.274943	-1.40666		0.593817	1.13691		0.349053	1.23935		0.32328	1.304		0.786813	-1.05217		0.0604814	-1.85383		0.0333645	-2.21759		0.764911	-1.20896		1759	+			+	1759
	1044	Adenylyl cyclase-associated protein 1	CAP1	Q01518		0.388159	0.589855		0.562437	1.08168		0.29847	-1.17045		0.167143	1.26605		0.544252	1.10081		0.291136	1.2773		0.348852	-1.16033		0.21389	1.21383		0.0326572	-1.21024		0.24954	1.2353		1044	+			+	1044
	354	Eukaryotic translation initiation factor 4E	EIF4E	P06730		0.6948	0.813063		0.32052	-1.37972		0.399769	-1.32263		0.888103	-1.04316		0.330283	-1.19801		0.429133	-1.22519		0.79749	1.02268		0.396856	-1.10897		0.887983	-1.03951		0.758116	1.0385		354					354
	541	Tryptophan--tRNA ligase, cytoplasmic	WARS	P23381		0.0600151	0.167518		0.642484	1.1199		0.533187	1.09203		0.986316	1.02552		0.895809	-1.04844		0.516248	1.11676		0.270586	-1.17085		0.288745	1.30017		0.561147	1.08282		0.549342	1.10734		541	+		+		541
	731	Ran-specific GTPase-activating protein	RANBP1	P43487-2		0.082964	0.210585		0.493356	-1.09383		0.0627302	-1.23013		0.6435	1.12461		0.744258	1.06506		0.0182146	-1.15553		0.143256	1.23071		0.522161	1.21091		0.0229199	1.32516		0.0692762	1.41071		731	+			+	731
	486	Galectin-3	LGALS3	P17931		0.000101415	0.00142622		0.317444	-1.51458		0.111132	-2.00596		0.757137	1.32443		0.205626	-1.4149		0.998839	1.03505		0.209749	-1.46449		0.0997769	-3.01383		0.00633313	-5.84566		0.128771	-2.81547		486	+			+	486
	1430	ATP-binding cassette sub-family F member 1	ABCF1	Q8NE71		1.97456e-07	1.18943e-05		0.827645	1.32141		0.21674	-1.12407		0.588848	1.48536		0.673005	1.08888		0.359826	1.32353		0.378836	-1.2155		0.0374572	-9.98492		0.00437947	-18.0271		0.22348	-12.1172		1430	+			+	1430
	773	Phosphatidylinositol transfer protein beta isoform	PITPNB	P48739		0.0967465	0.231032		0.625728	1.21592		0.193647	1.579		0.175661	-1.29861		1	1.18078		1	1.18391		0.91609	-1.00265		0.0739871	1.65804		0.00573034	2.14745		1	1.61013		773	+			+	773
	171	Alpha-actinin-4	ACTN4	O43707		0.00237793	0.0156671		1	NaN		1	NaN		1	-1.29936		0.00439731	-1.48745		0.433475	-1.15567		0.301194	-1.28709		1	-1.66913		0.580548	-1.65337		1	NaN		171	+		+		171
	801	Rab GDP dissociation inhibitor beta	GDI2	P50395		0.00353071	0.0206776		0.874879	1.00863		0.411957	1.09254		0.36503	-1.0832		0.584518	1.06764		0.462882	1.13618		0.346597	-1.0642		0.0115382	1.43821		0.00921792	1.46388		0.154026	1.52236		801	+			+	801
	389	Hemoglobin subunit theta-1	HBQ1	P09105		0.091601	0.223266		0.384221	-1.43568		0.33389	-1.43871		0.958128	-0.997894		0.996381	-1.05612		0.339995	1.31217		0.257095	-1.38581		0.0233888	1.647		0.610191	1.18597		0.207302	2.23892		389	+			+	389
	1886	Arf-GAP with SH3 domain, ANK repeat and PH domain-containing protein 1	ASAP1	Q9ULH1		0.00142049	0.0103868		0.90733	1.05194		0.0993122	1.26325		0.311821	-1.20087		0.371231	1.21785		0.372348	1.18317		0.882892	1.02931		0.0266408	-1.6627		0.132656	-1.34515		0.198357	-1.43619		1886	+			+	1886
	368	Carbonic anhydrase 3	CA3	P07451		0.154629	0.319095		0.959863	-1.09239		0.276629	1.58721		0.178636	-1.73386		0.974782	-1.11076		0.637312	1.24298		0.512517	-1.38065		0.0181901	1.62383		0.00191891	2.03925		0.234869	1.59697		368	+			+	368
	309	Spectrin alpha chain, erythrocytic 1	SPTA1	P02549		2.71069e-05	0.00048296		0.923671	-1.01382		0.458967	1.11514		0.429278	-1.13055		0.415221	1.14745		0.226596	1.25345		0.247927	-1.09238		0.0556116	1.71388		0.00615837	1.77376		0.0176881	1.99376		309	+			+	309
	278	AP-2 complex subunit alpha-1	AP2A1	O95782-2		0.0101616	0.0457451		0.496714	1.14587		0.542282	1.09897		0.856058	1.04268		0.282841	1.5093		0.253636	1.63038		0.385124	-1.08023		0.00220754	-3.15633		0.00361108	-3.55508		0.69733	-2.39632		278	+			+	278
	584	Calreticulin	CALR	P27797		0.14275	0.301898		0.881052	1.03522		0.129665	-1.81739		0.258461	1.8814		0.602481	1.29449		0.901522	-1.02366		0.429194	1.32511		0.0431282	-1.62497		0.174001	-2.30715		0.34245	-1.29951		584	+			+	584
	1164	Translation initiation factor eIF-2B subunit alpha	EIF2B1	Q14232		0.143681	0.30192		0.446034	-1.22679		0.477968	-1.26283		0.82531	1.02938		0.442231	1.36864		0.374159	1.24805		0.984594	1.09663		0.153923	-2.48654		0.182505	-2.33405		0.238055	-1.48093		1164					1164
	913	Ubiquitin-conjugating enzyme E2 K	UBE2K	P61086		0.0622501	0.172689		0.848537	-1.01125		0.235899	-1.1968		0.273345	1.18348		0.444893	1.05732		0.355832	-1.0608		0.0822642	1.12161		0.0519121	-1.18624		0.14482	-1.25169		0.211567	-1.10945		913					913
	1946	Ubiquitin carboxyl-terminal hydrolase 15	USP15	Q9Y4E8		0.383787	0.588339		0.156204	-1.13937		0.0493709	-1.23029		0.319571	1.0798		0.437642	1.14425		0.226322	1.27821		0.113088	-1.11708		0.0447521	-1.15568		0.0213346	-1.394		0.484301	1.1281		1946	+	+		+	1946
	572	Protein S100-A4	S100A4	P26447		0.000944161	0.00751172		0.135004	-1.24759		0.00199043	-1.80742		0.0722996	1.44873		0.3117	-1.24586		0.34507	-1.20593		0.795875	-1.03311		0.117637	1.56913		0.659502	1.04839		0.0535319	1.57131		572	+	+			572
	1330	Glucose 1,6-bisphosphate synthase	PGM2L1	Q6PCE3		0.000436484	0.00412054		0.663405	1.04577		0.442024	-1.13365		0.185042	1.18553		0.0357954	1.79557		0.0836835	1.56962		0.113515	1.14395		0.0470355	1.18459		0.272294	1.14305		0.0794537	2.03393		1330	+		+		1330
	266	Ubiquitin-like modifier-activating enzyme ATG7	ATG7	O95352		0.0215306	0.079175		0.85759	-1.01473		0.260518	1.28902		0.31949	-1.308		0.523526	1.20799		0.32283	1.22568		0.939735	-1.01464		0.0509026	1.51078		0.0370238	1.94757		0.225555	1.85188		266	+			+	266
	325	Keratin, type II cytoskeletal 6B	KRT6B	P04259		0.0674855	0.183589		0.952601	-1.11608		0.323083	-1.93611		0.135843	1.73474		0.262297	-2.36643		0.0263916	-5.33646		0.0125506	2.25506		0.721189	1.15455		0.164964	1.50086		0.385185	-1.83647		325	+		+		325
	1128	Ubiquitin-conjugating enzyme E2 variant 1	UBE2V1	Q13404		0.0383442	0.119472		0.358081	1.18637		0.407249	1.2568		0.896686	-1.05936		0.328858	1.30615		0.290038	1.39264		0.682249	-1.06622		0.0408999	1.67342		0.166577	1.66266		0.200535	1.84237		1128	+			+	1128
	1776	Structural maintenance of chromosomes protein 4	SMC4	Q9NTJ3		4.55814e-07	1.98829e-05		0.156415	3.1017		0.257733	3.35744		0.80955	-1.08245		0.203862	1.6552		0.0252026	2.70296		0.123996	-1.63301		0.0344531	-8.96877		0.0285326	-13.5304		0.27837	-16.8066		1776	+		+	+	1776
	728	Platelet-activating factor acetylhydrolase IB subunit alpha	PAFAH1B1	P43034		0.00881887	0.0407148		0.293896	1.10531		0.0854188	1.2771		0.236032	-1.15543		0.222723	1.37678		0.140952	1.5539		0.0591913	-1.12865		0.0208973	1.30069		0.0274065	1.33155		0.168508	1.62015		728	+			+	728
	1086	Protein VAC14 homolog	VAC14	Q08AM6		0.593426	0.747368		0.952074	1.00714		0.574158	-1.08521		0.658791	1.09296		0.470533	1.12611		0.387525	-1.23324		0.0216124	1.38877		0.640405	-1.27748		0.783521	-1.00537		0.794082	-1.14252		1086	+		+		1086
	936	Nuclear transport factor 2	NUTF2	P61970		0.0239017	0.0857707		1	-1.03516		0.0376279	-1.22512		1	1.18351		1	1.27228		1	2.26259		1	-1.77837		1	1.65004		0.118572	-1.27556		1	2.17313		936	+	+			936
	766	Glutamate--cysteine ligase catalytic subunit	GCLC	P48506		0.0300752	0.0998561		0.785614	1.01505		0.0319476	-1.17181		0.0371105	1.18945		0.346303	1.18823		0.494391	1.1083		0.464945	1.07212		0.00395469	1.26576		0.0973041	1.1409		0.132405	1.48171		766	+			+	766
	740	Crk-like protein	CRKL	P46109		0.215565	0.402423		0.334192	-1.2952		0.646035	-1.10695		0.441212	-1.17006		0.914008	-0.998163		0.608031	1.06581		0.627609	-1.06385		0.305628	-1.41238		0.255138	-1.28417		0.732846	-1.08846		740					740
	270	Activator of 90 kDa heat shock protein ATPase homolog 1	AHSA1	O95433		4.99879e-07	2.10782e-05		0.404938	1.14273		0.295062	-1.10553		0.429358	1.26332		0.762686	1.04279		0.764717	1.05402		0.971481	-1.01077		0.314626	-2.14328		0.105801	-2.73682		0.0410814	-2.34869		270	+			+	270
	1369	E3 ubiquitin-protein ligase HUWE1	HUWE1	Q7Z6Z7-2		0.448882	0.639455		0.751712	1.08977		0.288522	-1.34398		0.227713	1.46462		0.299947	1.36121		0.311382	1.30161		0.813056	1.04579		0.124213	-1.21866		0.091074	-1.70673		0.610088	1.02496		1369					1369
	255	Ubiquitin conjugation factor E4 B	UBE4B	O95155-2		0.0283226	0.0955417		1	-1.49325		0.681865	-1.1722		1	-1.27388		0.316293	-1.42329		0.584396	1.06393		0.0774818	-1.51428		1	-1.85189		0.28506	-2.20137		1	-1.76513		255					255
	759	Glutamine--tRNA ligase	QARS	P47897		6.44212e-08	4.7937e-06		1	1.18666		0.947614	-1.34205		1	1.59255		0.49845	1.19252		0.0190204	1.63272		0.146427	-1.36914		1	-17.0803		0.0924266	-37.2424		0.191533	-16.9964		759	+		+	+	759
	425	Spectrin beta chain, erythrocytic	SPTB	P11277		8.58931e-06	0.000197554		0.999787	-1.00048		0.562175	1.08951		0.5623	-1.09004		0.373309	1.16497		0.235329	1.26942		0.218456	-1.08966		0.0136052	1.76181		0.0134988	1.76243		0.0270094	2.05344		425	+			+	425
	1555	Pyridoxal phosphate phosphatase	PDXP	Q96GD0		0.0249351	0.0886037		0.0763665	-1.45343		0.369248	1.15789		0.062433	-1.68292		0.823264	1.02215		0.660113	-1.33671		0.22651	1.36632		0.927581	1.13798		0.01116	2.61666		0.52564	1.69061		1555	+		+	+	1555
	1717	Leucine-rich repeat-containing protein 40	LRRC40	Q9H9A6		0.0167176	0.0667122		0.0663855	-2.05162		0.0288549	-3.35804		0.0604855	1.63677		0.181408	1.66376		0.109801	1.52223		0.888762	1.09297		0.125877	-2.17981		0.0483083	-3.26435		0.146517	1.56592		1717	+	+		+	1717
	506	Eukaryotic translation initiation factor 2 subunit 2	EIF2S2	P20042		0.000370527	0.00369069		0.0258471	-1.48675		0.00905022	-1.55166		0.7688	1.04366		0.784728	1.12376		0.650773	1.07608		0.981861	1.0443		0.0737694	-2.7212		0.00253643	-2.71952		0.0239431	-1.62874		506	+	+		+	506
	917	Actin-related protein 2	ACTR2	P61160		0.0624771	0.172927		1	1.53076		0.953929	-1.05253		1	1.61118		0.864855	-1.14034		0.875979	-1.10041		0.992058	-1.03629		1	-1.38395		0.529247	-2.31071		1	-2.41581		917					917
	610	Peroxiredoxin-5, mitochondrial	PRDX5	P30044-2		0.0756465	0.196899		0.908159	-1.04626		0.490625	-1.18555		0.584919	1.13313		0.121434	1.29496		0.807801	1.02814		0.355793	1.25951		0.0552227	-1.90779		0.211103	-1.71636		0.236926	-1.4081		610					610
	208	WD repeat-containing protein 1	WDR1	O75083		0.134132	0.289057		0.44758	1.14243		0.234466	-1.46715		0.174223	1.67612		0.708008	1.0524		0.361328	1.16443		0.446061	-1.10646		0.815572	1.05467		0.180902	-1.75843		0.741702	-1.02928		208					208
	1017	T-complex protein 1 subunit beta	CCT2	P78371		0.63184	0.772119		0.966408	1.02437		0.417529	-1.15449		0.532491	1.18263		0.57947	1.08121		0.353989	1.15662		0.40943	-1.06975		0.649388	-1.06984		0.111282	-1.35347		0.92738	-1.0136		1017					1017
	352	Protein S100-A9	S100A9	P06702		0.102206	0.240318		1	2.4625		1	2.49905		0.795896	-1.01484		1	NaN		1	NaN		1	2.2841		1	1.70958		0.0398351	3.96282		1	NaN		352	+			+	352
	1058	UBX domain-containing protein 1	UBXN1	Q04323		0.569822	0.732133		0.404807	1.19315		0.229882	-1.2459		0.0967352	1.48655		0.501008	-1.2357		0.435143	-1.20161		0.68445	-1.02837		1	-1.05263		0.110593	-1.60918		0.426157	-1.55198		1058					1058
	416	78 kDa glucose-regulated protein	HSPA5	P11021		0.498294	0.677059		0.733774	1.13917		0.592515	-1.23492		0.413987	1.40678		0.95526	-1.0464		0.576149	-1.25203		0.550433	1.19652		0.00701527	-1.42128		0.122156	-1.67104		0.21088	-1.6942		416	+			+	416
	1633	Proteasome assembly chaperone 3	PSMG3	Q9BT73		0.0832353	0.210585		1	-1.64454		0.319622	1.31466		1	-2.16202		1	1.37108		0.722434	1.07147		1	1.27963		1	-1.32359		0.111894	2.09021		1	1.70355		1633					1633
	1131	28 kDa heat- and acid-stable phosphoprotein	PDAP1	Q13442		0.00528842	0.0289604		0.9347	-1.07225		0.463971	-1.50121		0.341421	1.40005		0.37427	1.47778		0.248682	1.33159		0.927554	1.10978		0.0823579	-2.24425		0.102053	-2.83124		0.461934	-1.41633		1131	+			+	1131
	1146	Cullin-4A	CUL4A	Q13619		0.0277573	0.0941368		0.226873	-1.41327		0.103132	-1.88842		0.56478	1.33621		0.988608	1.01795		0.905179	-1.00951		0.914524	1.02763		0.144894	-1.94734		0.0801952	-2.53209		0.0921618	-1.35361		1146					1146
	1739	ATP-binding cassette sub-family B member 6, mitochondrial	ABCB6	Q9NP58-4		0.18314	0.359181		0.360849	-1.15107		0.1744	-1.2869		0.566545	1.118		0.856014	-1.0023		0.883106	1.08867		0.787749	-1.09117		0.31564	-1.1216		0.0631333	-1.36827		0.830069	1.02393		1739	+		+		1739
	566	Proteasome subunit alpha type-2	PSMA2	P25787		0.0276698	0.0941368		0.456905	-1.11211		0.577169	1.08664		0.251235	-1.20846		0.705131	1.10399		0.707341	1.11147		0.989847	-1.00677		0.155856	1.25903		0.174996	1.51124		0.0722986	1.54578		566					566
	1167	Flotillin-2	FLOT2	Q14254		0.00352034	0.0206776		0.898714	1.03498		0.281141	1.17664		0.451224	-1.13688		0.620867	1.04871		0.98431	-1.00086		0.614061	1.04962		0.0750584	1.47159		0.0572617	1.75603		0.0862491	1.49112		1167					1167
	1185	Importin subunit beta-1	KPNB1	Q14974		0.235779	0.429152		0.643037	1.07665		0.848882	-1.0325		0.489635	1.11164		0.227979	1.38827		0.167139	1.50608		0.0912146	-1.08486		0.314846	-1.13403		0.0260631	-1.36761		0.562411	1.13704		1185	+			+	1185
	738	Ran GTPase-activating protein 1	RANGAP1	P46060		0.000179201	0.00213857		0.214992	-1.41207		0.168681	-1.5384		0.944792	1.08946		0.187581	1.48719		0.165455	1.50143		0.84847	-1.00958		0.0257807	-3.86163		0.0236303	-4.24738		0.276646	-1.83885		738	+			+	738
	1488	Heat shock protein 105 kDa	HSPH1	Q92598-2		3.68937e-05	0.00060611		0.727114	1.13051		0.759386	-1.11914		0.491707	1.2652		0.20753	1.34542		0.0284224	1.71499		0.268846	-1.27469		0.0290655	-2.2062		0.0100394	-3.558		0.0380927	-1.85379		1488	+		+	+	1488
	1208	Poly(rC)-binding protein 1	PCBP1	Q15365		0.000171885	0.0020708		0.334211	-1.25119		0.246066	-1.70397		0.346574	1.36188		0.196303	1.36447		0.177329	1.37139		0.885045	-1.00507		0.00129154	-3.83793		0.0714921	-5.25331		0.0989044	-2.24806		1208	+			+	1208
	1320	Transport and Golgi organization protein 2 homolog	TANGO2	Q6ICL3		0.103713	0.242958		0.71693	1.07127		0.540751	1.13083		0.787311	-1.0556		0.318131	-1.22774		0.562803	1.07757		0.0308708	-1.32297		0.0114658	1.56608		0.186758	1.24958		0.188887	1.19072		1320	+		+	+	1320
	1293	E3 ubiquitin-protein ligase UBR4	UBR4	Q5T4S7-3		0.729414	0.835031		0.97203	-1.02463		0.423981	-1.26535		0.403398	1.23494		0.412395	1.22586		0.323063	1.34268		0.39212	-1.0953		0.113761	-1.25231		0.0452211	-1.6939		0.569804	-0.997029		1293	+			+	1293
	444	Delta-aminolevulinic acid dehydratase	ALAD	P13716		0.000265554	0.00284683		0.246984	1.27915		0.235805	1.32171		0.894185	-1.03327		0.247447	1.24738		0.0406982	1.37831		0.439625	-1.10497		0.0152708	1.97644		0.00638764	1.84819		0.0251425	1.92735		444	+		+	+	444
	1278	Serine/threonine-protein phosphatase 6 regulatory subunit 3	PPP6R3	Q5H9R7-6		2.53774e-07	1.37662e-05		0.232252	1.30546		0.103564	-1.33254		0.0916904	1.73959		0.94929	1.05529		0.586331	1.0599		0.758539	-1.00437		0.00519192	-2.10439		0.025191	-3.67678		0.0106419	-2.60327		1278	+			+	1278
	1240	Hsp90 co-chaperone Cdc37	CDC37	Q16543		0.000541915	0.00472482		0.226084	-1.21154		0.056793	-1.41007		0.53153	1.16387		0.35134	-1.13659		0.80089	1.041		0.247646	-1.18319		0.120229	-1.60335		0.0229919	-2.20793		0.0803879	-1.50416		1240	+			+	1240
	886	Coronin-7	CORO7	P57737-4		0.046738	0.138463		0.10666	2.33351		0.1176	2.17854		0.739557	1.07114		0.176745	1.27772		0.0671839	1.41107		0.521751	-1.10436		0.300103	1.83931		0.29929	1.55489		0.736572	1.00712		886					886
	672	Glutaredoxin-1	GLRX	P35754		0.371846	0.575837		0.924349	1.07244		0.168829	2.84704		0.224629	-2.65473		NaN	NaN		1	NaN		1	NaN		1	NaN		1	2.10429		1	NaN		672					672
	1962	CD2-associated protein	CD2AP	Q9Y5K6		0.171225	0.341861		0.27985	-1.51047		0.489836	-1.27529		0.462177	-1.18442		0.452264	1.26262		0.565599	1.39238		0.929227	-1.10277		0.141025	-2.28862		0.237326	-2.13087		0.00415561	-1.20002		1962	+			+	1962
	1868	Drebrin-like protein	DBNL	Q9UJU6		0.458931	0.649382		0.519636	-1.06276		0.203313	-1.30795		0.324514	1.23071		0.805173	-1.08853		0.466399	1.14598		0.132268	-1.24743		0.650556	1.08911		0.12169	-1.40962		0.585387	1.06332		1868					1868
	371	Adenine phosphoribosyltransferase	APRT	P07741		0.773314	0.866468		0.347729	-1.31898		0.783931	-1.10459		0.368272	-1.19409		0.846913	-1.06594		0.827088	-1.08285		0.974989	1.01586		0.30343	-1.22327		0.892261	-1.00844		0.495116	1.01154		371					371
	783	Alanine--tRNA ligase, cytoplasmic	AARS	P49588		4.80318e-06	0.00012152		0.721998	-1.07197		0.135072	-1.77715		0.201175	1.65783		0.217245	1.38285		0.227519	1.32367		0.836334	1.04471		0.0167369	-3.04415		0.0301795	-4.83071		0.125741	-2.05356		783	+			+	783
	526	Multifunctional protein ADE2	PAICS	P22234		0.263039	0.457694		0.469102	-1.14721		0.159918	-1.5172		0.304735	1.32251		0.36833	1.23995		0.273721	1.25458		0.822545	-1.0118		0.133654	-1.23506		0.1084	-1.65265		0.36693	1.15175		526					526
	918	Alpha-centractin	ACTR1A	P61163		0.915159	0.965535		0.696152	1.10399		0.682991	-1.09421		0.430353	1.20799		0.355975	1.16515		0.673128	1.06659		0.573786	1.0924		0.607729	-1.00974		0.593469	-1.11659		0.777268	1.04521		918					918
	1375	Fermitin family homolog 3	FERMT3	Q86UX7-2		0.163665	0.33151		0.563939	-1.20213		0.960508	-1.0333		0.421468	-1.16339		0.40807	1.23312		0.244479	1.51833		0.0734609	-1.23129		0.019347	-1.68834		0.0141769	-1.78687		0.816964	-1.13894		1375	+		+	+	1375
	559	3-mercaptopyruvate sulfurtransferase	MPST	P25325		0.00990384	0.0447441		0.256624	-1.27648		0.154904	1.17989		0.0929133	-1.5061		0.319876	1.12958		0.277539	1.18434		0.717456	-1.04847		0.391878	1.26165		0.00418025	1.81232		0.0168755	1.81916		559	+			+	559
	1192	Condensin complex subunit 1	NCAPD2	Q15021		0.00165282	0.0117462		1	1.18071		1	-1.04694		1	1.23612		0.294626	1.54522		0.0961078	2.20987		0.285422	-1.43014		1	-7.72064		0.173443	-13.6488		1	-5.89939		1192					1192
	623	Pyruvate kinase PKLR	PKLR	P30613		0.416113	0.618015		0.819954	1.05936		0.569484	-1.09329		0.491484	1.15819		0.326287	1.21332		0.399863	1.19934		0.821156	1.01166		0.211464	-1.23496		0.0162165	-1.41383		0.96848	-1.07825		623	+			+	623
	779	T-complex protein 1 subunit gamma	CCT3	P49368		0.276829	0.469934		0.661581	1.04724		0.265268	-1.2216		0.147367	1.27931		0.253697	1.19377		0.286349	1.18137		0.793828	1.01049		0.360675	-1.0693		0.0704001	-1.35377		0.715788	1.06603		779					779
	1438	Rieske domain-containing protein	RFESD	Q8TAC1		0.233529	0.426899		0.702775	-1.04647		0.379296	-1.2205		0.60757	1.1663		1	1.07967		1	1.15113		0.744179	-1.06619		0.0770085	1.43119		0.774866	1.15093		1	1.61701		1438					1438
	1300	Ubiquitin thioesterase OTU1	YOD1	Q5VVQ6		0.00595676	0.0316609		0.403408	-1.18432		0.621439	1.10833		0.264647	-1.31262		0.277144	-1.09396		0.499578	-1.07783		0.967387	-1.01497		0.374482	1.3564		0.0388668	1.75418		0.0983325	1.46844		1300	+			+	1300
	583	CAD protein	CAD	P27708		0.00187295	0.01309		0.390915	-1.26466		0.41041	-1.2481		0.843228	-1.01327		0.475781	1.14698		0.229735	1.44967		0.0610895	-1.2639		0.0344644	-2.69979		0.00957075	-3.36759		0.34516	-1.86125		583	+			+	583
	815	T-complex protein 1 subunit theta	CCT8	P50990		0.345421	0.548083		0.927125	-1.00416		0.24329	-1.29043		0.303411	1.28509		0.27484	1.23752		0.243928	1.22819		0.992519	1.0076		0.46564	-1.13805		0.085225	-1.45147		0.691091	1.09192		815					815
	1552	Phosphoglucomutase-2	PGM2	Q96G03		0.000142787	0.00182449		0.538888	1.06168		0.36465	1.06197		0.947923	-1.00027		0.440134	1.17553		0.371972	1.19722		0.766652	-1.01844		0.0106677	1.96125		0.00130138	1.92626		0.100228	2.17157		1552	+			+	1552
	1064	14-3-3 protein eta	YWHAH	Q04917		2.28643e-07	1.3147e-05		0.353761	1.28179		0.445516	1.15665		0.740812	1.1082		0.588888	1.10711		0.169506	1.48793		0.172745	-1.34398		0.0416286	-3.55753		0.12317	-5.29855		0.0106421	-4.11884		1064	+			+	1064
	1620	Methylosome protein 50	WDR77	Q9BQA1		0.00866852	0.040315		0.201435	1.19054		0.594286	1.05052		0.296635	1.13329		0.212956	-1.24084		0.0451083	-1.45198		0.443112	1.17016		0.0209171	1.70519		0.0746901	1.76067		0.348887	1.15429		1620	+		+	+	1620
	538	Kell blood group glycoprotein	KEL	P23276		0.0545889	0.155914		0.339563	-1.55067		0.988486	-1.15298		0.049767	-1.34493		0.103832	1.99317		0.0973275	1.71067		0.409569	1.16514		0.796814	-1.01572		0.0256144	1.54278		0.227039	3.04292		538	+	+		+	538
	1798	Poly(ADP-ribose) glycohydrolase ARH3	ADPRHL2	Q9NX46		0.19016	0.36996		0.408382	1.25084		0.44085	1.13214		0.722303	1.10485		0.711307	-1.07812		0.764223	1.01883		0.431181	-1.09842		0.325594	1.56493		0.0522199	1.28951		1	1.16044		1798					1798
	558	Zinc-alpha-2-glycoprotein	AZGP1	P25311		0.345747	0.548083		0.588244	1.32241		0.637216	1.18978		0.797639	1.11147		0.512753	-1.82838		0.0867651	-3.59711		0.0522418	1.96737		0.192441	1.13477		0.293972	2.0086		0.234932	-2.13072		558					558
	1779	Obg-like ATPase 1	OLA1	Q9NTK5		0.0270419	0.0924539		0.296177	-1.16789		0.96753	-1.00828		0.121259	-1.1583		0.558008	1.08061		0.43302	1.17113		0.281429	-1.08377		0.000180038	1.49578		0.00294196	1.59866		0.141129	1.88773		1779	+			+	1779
	1657	N-acetylneuraminate lyase	NPL	Q9BXD5		0.145144	0.303986		0.897645	-1.01437		0.536676	-1.15933		0.592525	1.14291		1	-1.12489		1	1.15895		0.310517	-1.30369		0.772735	-1.12397		0.00934856	-1.67472		1	-1.24643		1657	+			+	1657
	1713	Methyltransferase-like protein 7A	METTL7A	Q9H8H3		0.673685	0.800606		0.961868	-1.14972		0.247327	-2.19449		0.151384	1.90872		1	-1.05782		1	-1.17372		1	1.10956		1	1.07676		0.00589331	-1.59762		1	1.17029		1713	+			+	1713
	431	Polyadenylate-binding protein 1	PABPC1	P11940-2		1.10468e-06	3.86858e-05		0.893852	-1.2954		0.445488	1.9216		0.217587	-2.48924		0.514443	1.27068		0.188731	1.83133		0.194366	-1.44122		0.00858064	-66.7014		0.132691	-38.6187		0.0334061	-40.5223		431	+			+	431
	1139	Ras GTPase-activating-like protein IQGAP2	IQGAP2	Q13576		0.00280496	0.0175657		0.600194	1.07538		0.313585	-4.01315		0.0145837	4.31566		0.738982	1.02173		0.327859	1.61945		0.290354	-1.58501		0.0448357	-2.33166		0.116393	-15.9494		0.750022	-2.45408		1139	+	+		+	1139
	126	Hepatocyte growth factor-regulated tyrosine kinase substrate	HGS	O14964		0.762633	0.858301		0.618974	-1.09748		0.927811	1.01779		0.606276	-1.11701		0.309436	1.16786		0.325908	1.37654		0.592385	-1.17868		0.710703	1.00985		0.38673	-1.04492		0.138644	1.29434		126	+			+	126
	667	Beta-adducin	ADD2	P35612		0.00270289	0.0170931		0.703445	-1.05021		0.722353	-1.0462		0.946356	-1.00383		0.430366	1.17729		0.249739	1.26767		0.477756	-1.07677		0.08947	1.43904		0.00868489	1.34156		0.0499901	1.77923		667	+			+	667
	743	Dual specificity mitogen-activated protein kinase kinase 3	MAP2K3	P46734		0.000466257	0.00424327		0.290836	-1.25061		0.279823	-1.58336		0.393862	1.26607		0.416991	1.21348		0.473656	1.15993		0.706498	1.04617		0.000258624	-4.47964		0.0506793	-5.42126		0.152141	-2.95182		743	+			+	743
	323	Annexin A1	ANXA1	P04083		0.281265	0.473473		0.224146	1.25775		0.543205	1.31004		0.912686	-1.04158		0.377506	-1.29461		0.870684	1.01541		0.604414	-1.31456		0.263912	1.34674		0.281853	1.06707		0.787347	-1.20907		323					323
	356	Glucose-6-phosphate isomerase	GPI	P06744		0.000160091	0.00198544		0.792313	-1.02826		0.935902	-1.00121		0.731165	-1.02701		0.561012	1.11492		0.553724	1.09019		0.952593	1.02268		0.0231471	1.79485		0.00095343	1.88514		0.0916514	2.05766		356	+			+	356
	1469	NudC domain-containing protein 2	NUDCD2	Q8WVJ2		0.576742	0.735462		1	-1.45184		0.299896	-1.88819		1	1.30055		0.98459	1.01091		0.890721	1.08517		0.903598	-1.07345		1	-1.26266		0.163418	-1.76277		0.644964	1.16237		1469					1469
	894	Gamma-aminobutyric acid receptor-associated protein-like 2	GABARAPL2	P60520		0.00032354	0.00339208		0.665635	1.18937		0.772267	1.10712		0.910683	1.0743		0.0663173	1.72969		0.118867	2.12461		0.516137	-1.22831		0.0448993	-2.18072		0.418606	-2.87762		0.241253	-1.4995		894	+			+	894
	974	Guanine nucleotide-binding protein G(I)/G(S)/G(T) subunit beta-1	GNB1	P62873		0.617496	0.759118		0.882731	1.04543		0.00191702	-1.31281		0.219992	1.37246		0.820114	1.04903		0.773389	-1.08485		0.56303	1.13804		1	-1.00361		0.606518	-1.21034		0.940234	-1.00018		974	+	+			974
	934	Ubiquitin-fold modifier 1	UFM1	P61960		0.0866796	0.215422		1	1.38114		0.963533	1.0502		1	1.31512		NaN	NaN		1	NaN		1	NaN		1	NaN		1	2.80702		1	NaN		934					934
	1651	Gamma-glutamylaminecyclotransferase	GGACT	Q9BVM4		0.274808	0.469017		0.095341	-1.72636		0.397334	-1.67518		0.702991	-1.03055		1	1.6197		1	2.77417		1	-1.71277		1	2.36898		0.935963	1.42538		1	6.6241		1651					1651
	250	Endonuclease domain-containing 1 protein	ENDOD1	O94919		0.709991	0.822045		0.967104	-1.11472		0.977953	-1.0823		0.934531	-1.02996		0.856593	1.04737		0.645178	1.17044		0.731513	-1.1175		0.847193	1.06267		0.89294	-1.02101		0.94444	1.2407		250					250
	394	Tropomyosin alpha-1 chain	TPM1	P09493-4		0.204498	0.386682		0.930504	1.51546		0.257013	2.26673		0.495709	-1.49574		1	-1.39011		1	-1.15762		0.861429	-1.20083		0.566289	4.82871		0.15743	6.01457		1	2.29212		394					394
	602	Transketolase	TKT	P29401		0.0220364	0.0808002		0.734479	-1.03516		0.855694	1.02299		0.600446	-1.05896		0.798206	-1.02101		0.837574	-1.02155		0.919042	-0.99947		0.0405657	1.35209		0.00381098	1.43257		0.235774	1.37084		602	+			+	602
	770	T-complex protein 1 subunit epsilon	CCT5	P48643		0.884968	0.947111		0.989486	1.02536		0.50706	-1.0879		0.614529	1.11548		0.571726	1.06255		0.353461	1.28395		0.11097	-1.20837		0.70165	-1.01989		0.0704514	-1.37473		0.65663	1.01606		770					770
	1486	Phosphatidate phosphatase LPIN2	LPIN2	Q92539		0.0083411	0.0395098		0.247625	1.3047		0.23768	-1.4691		0.0659719	1.91673		0.0571663	1.81291		0.35234	1.19227		0.00060347	1.52056		0.0920802	-1.33745		0.075528	-1.68592		0.455695	1.03894		1486	+		+	+	1486
	1942	Talin-1	TLN1	Q9Y490		1.79545e-12	2.27124e-09		0.657279	1.05713		0.147106	-1.91589		0.551433	2.02535		0.239599	1.36318		0.120322	1.63487		0.153828	-1.19931		0.00495116	-45.8966		0.00156876	-111.483		0.00797739	-35.5921		1942	+			+	1942
	214	Gamma-glutamylcyclotransferase	GGCT	O75223		0.00389806	0.0226194		0.0169713	1.36392		0.112765	1.38427		0.932725	-1.01491		0.727235	-1.46679		0.634942	-1.55514		0.775453	1.06024		0.0159461	2.20954		0.0234838	2.37757		0.501703	1.10445		214	+	+		+	214
	1121	Selenium-binding protein 1	SELENBP1	Q13228		0.119583	0.266853		0.793235	1.0979		0.784896	-1.03055		0.678597	1.13144		0.280157	1.28119		0.232604	1.33439		0.693335	-1.04153		0.250826	1.31771		0.324365	1.11819		0.1385	1.53769		1121					1121
	1724	Phosphopantothenate--cysteine ligase	PPCS	Q9HAB8		0.519819	0.695702		0.327036	1.23366		0.850854	-1.05972		0.195778	1.30733		0.401287	1.27023		0.285541	1.25839		0.979141	1.00942		0.665955	1.15456		0.355144	-1.12176		0.675735	1.18878		1724					1724
	1672	E2/E3 hybrid ubiquitin-protein ligase UBE2O	UBE2O	Q9C0C9		0.273396	0.467359		0.550394	-1.10918		0.0970198	-1.73216		0.143854	1.56165		0.370973	1.29404		0.500364	1.13855		0.452833	1.13657		0.0199819	-1.51912		0.0332644	-2.08728		0.686884	-1.05838		1672	+			+	1672
	806	Dynamin-2	DNM2	P50570-5		0.14811	0.309173		0.770669	-1.02181		0.505644	-1.10746		0.743145	1.08382		0.144972	1.51039		0.201525	1.37807		0.409052	1.09601		0.127083	-1.6921		0.0512207	-1.67328		0.99837	-1.0964		806					806
	1005	Elongation factor 1-alpha 1	EEF1A1	P68104		9.52753e-12	6.02616e-09		0.888672	1.02778		0.158359	-1.68187		0.214974	1.7286		0.226175	1.56987		0.229075	1.48726		0.905516	1.05555		0.00465837	-26.4777		0.00506521	-43.3604		0.0113577	-17.3347		1005	+			+	1005
	170	ATPase ASNA1	ASNA1	O43681		0.298868	0.497458		0.789272	1.06097		0.972083	-1.07182		0.67216	1.13717		0.839602	-1.09709		0.578877	1.09218		0.206381	-1.19822		0.0252033	1.58532		0.300215	1.16348		0.146007	1.36199		170	+			+	170
	1015	Immunoglobulin-binding protein 1	IGBP1	P78318		0.452743	0.642783		0.965971	1.02422		0.172325	-1.33319		0.406331	1.36548		0.313254	-1.46094		0.410802	-1.2558		0.353343	-1.16336		0.611466	1.42259		0.561681	-1.11665		0.715786	-1.05183		1015					1015
	1349	Golgi to ER traffic protein 4 homolog	GET4	Q7L5D6		0.271697	0.465714		0.664263	1.10591		0.625463	-1.2921		0.268944	1.42895		0.567532	1.17936		0.451208	1.1941		0.911198	-1.0125		0.326727	-1.32035		0.213144	-1.9103		0.713027	-1.23812		1349	+			+	1349
	1549	Ubiquitin thioesterase OTUB1	OTUB1	Q96FW1		0.522788	0.695702		0.510955	-1.10147		0.126386	1.28228		0.0443617	-1.41239		0.283527	1.36113		0.31764	1.45859		0.986086	-1.07161		0.2408	-1.22196		0.577627	1.07861		0.32851	1.22691		1549	+	+			1549
	598	Cytosol aminopeptidase	LAP3	P28838-2		0.311604	0.510595		0.475054	-1.11299		0.142868	-1.47641		0.375906	1.32652		0.215581	1.23522		0.471032	-1.10842		0.115463	1.36914		0.0185572	-1.64838		0.24795	-1.59708		0.211324	-1.19901		598	+			+	598
	457	Aspartate--tRNA ligase, cytoplasmic	DARS	P14868		0.0115759	0.0506697		0.275544	1.16649		0.0373699	1.25691		0.424502	-1.07752		0.036032	1.37679		0.133368	1.43195		0.927141	-1.04007		0.00182962	-2.12262		0.00901013	-2.04885		0.00622689	-1.7984		457	+	+	+	+	457
	790	Transmembrane emp24 domain-containing protein 10	TMED10	P49755		0.105205	0.245996		1	-1.94762		0.133766	-1.69401		1	-1.14971		1	1.15756		1	1.02834		1	1.12566		1	-2.30146		0.245789	-1.77831		1	-1.02084		790					790
	157	Thioredoxin-like protein 1	TXNL1	O43396		0.153683	0.317662		0.276988	1.1455		0.516332	-1.13446		0.128502	1.29953		0.167945	1.45426		0.296862	1.26329		0.0755752	1.15117		0.0107103	-1.3803		0.0650568	-1.55819		0.996873	-1.08725		157	+			+	157
	828	Ribosomal protein S6 kinase alpha-3	RPS6KA3	P51812		0.549845	0.716505		0.456851	1.06662		0.209775	-1.20909		0.154398	1.28964		0.865778	1.03814		0.89406	1.02442		0.943539	1.01339		0.112242	-1.15114		0.0274722	-1.46495		0.145672	-1.18273		828	+			+	828
	518	Cytoplasmic aconitate hydratase	ACO1	P21399		0.442634	0.639455		0.336449	-1.21215		0.275206	-1.38698		0.489323	1.14423		0.154349	1.29346		0.108707	1.44889		0.519954	-1.12016		0.612859	-1.0651		0.20437	-1.36517		0.227892	1.47204		518					518
	150	Zinc finger ZZ-type and EF-hand domain-containing protein 1	ZZEF1	O43149		0.246555	0.439904		0.691974	1.11576		0.462295	-1.29914		0.47269	1.44953		0.401328	1.3028		0.288635	1.20058		0.77367	1.08514		0.809656	-1.25954		0.446604	-1.68249		0.842387	-1.07871		150					150
	908	Ras-related protein Rab-5B	RAB5B	P61020		0.481412	0.665993		0.820065	-1.1412		0.442319	1.15994		0.274751	-1.32372		0.0752559	1.3795		0.0318596	1.45649		0.501856	-1.05581		0.704049	-1.04246		0.00732697	1.20269		0.448711	1.51016		908	+		+	+	908
	181	Phosphoribosyl pyrophosphate synthase-associated protein 2	PRPSAP2	O60256		0.000209826	0.00236991		0.862549	-1.01701		0.332063	1.15783		0.248881	-1.17752		0.249685	1.28353		0.116174	1.18749		0.720219	1.08087		0.08199	1.31939		0.0193135	1.67926		0.0712761	1.72228		181	+			+	181
	224	Vesicle-trafficking protein SEC22b	SEC22B	O75396		0.205684	0.387766		0.453478	1.1721		0.878586	-1.04472		0.359985	1.22452		0.212075	-1.17563		0.00130453	-1.57201		0.0282779	1.33716		0.0137038	-1.29841		0.103952	-1.18903		0.0437755	-1.78916		224	+		+	+	224
	1351	COP9 signalosome complex subunit 6	COPS6	Q7L5N1		0.426168	0.628324		0.738668	-1.08298		0.888094	1.03948		0.631364	-1.12574		0.584958	1.22537		0.296053	1.38366		0.602331	-1.12918		0.662406	1.27498		0.178648	1.2711		1	1.69198		1351					1351
	470	Ankyrin-1	ANK1	P16157-3		0.000202248	0.00232585		0.804196	-1.02937		0.991886	1.00865		0.841721	-1.03828		0.440478	1.15338		0.315419	1.23849		0.471397	-1.07379		0.0281329	1.69804		0.00806386	1.64188		0.0321882	2.01601		470	+			+	470
	833	Importin subunit alpha-5	KPNA1	P52294		0.0728048	0.192271		0.977086	1.02558		0.346199	1.22996		0.456265	-1.19928		0.135484	1.2401		0.307254	1.10337		0.304262	1.12391		0.436795	-1.62276		0.0903246	-1.20393		0.203514	-1.34205		833	+			+	833
	799	Guanine nucleotide-binding protein G(q) subunit alpha	GNAQ	P50148		0.166763	0.334319		0.126959	-1.61898		0.182256	-1.79398		0.686584	1.10809		0.0628814	-1.2532		0.785643	1.06845		0.102384	-1.33899		0.433571	-1.14178		0.0730664	-1.69409		1	1.13146		799					799
	210	Copine-3	CPNE3	O75131		0.0782013	0.201476		0.348207	1.2795		0.408552	-1.22658		0.158694	1.56942		1	NaN		1	NaN		0.916691	1.00548		0.734285	1.24302		1	-1.2557		1	NaN		210	+		+		210
	1920	Suppressor of G2 allele of SKP1 homolog	SUGT1	Q9Y2Z0		0.0257416	0.0894592		0.074522	-1.36223		0.166668	-1.81162		0.35553	1.3299		0.404437	1.22148		0.438014	1.18141		0.840088	1.03392		0.0211631	-1.98031		0.123471	-2.54721		0.95205	-1.19013		1920	+			+	1920
	445	Plastin-2	LCP1	P13796		0.0176154	0.0683696		0.297865	1.26073		0.43515	-1.19461		0.1417	1.50609		0.690376	1.16413		0.19683	1.24921		0.596655	-1.07308		0.00812434	1.97143		0.547423	1.21983		0.0260514	1.82038		445	+			+	445
	878	Puromycin-sensitive aminopeptidase	NPEPPS	P55786		0.256526	0.449453		0.239323	-1.13102		0.114962	-1.23172		0.555539	1.08903		0.204369	1.31792		0.346422	1.20506		0.185464	1.09365		0.681291	-1.03983		0.548477	-1.03543		0.215256	1.43351		878					878
	577	Elongation factor 1-gamma	EEF1G	P26641		2.87678e-05	0.000498511		1	NaN		1	NaN		0.286094	-2.07771		0.167168	1.99766		0.0442239	2.90055		0.175114	-1.45198		0.0232134	-42.835		0.00767919	-29.9346		1	NaN		577	+		+	+	577
	1967	RNA-binding protein 8A	RBM8A	Q9Y5S9-2		0.0843054	0.2116		1	-1.10227		0.142641	-1.80496		1	1.63748		0.201551	2.02578		0.325425	1.56374		0.406231	1.29547		1	-1.76476		0.104527	-2.23067		1	1.26531		1967					1967
	1775	Ubiquitin-like-conjugating enzyme ATG3	ATG3	Q9NT62		0.0151947	0.0612144		0.935251	1.01681		0.431342	-1.34852		0.366987	1.37119		0.942983	1.04239		0.288049	1.20109		0.405947	-1.15224		0.0930246	-1.64888		0.0323645	-2.60515		0.39497	-1.60841		1775	+			+	1775
	1681	Phospholysine phosphohistidine inorganic pyrophosphate phosphatase	LHPP	Q9H008		0.0863321	0.215405		0.590913	1.40316		0.487778	1.21822		0.909964	1.15182		0.274886	-1.4377		0.549045	-1.15545		0.812116	-1.24427		0.182406	2.51767		0.558115	1.75671		0.408322	1.24803		1681					1681
	512	Calpastatin	CAST	P20810-4		0.0902883	0.221776		0.409072	-1.1768		0.34589	-1.20641		0.967155	1.02516		0.872688	-1.10332		0.71074	1.02303		0.282137	-1.12873		0.157604	1.55784		0.211875	1.34629		0.0466069	1.66158		512	+			+	512
	650	Kinesin-1 heavy chain	KIF5B	P33176		0.103092	0.241951		0.196799	1.34458		0.0818566	1.38194		0.863324	-1.02779		0.10312	-1.72146		0.548235	-1.14229		0.119148	-1.50703		1	1.61669		0.390738	1.10258		1	-1.43171		650					650
	301	GTPase KRas	KRAS	P01116-2		0.0279944	0.0946868		0.16439	1.24758		0.622934	1.0781		0.373061	1.1572		0.572686	1.12248		0.609329	-1.10198		0.232255	1.23696		0.0110234	1.24711		0.103853	1.33307		0.816626	1.12207		301	+			+	301
	93	26S proteasome non-ATPase regulatory subunit 12	PSMD12	O00232		0.667136	0.796909		0.830158	-1.07674		0.489086	-1.23939		0.603045	1.15106		0.392917	1.24509		0.283281	1.45375		0.126257	-1.16759		0.349355	-1.19517		0.0884522	-1.60627		0.564709	1.12171		93					93
	919	COP9 signalosome complex subunit 2	COPS2	P61201		0.754175	0.851054		0.866895	-1.01811		0.474965	1.20444		0.464664	-1.22625		0.973898	-1.10485		0.191622	1.45999		0.0601691	-1.61306		0.164897	1.56368		0.545043	1.18871		0.0479725	1.44093		919	+			+	919
	1018	Glutathione S-transferase omega-1	GSTO1	P78417		7.49449e-07	2.96266e-05		0.257989	-1.07633		0.637088	-1.02031		0.445119	-1.0549		0.773843	1.01012		0.423858	1.13716		0.108306	-1.12576		0.00189776	1.81555		0.00862855	1.70126		0.0387657	1.9739		1018	+			+	1018
	5	WD repeat-containing protein 91	WDR91	A4D1P6		0.042576	0.130093		0.214543	-1.25151		0.0528199	-1.45389		0.307363	1.16171		0.540955	1.03501		0.837671	-1.01326		0.383264	1.04873		1	1.09979		0.716536	-1.00722		0.218494	1.42458		5					5
	455	Endoplasmin	HSP90B1	P14625		0.443837	0.639455		0.848167	1.40962		0.440189	-1.27699		0.564392	1.80007		0.361419	2.37975		0.0244812	2.0723		0.828772	1.14836		0.294811	-1.6476		0.0115182	-2.58262		0.636792	1.02466		455	+		+	+	455
	1008	Tubulin beta-4B chain	TUBB4B	P68371		4.11744e-08	3.47238e-06		0.315564	-1.32753		0.116721	-1.80084		0.421578	1.35654		0.859411	-1.09984		0.408434	1.19584		0.161583	-1.31524		0.0152788	-5.6293		0.00925391	-10.0436		0.0198565	-4.66381		1008	+			+	1008
	10	Small integral membrane protein 1	SMIM1	B2RUZ4		0.654959	0.786821		0.165881	-1.14625		0.26105	-1.12412		0.817991	-1.01968		0.538759	1.58408		0.389317	1.42038		0.908802	1.11525		1	-1.39121		0.444534	-1.22337		1	1.30515		10					10
	741	Large proline-rich protein BAG6	BAG6	P46379-2		0.0128871	0.0543407		0.457721	-1.14725		0.622869	-1.07214		0.757489	-1.07005		0.147155	-1.17874		0.335022	-1.12364		0.704699	-1.04904		0.162118	-1.68849		0.207222	-1.65534		0.0502687	-1.73485		741					741
	1143	Cullin-1	CUL1	Q13616		0.0131981	0.0552833		0.831982	1.02186		0.700832	1.09436		0.837808	-1.07095		0.49252	1.14317		0.206801	1.52987		0.0378445	-1.33827		0.0282486	1.73957		0.150436	1.39208		0.228377	1.94607		1143	+		+	+	1143
	1680	Ubiquitin-like modifier-activating enzyme 5	UBA5	Q9GZZ9		0.110388	0.254355		0.205779	1.76491		0.257747	1.56319		0.541423	1.12905		1	1.3692		0.264037	1.12137		1	1.22101		1	1.83105		0.0914835	1.98018		1	1.42051		1680					1680
	757	F-actin-capping protein subunit alpha-2	CAPZA2	P47755		0.46609	0.652217		0.618917	-1.21297		0.817793	1.03466		0.450361	-1.25501		0.885064	1.03019		0.885348	1.05043		0.982859	-1.01964		0.294402	-1.45831		0.549751	-1.18482		0.83132	-1.16703		757					757
	1900	NSFL1 cofactor p47	NSFL1C	Q9UNZ2		0.00533855	0.0291089		0.445577	-1.14803		0.464893	1.09346		0.263193	-1.25532		0.235465	1.19935		0.183341	1.22128		0.840303	-1.01828		0.480461	1.26446		0.0279515	1.55881		0.0245506	1.74103		1900	+			+	1900
	1174	Phosphoribosyl pyrophosphate synthase-associated protein 1	PRPSAP1	Q14558		0.00832723	0.0395098		0.162796	-1.23443		0.0424641	1.36608		0.00458987	-1.68633		0.927968	-0.997924		0.538942	1.10094		0.557504	-1.09865		0.372161	1.2721		0.0192237	1.95255		0.214273	1.57358		1174	+	+		+	1174
	1928	Oligoribonuclease, mitochondrial	REXO2	Q9Y3B8-3		0.714978	0.825226		0.124724	-1.5112		0.71534	-1.11544		0.160533	-1.3548		0.824458	1.30406		0.986615	1.01357		0.727353	1.2866		1	-1.66157		0.579322	1.04906		0.771709	1.18604		1928					1928
	169	Regulator of G-protein signaling 10	RGS10	O43665-2		0.704947	0.818878		0.964567	1.01512		0.331113	-1.1873		0.36056	1.20525		0.932931	1.00888		0.732731	-1.04507		0.701332	1.05435		0.168204	-1.26577		0.340136	-1.44692		0.351388	-1.2736		169					169
	1845	Gamma-adducin	ADD3	Q9UEY8-2		0.529999	0.702041		1	1.61877		1	1.90372		0.410388	-1.17603		1	-1.01998		1	-1.02447		1	-0.995619		0.158192	1.14793		1	1.35593		1	-1.43835		1845					1845
	370	Bisphosphoglycerate mutase	BPGM	P07738		0.0190941	0.0731942		0.957771	1.04364		0.913434	1.00691		0.900385	1.03648		0.57842	1.14288		0.471776	1.18469		0.829376	-1.03658		0.118344	1.67978		0.000778538	1.56347		0.0452624	1.83951		370	+			+	370
	1238	DNA damage-binding protein 1	DDB1	Q16531		5.21851e-07	2.12949e-05		0.73194	-1.04804		0.263045	-1.32505		0.373731	1.26432		0.344959	1.18659		0.16015	1.34473		0.149925	-1.13327		0.00233654	-2.96321		0.00951585	-4.24573		0.0465183	-2.38279		1238	+			+	1238
	1314	Atlastin-3	ATL3	Q6DD88		0.305282	0.503496		0.326401	-1.37626		0.389791	-1.39143		0.941947	1.01102		0.392411	1.15758		0.825004	-1.03479		0.0761999	1.19784		1	-1.48804		0.462619	-1.25596		1	1.07062		1314					1314
	839	Heterogeneous nuclear ribonucleoprotein F	HNRNPF	P52597		0.00231995	0.0153651		0.529679	-1.42379		0.744752	-1.30619		0.718239	-1.09003		0.455534	-1.10705		0.651881	1.03439		0.180239	-1.14513		0.146905	-1.94817		0.0773099	-2.04665		0.35295	-1.51479		839					839
	1583	Vacuolar protein sorting-associated protein 35	VPS35	Q96QK1		0.000125902	0.00162516		0.621894	1.13963		0.484965	1.47731		0.67356	-1.2963		0.0355643	2.25409		0.040854	3.95191		0.386877	-1.75321		0.0387413	-5.16318		0.131876	-6.98309		0.304772	-2.61043		1583	+		+	+	1583
	1707	EH domain-containing protein 1	EHD1	Q9H4M9		0.109402	0.252543		0.511413	1.24737		0.580475	-1.36064		0.273357	1.69721		0.52101	1.0843		0.449043	1.2489		0.511951	-1.1518		0.211369	-1.15399		0.126676	-2.25588		0.400133	-1.32753		1707					1707
	1206	Ras-related protein Rab-35	RAB35	Q15286		0.120797	0.268084		0.919534	1.02482		0.773095	-1.02952		0.755622	1.05507		1	-3.01834		1	-1.30112		1	-2.3198		1	3.80928		0.259803	1.55637		1	1.23149		1206					1206
	242	SEC14-like protein 2	SEC14L2	O76054		0.124219	0.273282		0.0456665	1.81577		0.308441	1.23637		0.0165073	1.46863		0.174319	-1.65896		0.08673	-1.77182		0.814095	1.06804		0.665127	1.38045		0.758525	-0.996105		0.129199	-2.18211		242	+	+			242
	875	Nucleosome assembly protein 1-like 1	NAP1L1	P55209-3		0.0587785	0.165601		0.878947	-1.01484		0.330529	-1.19268		0.465128	1.17524		0.661652	1.19927		0.132081	1.20918		0.762733	-1.00826		0.264809	-1.65878		0.0225766	-1.96557		0.0413185	-1.36294		875	+			+	875
	884	Eukaryotic translation initiation factor 6	EIF6	P56537		0.108437	0.251694		0.683003	1.09863		0.533995	1.18019		0.829061	-1.07424		0.619089	-1.10287		0.272374	-1.31481		0.429487	1.19218		0.603394	1.31119		0.00757714	1.67923		0.148553	1.08217		884	+			+	884
	830	Heterogeneous nuclear ribonucleoprotein A3	HNRNPA3	P51991-2		0.201093	0.38221		1	-1.14482		0.130205	1.59767		1	-1.82905		0.292499	1.53981		0.0714767	1.68217		0.476893	-1.09245		1	-2.02598		0.308162	-1.21007		0.215277	-1.14929		830					830
	195	Perilipin-3	PLIN3	O60664-4		0.0595905	0.167074		0.4503	-1.13475		0.96799	1.00983		0.519889	-1.14591		0.153222	1.40543		0.15049	1.37074		0.90335	1.0253		0.890855	-1.00561		0.556148	1.16835		0.0462668	1.58592		195	+			+	195
	955	26S protease regulatory subunit 10B	PSMC6	P62333		0.197496	0.379685		0.44598	-1.18896		0.899929	-0.998811		0.390266	-1.19038		0.443486	1.15965		0.273676	1.3302		0.018056	-1.14707		0.740462	1.26094		0.018176	1.30854		0.183366	1.73855		955	+			+	955
	362	Protein disulfide-isomerase	P4HB	P07237		0.309965	0.50989		0.505305	1.14193		0.323127	-1.24327		0.0441567	1.41973		0.0232044	1.85163		0.978589	1.14404		0.147363	1.61851		0.0187774	-1.3728		0.974952	-1.2042		0.646268	1.18116		362	+	+	+	+	362
	1048	Ammonium transporter Rh type A	RHAG	Q02094		0.126871	0.277175		0.896361	1.04789		0.620066	1.2799		0.710835	-1.22141		0.785178	-1.03784		0.0931492	-1.78137		0.314689	1.71642		0.859765	1.24647		0.206787	2.61317		0.647367	1.14614		1048					1048
	929	Transforming protein RhoA	RHOA	P61586		0.0291092	0.0976375		0.0274635	1.18832		0.216314	1.18222		0.887649	1.00516		0.518533	1.25094		0.304474	1.15232		0.821924	1.08559		0.123077	1.3695		0.175521	1.47908		0.123122	1.44167		929	+	+			929
	435	Xaa-Pro dipeptidase	PEPD	P12955		0.092823	0.224945		0.328666	1.23968		0.517152	1.3013		0.933424	-1.04971		0.0258407	-1.68462		0.0131892	-1.37882		0.114129	-1.22178		0.0258685	2.14206		0.102877	1.84038		0.634902	1.0257		435	+		+	+	435
	463	Nucleoside diphosphate kinase A	NME1	P15531		0.000929008	0.00745477		0.435067	1.20937		0.755412	1.05705		0.564227	1.14411		1	1.36815		1	1.04598		0.383782	1.30801		1	2.22454		0.00450954	2.54323		1	2.5166		463	+			+	463
	167	2-deoxynucleoside 5-phosphate N-hydrolase 1	DNPH1	O43598		0.162874	0.330714		0.218387	-2.71524		0.6674	1.06589		0.0895056	-2.89414		0.887461	-1.27406		0.463494	1.10352		0.090223	-1.40595		1	-1.10161		0.0166688	1.86862		0.322499	1.93459		167	+		+	+	167
	897	Eukaryotic initiation factor 4A-I	EIF4A1	P60842		4.48695e-07	1.98829e-05		0.301028	-1.18811		0.108891	-1.46278		0.351328	1.23118		0.426936	1.15194		0.353205	1.19677		0.551066	-1.03891		0.00420195	-2.76966		0.00967957	-3.54264		0.11981	-2.02366		897	+			+	897
	1722	Ketosamine-3-kinase	FN3KRP	Q9HA64		0.25502	0.448055		0.421654	-1.17253		0.846273	1.02722		0.604547	-1.20445		0.779432	1.05553		0.8076	-1.03948		0.565685	1.0972		0.6883	1.24671		0.172884	1.64756		0.249565	1.54299		1722					1722
	499	Hexokinase-1	HK1	P19367-2		0.00130835	0.00982715		0.678373	-1.02344		0.614727	-1.2215		0.401208	1.19352		0.0888641	1.53953		0.155087	1.69592		0.846462	-1.10158		0.000572165	-3.33612		0.415319	-4.38622		0.305528	-2.11735		499	+			+	499
	604	Elongation factor 1-delta	EEF1D	P29692		7.72962e-07	2.96302e-05		1	NaN		1	NaN		1	1.34699		0.198244	1.46019		0.0188834	2.81102		0.0148075	-1.92511		1	-13.2628		0.0592313	-34.3917		1	NaN		604	+		+	+	604
	365	Annexin A2	ANXA2	P07355-2		0.140077	0.298816		0.360998	1.29816		0.759417	1.06026		0.442154	1.22437		0.376942	-2.85284		0.105096	-4.96662		0.00273747	1.74094		0.116583	1.64076		0.06602	2.333		0.445273	-2.25715		365	+		+		365
	556	Cyclin-dependent kinase 2	CDK2	P24941		0.740888	0.842069		0.950181	-1.00628		0.533106	-1.17997		0.527697	1.17261		0.991396	1.01262		0.570647	-1.11608		0.564462	1.13017		0.187295	-1.17057		0.125863	-1.21453		0.15747	-1.14877		556					556
	465	Desmoplakin	DSP	P15924		0.0556106	0.15844		0.384809	1.35861		0.338574	-1.55799		0.0321702	2.1167		0.260193	-2.46796		0.0286633	-5.33393		0.0051012	2.16127		0.235218	1.31518		0.0623969	1.34288		0.136023	-2.54945		465	+	+	+		465
	1198	Platelet-activating factor acetylhydrolase IB subunit gamma	PAFAH1B3	Q15102		0.281464	0.473473		0.69795	-1.06877		0.273098	-1.55486		0.243607	1.45482		0.369958	1.29463		0.473796	1.49249		0.885512	-1.15283		0.379995	1.35809		0.720293	-1.23495		0.0244063	1.87913		1198	+			+	1198
	1221	Microtubule-associated protein RP/EB family member 1	MAPRE1	Q15691		0.47649	0.663214		0.475869	1.14428		0.532264	1.13704		0.957559	1.00637		0.61854	1.11254		0.325578	1.1984		0.54149	-1.07717		0.34387	-1.23386		0.149827	-1.33754		0.65126	-1.26907		1221					1221
	1792	Adaptin ear-binding coat-associated protein 2	NECAP2	Q9NVZ3		0.404569	0.609988		1	-1.11363		0.366925	-1.37777		1	1.23719		0.567986	1.12402		0.249144	1.51687		0.117719	-1.3495		1	-1.10453		0.233283	-1.8441		1	1.13329		1792					1792
	689	GMP reductase 1	GMPR	P36959		0.527573	0.69956		0.76485	-1.0396		0.970298	-1.00363		0.738104	-1.03584		0.59393	1.06724		0.262788	1.37339		0.0727548	-1.28686		0.552849	1.29726		0.720966	1.04421		0.346312	1.43931		689					689
	92	26S proteasome non-ATPase regulatory subunit 11	PSMD11	O00231		0.580037	0.738045		0.887418	-1.01299		0.386795	-1.15783		0.529434	1.14298		0.250979	1.21868		0.369721	1.16074		0.759813	1.04992		0.402263	-1.20493		0.2986	-1.31172		0.85007	1.02456		92					92
	836	Rho GDP-dissociation inhibitor 1	ARHGDIA	P52565		0.00121913	0.00929037		0.290301	-1.10014		0.360209	-1.09799		0.981351	-1.00196		0.271179	1.2851		0.656334	1.08108		0.195868	1.18872		0.00707497	1.5643		0.00581283	1.86316		0.146219	2.2116		836	+			+	836
	453	Alcohol dehydrogenase [NADP(+)]	AKR1A1	P14550		0.0146716	0.0597518		0.0359619	1.32699		0.0320188	1.22284		0.41785	1.08517		0.39879	-1.30994		0.889232	-1.00218		0.195916	-1.30709		0.0679088	2.41805		0.0073983	1.70475		0.170776	1.39105		453	+	+		+	453
	1678	NIF3-like protein 1	NIF3L1	Q9GZT8-2		0.179981	0.355154		0.399626	-1.29731		0.377668	1.40216		0.173159	-1.81905		0.730814	-1.03832		0.700582	-1.03269		0.957495	-1.00546		0.935665	1.4874		0.00558474	2.69098		0.477186	1.8584		1678	+			+	1678
	753	Glucosamine-6-phosphate isomerase 1	GNPDA1	P46926		0.126842	0.277175		0.365842	1.26227		0.293118	1.2684		0.954107	-1.00486		1	1.43162		0.188303	1.22417		1	1.16946		1	1.1353		0.294941	1.33414		0.0359426	1.28762		753	+			+	753
	1318	Glutamine-dependent NAD(+) synthetase	NADSYN1	Q6IA69		0.207852	0.390688		1	-3.05726		0.281896	-1.77598		1	-1.72145		1	1.54295		1	1.34934		0.279454	1.14349		1	-2.46912		0.357309	-1.25435		1	1.91047		1318	+		+		1318
	931	Prefoldin subunit 3	VBP1	P61758		0.100486	0.237154		0.308459	1.32927		0.495541	-1.1953		0.141667	1.58887		0.969385	-1.06788		0.745948	1.0102		0.329838	-1.07877		0.652406	-1.07115		0.0392177	-1.83597		0.211742	-1.52049		931	+			+	931
	413	Uroporphyrinogen-III synthase	UROS	P10746		0.0252285	0.0886526		0.377346	-1.24558		0.66528	-1.00459		0.702604	-1.23989		0.364835	1.21468		0.247422	1.39673		0.478827	-1.14988		0.0241186	-3.65221		0.0347985	-3.38706		0.233086	-2.41391		413	+			+	413
	666	Alpha-adducin	ADD1	P35611-2		2.79947e-05	0.000491852		0.851753	-1.01861		0.587044	-1.04659		0.586922	1.02747		0.493258	1.09612		0.675557	1.0488		0.525079	1.04512		0.00169481	1.4698		0.00874774	1.49504		0.0275659	1.64105		666	+			+	666
	1214	Ras suppressor protein 1	RSU1	Q15404		0.596303	0.747368		0.391003	1.22094		0.679036	-1.09608		0.330358	1.33824		0.960498	1.13924		0.756049	-1.06044		0.923661	1.20809		0.476505	1.22975		0.84121	1.11016		0.675788	1.14747		1214					1214
	500	E3 ubiquitin-protein ligase TRIM21	TRIM21	P19474		0.00021276	0.00238178		0.697048	-1.02258		0.122267	-1.19769		0.826054	1.17125		0.519734	1.09338		0.718828	1.0311		0.63899	1.06041		0.197093	-2.09446		0.00147161	-2.31339		0.0148864	-1.87328		500	+			+	500
	1634	COP9 signalosome complex subunit 4	COPS4	Q9BT78		0.653911	0.786309		0.4698	-1.09648		0.610332	1.04265		0.191324	-1.14323		0.556054	-1.14455		0.934201	-1.02708		0.535836	-1.11437		0.46318	1.15081		0.253664	1.18062		0.662614	1.10247		1634					1634
	1060	Eukaryotic translation initiation factor 4 gamma 1	EIF4G1	Q04637-5		0.000978407	0.00773553		0.421773	-1.28754		0.106751	-2.25955		0.370605	1.75494		0.462686	1.21293		0.233624	1.95202		0.22332	-1.60935		0.0126924	-7.55156		0.0154254	-21.328		0.725953	-4.83552		1060	+			+	1060
	161	Aflatoxin B1 aldehyde reductase member 2	AKR7A2	O43488		0.0250495	0.0886526		0.964212	-1.01239		0.396506	1.16408		0.283815	-1.17851		0.452574	1.2489		0.0848924	1.58603		0.233123	-1.26994		0.093757	1.47742		0.0396106	1.37105		0.185211	1.86803		161	+			+	161
	478	Y-box-binding protein 3	YBX3	P16989-2		5.54964e-05	0.000856133		0.103789	-1.86696		0.612857	-1.26161		0.116911	-1.47982		0.125091	1.59107		0.103618	1.57017		0.999499	1.01331		0.0469131	-4.43977		0.191712	-2.9608		0.434608	-1.49464		478	+			+	478
	808	Methionine aminopeptidase 2	METAP2	P50579		0.0841753	0.2116		0.552566	1.28298		0.949077	-1.0309		0.457368	1.32262		0.225227	1.36513		0.583048	1.1325		0.193471	1.20541		1	-1.90995		0.452163	-2.09566		1	-1.79501		808					808
	576	Valine--tRNA ligase	VARS	P26640		1.82314e-05	0.000354812		NaN	NaN		1	NaN		1	NaN		0.241098	1.831		0.0736606	2.67784		0.207644	-1.4625		1	NaN		0.0757105	-104.537		1	NaN		576	+			+	576
	458	Junction plakoglobin	JUP	P14923		0.060121	0.167518		0.290223	1.70098		0.448469	-1.54548		0.0504038	2.62884		0.343334	-2.63994		0.027395	-7.25969		0.000530143	2.74995		0.407697	1.46211		0.0861404	1.52947		0.121044	-3.07123		458	+		+		458
	646	Peroxiredoxin-2	PRDX2	P32119		1.15828e-06	3.86858e-05		0.445313	1.09515		0.458144	1.13574		0.878098	-1.03707		0.996221	-1.03514		0.561585	1.09789		0.311754	-1.13647		0.00227071	1.95352		0.00442664	1.78266		0.0158273	1.72324		646	+			+	646
	137	Phospholipid scramblase 1	PLSCR1	O15162-2		0.0239344	0.0857707		0.505204	1.30273		0.659082	1.23787		0.811465	1.0524		1	2.87921		1	-1.16734		1	3.361		1	-1.20565		0.0413868	2.6489		1	1.83314		137	+		+	+	137
	528	Ubiquitin-like modifier-activating enzyme 1	UBA1	P22314-2		5.45963e-05	0.000852646		0.451743	1.08379		0.357625	1.07426		0.970875	1.00887		0.136052	1.35835		0.217717	1.27436		0.36027	1.06591		0.0065957	1.5734		0.00398344	1.66237		0.0666743	1.972		528	+			+	528
	1752	Xaa-Pro aminopeptidase 1	XPNPEP1	Q9NQW7-3		0.106321	0.248147		0.562567	-1.10696		0.561869	-1.10925		0.932512	-0.997934		0.865204	1.03449		0.242345	1.11422		0.448263	-1.07708		0.237795	-1.31353		0.0777448	-1.4177		0.385665	-1.14706		1752					1752
	495	Blood group Rh(CE) polypeptide	RHCE	P18577		0.447285	0.639455		0.684305	-1.07995		0.699674	-1.11763		0.935582	1.0349		1	-1.02319		0.242581	2.13513		1	-2.18463		1	2.80095		0.976184	1.23888		0.447425	2.95634		495					495
	357	Tropomyosin alpha-3 chain	TPM3	P06753-2		0.0252097	0.0886526		0.644535	-1.14438		0.629172	1.43254		0.422997	-1.63937		0.992814	-1.18046		0.634259	1.23629		0.54544	-1.45939		0.334052	2.34622		0.176297	2.63558		0.263363	2.2745		357					357
	916	Actin-related protein 3	ACTR3	P61158		0.011358	0.0498883		0.871603	1.20632		0.634367	1.15748		0.878208	1.0422		0.879922	-1.02726		0.540859	1.09515		0.376061	-1.12501		0.255163	-1.55998		0.0120565	-1.82905		0.0762784	-1.93314		916	+			+	916
	975	E3 ubiquitin-protein ligase RBX1	RBX1	P62877		0.356934	0.5602		1	NaN		1	NaN		1	-1.20093		1	NaN		0.388309	-1.4067		1	NaN		1	NaN		1	-1.07857		1	NaN		975					975
	1474	DnaJ homolog subfamily A member 4	DNAJA4	Q8WW22-2		0.114091	0.260045		0.891959	-1.05312		0.87224	-1.0521		0.964314	-1.00096		0.568032	1.07794		0.119161	1.16177		0.47348	-1.07776		0.068787	-1.46388		0.0328831	-1.5762		0.582175	-1.28953		1474	+		+	+	1474
	1473	PEST proteolytic signal-containing nuclear protein	PCNP	Q8WW12		0.739908	0.841977		0.986139	-1.0302		0.55708	1.23726		0.448742	-1.27463		1	-1.53938		1	-1.39304		0.448703	-1.10505		0.792655	-1.12934		0.844605	1.02135		1	-1.68752		1473					1473
	777	Fatty acid synthase	FASN	P49327		0.904961	0.957971		0.605432	-1.61569		0.445879	-1.83425		0.675572	1.13527		0.854314	-1.01027		0.415615	1.30232		0.425995	-1.3157		0.879157	-1.11893		0.262475	-1.67131		0.203509	1.42928		777					777
	1403	Aldehyde dehydrogenase family 16 member A1	ALDH16A1	Q8IZ83		0.0197436	0.0742742		0.524673	-1.13907		0.460289	-1.16861		0.885478	1.02593		0.448487	-1.14756		0.581619	-1.13519		0.84643	-1.01089		0.0833425	1.57367		0.0133456	1.51736		0.182046	1.56203		1403	+			+	1403
	1529	Axin interactor, dorsalization-associated protein	AIDA	Q96BJ3		0.166456	0.334234		0.821056	-1.05256		0.173009	1.34963		0.260292	-1.42057		1	-1.02103		1	-1.03935		1	1.01794		1	1.01322		0.33846	1.46517		1	1.04451		1529	+		+		1529
	514	V-type proton ATPase subunit B, brain isoform	ATP6V1B2	P21281		0.796113	0.883407		0.732583	-1.05313		0.47288	1.08645		0.32256	-1.14417		0.12812	-1.21413		0.288803	-1.16707		0.838032	-1.04032		0.856321	-1.03003		0.546398	1.06777		0.369367	-1.18749		514					514
	1258	Inverted formin-2	INF2	Q27J81		0.0726156	0.192173		1	NaN		1	NaN		1	1.06425		1	NaN		1	NaN		0.154753	-1.2692		1	1.01514		0.404723	-1.33061		NaN	NaN		1258					1258
	1218	Corneodesmosin	CDSN	Q15517		0.0645561	0.177916		0.627331	1.23095		0.500541	1.49533		0.798503	-1.21478		1	-25.9497		0.112881	-23.7924		1	-1.09067		1	2.6364		1	2.9364		0.251065	-12.116		1218					1218
	1769	14 kDa phosphohistidine phosphatase	PHPT1	Q9NRX4		0.88743	0.94894		0.959473	-1.02233		0.677738	1.20153		0.724399	-1.22836		1	-1.1742		1	1.31822		1	-1.54786		1	1.72391		0.0182705	1.36807		1	1.50094		1769	+			+	1769
	920	ATP-binding cassette sub-family E member 1	ABCE1	P61221		0.00190158	0.0131085		0.839047	1.03469		0.457399	-1.3445		0.335939	1.39115		0.379085	1.24918		0.165067	1.52869		0.177456	-1.22375		0.0665596	-2.12238		0.0193337	-3.61317		0.141691	-1.75796		920	+			+	920
	1690	STE20-like serine/threonine-protein kinase	SLK	Q9H2G2-2		0.0398261	0.122579		0.44864	-1.31917		0.605989	-1.23521		0.811968	-1.06797		0.484901	-1.22279		0.692505	1.05882		0.291129	-1.29472		0.0254152	-2.00843		0.105037	-2.43485		0.448566	-1.86169		1690	+			+	1690
	1163	Dynactin subunit 1	DCTN1	Q14203-3		0.984777	1		0.94723	1.05012		0.878626	-1.15425		0.818135	1.21211		0.376463	-1.08112		0.307383	-1.11842		0.675186	1.0345		0.957061	1.14265		0.776334	-1.02541		0.829705	1.00647		1163					1163
	331	Calpain small subunit 1	CAPNS1	P04632		0.409739	0.613268		0.179932	-1.19632		0.376833	-1.25405		0.527358	1.04826		0.941458	1.17595		0.147838	1.20882		0.663343	-1.02796		0.308419	1.42478		0.896032	1.32222		0.0106747	2.00438		331	+			+	331
	589	Proteasome subunit beta type-4	PSMB4	P28070		0.00701144	0.0353365		0.690534	-1.07789		0.488578	1.17746		0.328602	-1.26918		0.900627	1.04182		0.0454506	1.58119		0.0508719	-1.51772		0.135141	1.73941		0.143772	1.45457		0.175691	1.95331		589	+		+		589
	1515	Oxysterol-binding protein 2	OSBP2	Q969R2-2		0.0247613	0.088234		0.592909	-1.59405		0.430855	-1.85143		0.626529	1.16147		0.694864	-1.22388		0.470557	1.18731		0.154449	-1.45313		0.412164	-2.12521		0.128102	-3.58684		1	-1.63169		1515					1515
	129	Exportin-1	XPO1	O14980		0.296799	0.494666		0.806404	-1.08253		0.847813	-1.04318		0.984527	-1.03772		0.265152	1.43102		0.203092	1.64132		0.260508	-1.14696		0.543715	-1.05692		0.325958	-1.16818		0.219434	1.4657		129					129
	1504	COP9 signalosome complex subunit 5	COPS5	Q92905		0.156224	0.321339		0.911895	-1.0251		0.6364	-1.08644		0.684437	1.05984		0.0751416	-1.21616		0.984504	-1.00247		0.0508387	-1.21317		0.0154196	1.45805		0.432373	1.134		0.402045	1.22899		1504	+			+	1504
	721	Caspase-3	CASP3	P42574		0.247421	0.440248		0.757512	-1.137		0.707998	1.07317		0.583027	-1.22019		0.101238	-1.47328		0.831144	-1.03307		0.0984744	-1.42612		0.544557	-1.36976		0.46657	-1.60094		1	-1.77488		721					721
	996	Eukaryotic translation initiation factor 5A-1	EIF5A	P63241		0.742325	0.842179		0.133552	-1.26089		0.073696	-1.23487		0.78209	-1.02107		0.585271	1.063		0.431597	1.19083		0.315105	-1.12025		0.466691	-1.04423		0.0715425	-1.14567		0.409857	1.28354		996					996
	1509	Ubiquitin carboxyl-terminal hydrolase 7	USP7	Q93009-3		0.328125	0.52809		0.774744	1.0295		0.652787	-1.28042		0.467901	1.3182		0.616066	-1.08402		0.241465	1.38486		0.131233	-1.50122		0.409613	-1.1769		0.118508	-2.32898		0.638564	-1.31342		1509					1509
	332	Heat shock protein beta-1	HSPB1	P04792		0.386955	0.589855		0.237791	1.89771		0.187153	1.75907		0.986112	1.07881		0.649487	1.2152		0.975583	-1.09066		0.587193	1.32537		0.117571	-1.37704		0.445376	-1.12087		0.00158385	-2.15045		332	+			+	332
	903	Glia maturation factor beta	GMFB	P60983		0.0855135	0.213784		0.866488	-1.06167		0.322391	1.21981		0.309715	-1.29504		1	NaN		1	NaN		1	-1.45696		1	2.32537		1	2.06693		1	NaN		903					903
	303	Ig kappa chain C region	IGKC	P01834		0.634759	0.772829		1	1.47559		0.869137	1.06338		1	1.38764		1	NaN		NaN	NaN		1	NaN		1	1.17083		1	NaN		1	NaN		303					303
	1881	Ras-related protein Rab-21	RAB21	Q9UL25		0.613565	0.756491		0.22324	-1.45193		0.549882	-1.17815		0.801249	-1.23239		0.300848	1.58769		0.58292	1.34941		0.536406	1.17658		0.193608	-1.86946		0.799605	-1.28928		1	1.23309		1881					1881
	774	4-trimethylaminobutyraldehyde dehydrogenase	ALDH9A1	P49189		0.146996	0.307355		0.144959	1.66007		0.350351	1.254		0.225217	1.32382		0.201734	1.41354		0.370224	1.21714		0.0904175	1.16136		0.126532	1.34598		0.0408346	1.1808		0.174453	1.14609		774					774
	385	Guanine nucleotide-binding protein G(k) subunit alpha	GNAI3	P08754		0.233326	0.426899		0.0609731	1.45383		0.473384	-1.10503		0.146005	1.60653		0.553687	-1.14452		0.145313	1.29931		0.100686	-1.48709		0.216115	1.9303		0.150244	-1.23766		0.264286	1.16007		385					385
	567	Proteasome subunit alpha type-3	PSMA3	P25788-2		0.410623	0.613268		0.699126	1.12165		0.676662	1.03462		0.836853	1.08412		0.585791	1.06453		0.726745	-1.09677		0.103632	1.16755		0.577873	1.16164		0.0474497	1.25104		0.567801	1.10249		567	+			+	567
	1219	Translin	TSN	Q15631		0.789517	0.877626		0.3391	-1.15486		0.440842	-1.14118		0.958864	-1.01199		0.392015	-1.19013		0.700997	-1.05957		0.620768	-1.12322		0.334441	1.13331		0.895437	1.02108		0.854216	1.09973		1219					1219
	1622	Thioredoxin domain-containing protein 17	TXNDC17	Q9BRA2		0.0881161	0.218563		0.11509	1.3257		0.311861	1.28326		0.811619	1.03307		1	NaN		1	NaN		0.445852	1.245		0.077173	1.69362		0.0803948	2.04106		1	NaN		1622	+		+		1622
	1172	UDP-glucose 4-epimerase	GALE	Q14376		0.481726	0.665993		1	1.49957		0.800761	-1.10089		1	1.65086		1	NaN		0.143846	-1.30332		1	NaN		1	NaN		0.958605	1.12347		0.448578	-1.05377		1172	+		+		1172
	853	AP-2 complex subunit sigma	AP2S1	P53680		8.07565e-06	0.000189179		0.980394	-1.04884		0.877298	1.04034		0.841166	-1.09116		0.226083	-1.28066		0.385961	1.10503		0.0455604	-1.41518		0.102028	-3.49405		0.00566458	-4.53161		0.0191311	-4.2663		853	+		+	+	853
	673	Protein phosphatase 1A	PPM1A	P35813-3		0.674028	0.800606		0.399828	-1.18572		0.347249	-1.22643		0.738971	1.03433		0.26792	-1.4559		0.406339	-1.2558		0.711489	-1.15934		1	1.04855		0.100284	-1.14363		1	-1.17101		673					673
	1566	Ubiquitin carboxyl-terminal hydrolase 47	USP47	Q96K76-4		0.156745	0.321573		0.964582	-1.02455		0.227685	-1.5147		0.252557	1.47841		0.80377	-1.06421		0.257689	1.31283		0.145485	-1.39712		0.252242	-1.09362		0.115383	-2.2589		0.81551	-1.13595		1566					1566
	366	Calpain-1 catalytic subunit	CAPN1	P07384		0.000105149	0.0014458		0.0941892	-1.1243		0.12832	1.09219		0.0195748	-1.22795		0.768173	1.00857		0.722775	1.04104		0.854807	-1.0322		0.00153105	1.57403		0.00443253	1.87254		0.0529058	1.78485		366	+	+		+	366
	1457	DDB1- and CUL4-associated factor 11	DCAF11	Q8TEB1		0.00190668	0.0131085		0.815605	-1.13141		0.243571	-1.81193		0.36916	1.60148		0.263773	1.42667		0.153747	1.78377		0.0957958	-1.2503		0.079261	-3.43389		0.0301582	-6.87583		0.507892	-2.12738		1457	+			+	1457
	915	Ras-related protein Rab-14	RAB14	P61106		0.00635905	0.0333784		0.257661	1.16022		0.303309	1.10603		0.73159	1.049		0.370992	1.29648		0.185725	1.43158		0.485096	-1.10421		0.0449202	-1.68631		0.0483935	-1.95327		0.351399	-1.50908		915	+			+	915
	1897	COP9 signalosome complex subunit 3	COPS3	Q9UNS2		0.279797	0.472255		0.222127	1.0823		0.021331	1.14542		0.245376	-1.05832		0.87171	-1.06735		0.721567	-1.10956		0.76887	1.03954		0.140061	1.22216		0.0680115	1.34458		0.533952	1.05797		1897					1897
	1636	Alanyl-tRNA editing protein Aarsd1	AARSD1	Q9BTE6		0.246044	0.439904		1	-1.68433		0.522247	-1.11179		1	-1.51497		0.80216	-1.04341		0.0603315	-1.31796		0.0888085	1.26312		1	-1.44265		0.182434	1.32644		0.172682	1.11895		1636					1636
	891	Triosephosphate isomerase	TPI1	P60174		0.00131288	0.00982715		0.846169	1.07746		0.646277	1.04573		0.973361	1.03035		0.820479	1.01007		0.806871	1.01155		0.976667	-1.00147		0.0510827	1.77395		0.0100342	1.71918		0.0488472	1.66299		891	+			+	891
	456	Insulin-degrading enzyme	IDE	P14735		0.597439	0.747368		0.389138	-1.12574		0.337818	-1.20895		0.626845	1.07392		0.514009	1.10505		0.267544	1.42215		0.0846322	-1.28696		0.974771	1.01461		0.0780569	-1.36218		0.347743	1.26217		456					456
	176	LanC-like protein 1	LANCL1	O43813		0.000413683	0.00396446		0.660124	-1.10039		0.861832	1.00955		0.374004	-1.11091		0.459161	1.22629		0.495712	1.1237		0.374517	1.0913		0.0524837	1.40215		0.0234601	1.69987		0.428914	1.89206		176	+			+	176
	1411	EH domain-binding protein 1-like protein 1	EHBP1L1	Q8N3D4		0.0065336	0.0338447		0.385565	1.32268		0.609809	-1.19711		0.235743	1.58338		0.789697	-1.02994		0.487481	1.2352		0.407361	-1.27217		0.307489	-1.88372		0.106066	-3.79443		0.299091	-2.56613		1411					1411
	1201	Inorganic pyrophosphatase	PPA1	Q15181		0.676064	0.801076		0.295284	-1.42377		0.147353	-1.61491		0.735962	1.13425		0.510659	-1.20247		0.517923	1.15347		0.29543	-1.38702		0.619717	-1.08198		0.0119523	-1.7022		0.513268	1.09432		1201	+			+	1201
	784	Cysteine--tRNA ligase, cytoplasmic	CARS	P49589-3		0.422625	0.625288		0.1194	1.61538		0.844567	1.06896		0.262809	1.51117		0.466083	1.67149		0.556507	1.33501		0.709882	1.25204		0.37126	1.11342		0.833915	-1.08402		0.702531	1.15209		784					784
	534	Protein-glutamine gamma-glutamyltransferase K	TGM1	P22735		0.329914	0.530294		0.452425	1.16605		0.578417	1.55261		0.919052	-1.33151		0.621457	-1.70436		0.108793	-3.52439		0.0868581	2.06787		0.716287	-1.14925		0.422593	2.39582		0.219491	-2.28398		534					534
	295	Phosphoglycerate kinase 1	PGK1	P00558		0.00212148	0.0143512		0.443021	1.18061		0.343132	1.15575		0.989827	1.0215		0.301155	1.31889		0.198797	1.40226		0.613753	-1.06321		0.0813932	1.77679		0.0108631	1.63598		0.0863988	1.9849		295	+			+	295
	763	Prolyl endopeptidase	PREP	P48147		0.339379	0.542749		0.488108	1.2944		0.983409	-1.07028		0.463526	1.38537		0.766265	1.03522		0.0813424	2.11753		0.0232668	-2.04549		0.184479	3.00984		0.612572	1.06213		0.748388	2.40718		763	+		+		763
	611	D-dopachrome decarboxylase	DDT	P30046		0.00748323	0.0371227		0.497545	-1.18278		0.888543	-1.05648		0.492782	-1.11954		0.999423	1.01176		0.01791	1.87236		0.0272393	-1.85061		0.0373207	1.75257		0.581028	1.06024		0.00471095	2.09728		611	+		+	+	611
	1866	N-acetyl-D-glucosamine kinase	NAGK	Q9UJ70		0.0342763	0.110094		0.508238	1.09523		0.21716	1.47697		0.162553	-1.34855		0.766802	-1.08021		0.490419	1.11751		0.0761821	-1.20715		0.0879898	-1.30759		0.242349	-1.17048		0.343855	-1.54698		1866					1866
	296	Adenylate kinase isoenzyme 1	AK1	P00568		0.000470235	0.00424891		0.68116	1.0634		0.868299	-1.01409		0.613842	1.07838		0.645455	1.03211		0.753988	-1.00563		0.599236	1.03792		0.00816562	1.85839		0.00230689	1.78866		0.117361	1.80372		296	+			+	296
	1536	Coiled-coil domain-containing protein 124	CCDC124	Q96CT7		0.000119074	0.00159152		1	1.47934		0.994054	-1.18712		1	1.75615		0.920778	-1.02546		0.200096	1.28709		0.0742426	-1.31986		1	-2.19063		0.0569705	-5.07759		0.161893	-3.3232		1536	+			+	1536
	1561	Alpha/beta hydrolase domain-containing protein 14B	ABHD14B	Q96IU4		0.017232	0.067908		0.244495	1.27716		0.109397	1.22396		0.897268	1.04347		0.728431	-1.0727		0.327225	1.45873		0.175165	-1.56478		0.16812	2.2458		0.184196	1.37543		0.261822	1.63926		1561					1561
	694	Transaldolase	TALDO1	P37837		0.00307245	0.0188672		0.70681	-1.0321		0.481669	1.102		0.447925	-1.13737		0.943951	-1.00431		0.88903	-1.00432		0.920512	-0.99999		0.0700391	1.40885		0.0239801	1.6024		0.159016	1.44783		694	+			+	694
	237	Isocitrate dehydrogenase [NADP] cytoplasmic	IDH1	O75874		0.09003	0.221572		0.228853	1.35765		0.34777	1.20071		0.25542	1.1307		0.888779	1.08006		0.108879	1.14845		0.586567	-1.06332		0.0886609	1.52325		0.00995588	1.26695		0.598281	1.2118		237	+			+	237
	1072	Peroxiredoxin-1	PRDX1	Q06830		1.56918e-06	4.61631e-05		0.482405	1.06755		0.953459	1.01483		0.644339	1.05195		0.332222	1.15205		0.688447	1.04709		0.518092	1.10024		0.00966874	1.65099		0.00476841	1.72679		0.0031541	1.78167		1072	+			+	1072
	1537	Optineurin	OPTN	Q96CV9		1.04907e-05	0.000236978		0.365016	-1.09573		0.103791	-1.51865		0.154712	1.38597		0.226157	1.10211		0.531992	-1.08081		0.184685	1.19117		0.00028645	-1.9227		0.0888682	-2.23714		0.015142	-1.59216		1537	+	+		+	1537
	1035	Cyclin-dependent kinase 6	CDK6	Q00534		0.676324	0.801076		0.901797	1.00654		0.256287	-1.45632		0.147885	1.46585		1	1.06278		1	-1.09295		0.386449	1.16157		0.399636	1.08397		0.0722657	-1.1642		1	1.14454		1035					1035
	837	Rho GDP-dissociation inhibitor 2	ARHGDIB	P52566		0.0706071	0.188833		0.701019	-1.07731		0.538465	1.1934		0.363378	-1.28566		0.591993	1.09877		0.37404	1.18495		0.545609	-1.07844		0.0820526	1.35732		0.0498967	1.61813		0.274833	1.60668		837	+			+	837
	640	Caspase-14	CASP14	P31944		0.263824	0.457802		0.956861	1.16076		0.621595	-1.09167		0.549671	1.26717		0.48165	-2.51349		0.103527	-5.05038		0.0246455	2.00931		0.234197	1.30136		0.224197	2.06353		0.625621	-2.24194		640	+		+		640
	788	Proteasome subunit beta type-2	PSMB2	P49721		0.0620582	0.172536		0.129335	1.44305		0.130164	1.36612		0.829069	1.05631		0.299233	1.08116		0.0183606	-1.26832		0.00149791	1.37126		0.89804	1.09612		0.0490348	1.42294		0.166082	-1.21767		788	+		+	+	788
	1237	26S proteasome non-ATPase regulatory subunit 5	PSMD5	Q16401		0.0253939	0.0889842		0.996935	1.0534		0.836595	1.06625		0.891228	-1.01219		0.938967	1.06034		0.865551	1.0267		0.953951	1.03277		0.233171	1.6119		0.00243254	1.68501		0.217483	1.62251		1237	+			+	1237
	235	Eukaryotic translation initiation factor 3 subunit J	EIF3J	O75822		0.429693	0.631314		0.0842211	1.36407		0.942496	1.03176		0.22597	1.32207		0.0355744	1.34057		0.496179	1.12958		0.214192	1.18679		0.905101	1.02591		0.702639	-1.08586		0.323558	1.00824		235	+		+		235
	1467	Programmed cell death 6-interacting protein	PDCD6IP	Q8WUM4-2		0.432581	0.63191		0.18364	1.07297		0.351038	-1.1406		0.200875	1.22383		0.59878	1.02454		0.297287	-1.11101		0.222615	1.13828		0.0302692	1.19465		0.355455	1.11114		0.0738507	1.14073		1467					1467
	314	Band 3 anion transport protein	SLC4A1	P02730		7.20415e-05	0.00109798		0.862971	1.04279		0.739843	1.04492		0.916342	-1.00204		0.534076	1.12025		0.331612	1.21804		0.532119	-1.0873		0.0223316	1.86534		0.013245	1.71907		0.0148826	2.00388		314	+			+	314
	1758	Sialic acid synthase	NANS	Q9NR45		0.00372513	0.0217156		0.724531	-1.13596		0.785184	1.03483		0.406912	-1.17553		0.10095	1.72652		0.368479	1.52046		0.511436	1.13553		0.101525	1.51549		0.107251	2.02295		0.370154	2.97227		1758					1758
	497	Phosphoglycerate mutase 1	PGAM1	P18669		0.00103519	0.00808344		0.943814	1.02547		0.551339	1.13243		0.605459	-1.1043		0.353339	-1.45541		0.444146	1.19994		0.0752659	-1.7464		0.00451501	2.76925		0.0674657	1.75109		0.0146827	1.85548		497	+			+	497
	976	Guanine nucleotide-binding protein G(I)/G(S)/G(T) subunit beta-2	GNB2	P62879		0.47895	0.66435		0.633315	-1.11982		0.235868	-1.39936		0.44424	1.24963		0.683786	1.30382		0.219393	1.36918		0.606761	-1.05013		0.432494	-1.1623		0.0482288	-1.52525		0.234324	1.25617		976	+			+	976
	608	Peroxiredoxin-6	PRDX6	P30041		0.00760576	0.0371478		0.823577	-1.0312		0.844277	1.05582		0.711792	-1.08877		0.828292	-1.0647		0.433073	1.19367		0.0978432	-1.27091		0.00281483	1.85464		0.0537822	1.58885		0.0873442	1.79629		608	+			+	608
	1251	Guanylate kinase	GUK1	Q16774		0.25583	0.448855		0.771646	-1.06565		0.956302	1.05531		0.778541	-1.1246		0.440203	1.46976		0.0313165	1.89691		0.286331	-1.29063		0.410349	1.29916		0.809309	1.13203		0.00398847	2.03481		1251	+		+	+	1251
	443	Translationally-controlled tumor protein	TPT1	P13693		0.0049485	0.0273356		0.368857	-1.36439		0.56365	-1.29854		0.716087	-1.05071		0.486299	1.18626		0.210764	1.35416		0.33287	-1.14154		0.0632901	-2.98452		0.0418974	-3.24253		0.452564	-1.84398		443	+			+	443
	1835	Glyoxylate reductase/hydroxypyruvate reductase	GRHPR	Q9UBQ7		0.100032	0.236525		0.21395	-1.33356		0.382355	-1.16669		0.61791	-1.14303		0.0915171	-1.55312		0.479511	-1.11955		0.0828682	-1.38727		0.249569	1.39971		0.711793	1.15328		0.356997	1.20184		1835					1835
	720	Epidermal growth factor receptor substrate 15	EPS15	P42566		0.282059	0.473843		0.796987	-1.07242		0.601566	1.21062		0.517324	-1.29829		0.923295	-0.998722		0.0632802	-1.36817		0.0944067	1.36993		0.169297	-1.55878		0.730837	1.141		0.533679	-1.45165		720	+		+		720
	511	Proteasome subunit beta type-1	PSMB1	P20618		0.000592795	0.00503279		0.889784	1.03599		0.444288	1.23739		0.535835	-1.1944		0.583499	-1.10242		0.459024	1.06782		0.241712	-1.17718		0.0493958	1.89651		0.0527668	1.92426		0.0512289	1.66056		511	+			+	511
	609	Flavin reductase (NADPH)	BLVRB	P30043		0.000579181	0.00495043		0.281034	-1.10199		0.021067	1.13091		0.0501882	-1.24625		0.263028	1.27504		0.32187	1.19752		0.619462	1.06473		0.00131811	1.29879		0.000403525	1.7234		0.0640874	1.8249		609	+			+	609
	591	Proteasome subunit beta type-5	PSMB5	P28074		0.000157591	0.00197379		0.227238	1.16694		0.983667	-1.00796		0.104505	1.17623		0.884684	-1.01688		0.359862	-1.09796		0.522008	1.07973		0.0471206	1.52839		0.0250201	1.40301		0.259766	1.28801		591	+			+	591
	1295	UPF0553 protein C9orf64	C9orf64	Q5T6V5		0.356113	0.5602		0.151783	-1.13822		0.0373491	-1.30997		0.132111	1.15089		0.539521	1.15168		0.071753	1.43781		0.215423	-1.24844		0.341957	1.27272		0.00497887	-1.12894		0.107868	1.66837		1295	+	+			1295
	1861	Importin-11	IPO11	Q9UI26		0.0159089	0.0636956		0.36175	-1.17795		0.255856	-2.13674		0.178454	1.81395		0.349774	-1.10782		0.937629	-1.00188		0.561688	-1.10574		0.0166675	-1.31509		0.372255	-2.63775		1	-1.23679		1861	+			+	1861
	563	DnaJ homolog subfamily B member 2	DNAJB2	P25686		0.0491159	0.143823		0.0144569	-1.64435		0.666523	-1.07803		0.0509291	-1.52533		0.511683	1.13786		0.277817	-1.24114		0.0463541	1.41225		0.0103415	-1.55998		0.122301	1.38088		0.499993	1.1994		563	+	+	+	+	563
	117	Protein arginine N-methyltransferase 5	PRMT5	O14744		0.00886202	0.0407653		0.826156	-0.99935		0.295603	-1.09996		0.844745	1.10068		0.224141	1.47354		0.153791	1.62464		0.381319	-1.10254		0.175061	1.6418		0.0111682	1.3529		0.0805115	2.41769		117	+		+	+	117
	484	ATP-dependent 6-phosphofructokinase, liver type	PFKL	P17858		0.408142	0.612872		0.748704	-1.03608		0.152696	-1.25737		0.203565	1.21358		0.525214	1.16827		0.23667	1.34435		0.4254	-1.15072		0.101476	1.22064		0.133888	-1.14406		0.245977	1.4775		484					484
	603	Serpin B3	SERPINB3	P29508		0.259	0.45191		0.215016	1.51382		0.271062	1.62956		0.874239	-1.07646		0.532462	1.21572		0.365278	-1.66373		0.0869216	2.02264		0.243241	1.17687		0.0702429	2.56238		0.899708	-1.05806		603					603
	396	Clathrin light chain A	CLTA	P09496-2		2.52872e-05	0.000456977		1	1.60823		0.110619	1.57957		1	1.01814		0.075145	1.91016		0.00132497	1.57107		0.400066	1.21584		1	-3.10885		0.12055	-2.60336		1	-2.61745		396	+		+		396
	1032	Phosphatidylinositol transfer protein alpha isoform	PITPNA	Q00169		0.042003	0.128653		0.541067	-1.12887		0.0900471	1.48995		0.151253	-1.68196		0.184862	-1.23587		0.403355	1.09395		0.0113842	-1.35199		0.633894	1.3136		0.046238	1.6342		0.615404	1.19987		1032	+		+	+	1032
	888	Selenocysteine-specific elongation factor	EEFSEC	P57772		6.76166e-06	0.00016449		0.923585	1.05154		0.434623	1.20991		0.654782	-1.1506		0.230962	-1.18634		0.688392	-1.04346		0.536824	-1.13693		0.00602863	-3.04158		0.156716	-3.00542		0.00376036	-3.79429		888	+		+	+	888
	735	Ubiquitin carboxyl-terminal hydrolase 5	USP5	P45974-2		0.00145713	0.0105935		0.762716	-1.02392		0.111	1.16029		0.067548	-1.18805		0.614375	1.0474		0.38935	1.20084		0.0297273	-1.1465		0.00202796	1.69451		0.00982313	1.75592		0.093327	1.81729		735	+			+	735
	140	Chloride intracellular channel protein 2	CLIC2	O15247		0.0568034	0.161113		0.509126	1.29672		0.821408	1.02083		0.502824	1.27025		0.426297	1.6694		0.00991327	1.95206		0.467815	-1.16932		0.38722	-1.62702		0.010097	-2.41666		0.400361	-1.26379		140	+		+	+	140
	824	26S proteasome non-ATPase regulatory subunit 7	PSMD7	P51665		0.873143	0.940823		0.997605	1.08869		0.546362	-1.17594		0.712854	1.28023		0.403137	1.16529		0.479956	1.1236		0.700168	1.0371		0.622381	-1.07616		0.16021	-1.32844		0.771233	-1.00541		824					824
	1977	Serine/threonine-protein kinase 24	STK24	Q9Y6E0		2.51687e-06	7.07519e-05		0.601607	1.12538		0.863056	1.05208		0.794323	1.06967		0.599322	1.06799		0.7594	-1.04112		0.447546	1.1119		0.0149775	-3.48847		0.303566	-3.35595		0.0834382	-3.67593		1977	+			+	1977
	1597	26S proteasome non-ATPase regulatory subunit 1	PSMD1	Q99460		0.470889	0.658204		0.36997	-1.15333		0.444651	-1.09483		0.702652	-1.05344		0.338698	1.30149		0.229594	1.50299		0.183689	-1.15483		0.811279	-1.02577		0.13908	-1.1245		0.284406	1.46334		1597					1597
	1586	Vacuolar protein sorting-associated protein 13A	VPS13A	Q96RL7-4		0.340658	0.54342		0.425692	-1.41487		0.130596	-2.17218		0.247123	1.53525		1	-2.06458		0.72078	-1.04625		1	-1.97331		1	1.5337		0.447338	-1.97531		0.923716	1.05105		1586					1586
	1162	Tubulin--tyrosine ligase-like protein 12	TTLL12	Q14166		0.0167735	0.0667248		0.297352	-1.1835		0.272963	-1.22149		0.815382	1.0321		0.268302	1.32505		0.300345	1.29899		0.720768	1.02006		0.00286507	-2.25189		0.0149874	-2.27846		0.530118	-1.43597		1162	+			+	1162
	288	NADH-cytochrome b5 reductase 3	CYB5R3	P00387-2		0.553469	0.720307		0.17809	1.48197		0.972759	-1.02948		0.134578	1.52567		0.719911	-1.02005		0.353759	1.17285		0.408362	-1.19636		0.171666	1.68498		0.636881	-1.08325		0.235854	1.11463		288					288
	840	Ribonuclease UK114	HRSP12	P52758		0.753852	0.851054		0.543399	-1.25597		0.598075	-1.15357		0.857388	-1.08877		NaN	NaN		1	NaN		1	NaN		1	NaN		1	1.17842		1	NaN		840					840
	353	Protein S100-A6	S100A6	P06703		0.232036	0.425399		0.786377	1.50463		0.456121	1.28826		0.617329	1.16795		1	-5.56948		1	-3.86211		0.512485	-1.44208		0.623125	4.25929		1	2.52885		1	-1.96747		353					353
	1774	BMP-2-inducible protein kinase	BMP2K	Q9NSY1		0.000521802	0.00461594		0.0751499	-1.45671		0.0703531	-1.53776		0.823962	1.05564		0.62386	-1.05704		0.178261	1.46994		0.160624	-1.55379		0.0702496	-2.54003		0.0808777	-4.16627		0.0396156	-1.84315		1774	+			+	1774
	433	Prolactin-inducible protein	PIP	P12273		0.292085	0.488493		0.694822	-1.16069		0.711926	-1.10843		0.95383	-1.04715		0.810542	-1.44225		0.187326	-3.12348		0.121713	2.1657		0.296771	-1.34404		0.416116	1.68732		0.39364	-1.67007		433					433
	1380	Histone-arginine methyltransferase CARM1	CARM1	Q86X55		0.114752	0.260614		0.791423	1.07661		0.675323	-1.12672		0.475359	1.21304		0.271092	1.35174		0.0475086	1.44092		0.573618	-1.06597		0.244028	-1.3464		0.0165657	-1.74099		0.249173	-1.07236		1380	+		+	+	1380
	680	V-type proton ATPase subunit E 1	ATP6V1E1	P36543		0.923213	0.971602		0.424804	1.24761		0.395014	1.23293		0.992588	1.01191		0.855751	-1.08692		0.679108	1.077		0.497291	-1.17061		0.372551	1.1666		0.97579	-1.01538		0.791223	-1.1624		680					680
	1762	CTP synthase 2	CTPS2	Q9NRF8		0.356161	0.5602		0.630472	1.07639		0.836693	-1.04881		0.480921	1.12893		0.586493	-1.21317		0.982545	1.00879		0.398373	-1.22383		0.263145	1.57683		0.639094	1.14129		0.0374847	1.20753		1762	+			+	1762
	1183	LIM and SH3 domain protein 1	LASP1	Q14847		0.819315	0.898123		0.828145	1.05504		0.807197	1.10817		0.768722	-1.05036		0.82145	-1.09636		0.819122	1.0224		0.574473	-1.12092		0.233882	1.37653		0.977647	1.28987		0.744445	1.19005		1183					1183
	197	Importin subunit alpha-7	KPNA6	O60684		0.029848	0.0996245		0.616474	-1.0732		0.862022	-1.00224		0.743428	-1.07079		0.197118	1.31294		0.349701	1.19144		0.420767	1.10198		0.0575629	-1.89677		0.0661594	-1.60743		0.511556	-1.34614		197					197
	400	Heterogeneous nuclear ribonucleoprotein A1	HNRNPA1	P09651-3		0.183448	0.359228		0.116072	-1.56093		0.698914	-1.05499		0.698573	-1.47957		0.933792	-1.02077		0.130259	1.43163		0.0909023	-1.46136		0.0309095	-1.67526		0.3055	-1.65464		0.976722	-1.09553		400	+			+	400
	1499	Phosphatidylinositol 3,4,5-trisphosphate 5-phosphatase 1	INPP5D	Q92835-2		0.00410552	0.0237146		0.102794	-1.43009		0.309099	-1.39539		0.97685	-1.02487		0.599818	1.13949		0.515706	1.13472		0.91594	-0.995808		0.167883	-2.29715		0.301583	-2.23201		0.577328	-1.40966		1499					1499
	699	Eukaryotic initiation factor 4A-III	EIF4A3	P38919		0.00816651	0.03928		0.142237	1.19927		0.0993747	-1.85706		0.0666676	2.22712		0.0295091	-2.07638		0.00627096	-1.69733		0.315916	-1.22332		1	-1.01528		1	-2.76611		1	-2.5282		699	+		+		699
	791	Translation initiation factor eIF-2B subunit beta	EIF2B2	P49770		0.0355854	0.112821		0.869275	-1.03346		0.905726	-1.01958		0.963206	-1.01362		0.753806	1.12617		0.653705	1.13997		0.914197	-1.01225		0.419586	-2.01463		0.383049	-2.01192		1	-1.731		791					791
	1138	NEDD8-activating enzyme E1 regulatory subunit	NAE1	Q13564-3		0.304576	0.503158		0.851446	-1.03069		0.591462	-1.10273		0.771304	1.06989		0.383229	-1.07654		0.255185	-1.14239		0.436543	1.06117		0.312795	1.23126		0.122169	1.22123		0.627744	1.17883		1138					1138
	521	Protein-glutamine gamma-glutamyltransferase 2	TGM2	P21980		0.0145057	0.0596702		0.39171	-1.12297		0.533596	-1.07716		0.713082	-1.04252		0.903382	-1.05989		0.903591	-1.05542		0.995176	-1.00424		0.000262537	1.51498		0.00615127	1.57273		0.0309181	1.60514		521	+			+	521
	513	Glutathione S-transferase Mu 3	GSTM3	P21266		0.0138232	0.0573322		0.117175	-1.52067		0.0903035	1.60039		0.034736	-2.43366		0.0181571	-1.89085		0.683446	1.39352		0.0939679	-2.63493		0.219455	1.48089		0.0466024	1.36778		0.602598	1.19097		513	+	+	+	+	513
	283	3(2),5-bisphosphate nucleotidase 1	BPNT1	O95861		0.01469	0.0597518		0.708527	1.09682		0.085701	1.24109		0.49925	-1.13153		1	-1.33274		1	-1.16889		0.460229	-1.14018		0.0257296	1.80756		0.0729601	1.79386		1	1.23656		283	+			+	283
	1723	TBC1 domain family member 17	TBC1D17	Q9HA65-3		0.538984	0.708011		0.328641	1.41145		0.381758	1.29991		0.753203	1.08581		0.321896	-1.35784		0.112303	-1.62887		0.46961	1.19961		1	1.06286		0.70311	1.17426		1	-1.80317		1723					1723
	1541	Carboxymethylenebutenolidase homolog	CMBL	Q96DG6		0.239877	0.432257		0.586807	1.09748		0.965796	1.12976		0.748122	-1.02941		0.265077	1.25029		0.976315	1.09766		0.468141	1.13905		0.126921	1.35185		0.0340787	1.58512		0.0810798	1.54008		1541	+			+	1541
	697	V-type proton ATPase catalytic subunit A	ATP6V1A	P38606-2		0.492596	0.673526		0.770973	-1.04402		0.563346	-1.09114		0.664665	1.04512		0.394284	1.23123		0.252723	1.47511		0.158142	-1.19808		0.179863	-1.25171		0.104861	-1.56732		0.550917	1.02694		697					697
	1043	Fatty acid-binding protein, epidermal	FABP5	Q01469		0.356844	0.5602		0.504589	1.16616		0.891803	-1.02046		0.465222	1.19001		0.577973	-2.59415		0.13934	-4.69446		0.0333927	1.80963		0.199405	1.21707		0.135571	1.85078		0.428016	-2.48563		1043	+		+		1043
	1949	Rap guanine nucleotide exchange factor 2	RAPGEF2	Q9Y4G8		0.000184018	0.00215539		0.324655	1.29653		0.486257	1.19714		0.629963	1.08303		0.0587654	1.25829		0.0351452	1.31876		0.504793	-1.04805		0.146699	-1.82451		0.102704	-2.07096		0.396504	-1.87996		1949	+		+		1949
	964	Ras-related protein Rab-1A	RAB1A	P62820		0.814169	0.894032		0.942836	1.02205		0.562283	1.16496		0.581103	-1.13983		0.893041	-1.02848		0.171241	1.48643		0.0548866	-1.52877		0.819923	1.19047		0.685133	-1.12663		0.997403	1.13253		964					964
	359	L-lactate dehydrogenase B chain	LDHB	P07195		4.44544e-05	0.000702936		0.828779	1.03006		0.978954	1.00551		0.850525	1.02442		0.956214	-1.02349		0.721133	1.03608		0.521577	-1.06042		0.00521666	1.84164		0.00591921	1.69532		0.0689303	1.74686		359	+			+	359
	702	Acidic leucine-rich nuclear phosphoprotein 32 family member A	ANP32A	P39687		0.833006	0.908407		0.564865	-1.10715		0.482146	-1.20784		0.616233	1.09094		0.41582	1.52364		0.425265	1.96616		0.742009	-1.29044		0.708522	1.1246		0.626253	-1.25182		1	1.89709		702					702
	1803	Dipeptidyl peptidase 3	DPP3	Q9NY33		0.00647398	0.033702		0.5972	1.07548		0.577536	1.14902		0.866254	-1.06837		0.349429	1.23069		0.164961	1.4801		0.129313	-1.20266		0.0107311	1.79505		0.0953309	1.59462		0.069908	2.05409		1803	+			+	1803
	1730	Tensin-1	TNS1	Q9HBL0		0.000405868	0.00394941		0.862829	1.39123		0.557708	1.19694		0.815159	1.16233		0.194914	1.9301		0.149674	1.93692		0.864952	-1.00353		0.0322273	-7.42534		0.167995	-8.66116		0.231297	-5.35223		1730	+			+	1730
	1366	L-xylulose reductase	DCXR	Q7Z4W1		0.601247	0.747368		0.444091	1.57121		0.449206	1.31732		0.860445	1.19274		0.826534	1.23414		0.305203	1.29854		0.608745	-1.05218		0.377866	1.84157		0.0191118	1.46741		0.974552	1.4465		1366	+			+	1366
	31	Hornerin	HRNR	Q86YZ3		0.68743	0.80798		0.32333	1.51218		0.799388	-1.29905		0.190079	1.96441		0.890291	-1.27705		0.22221	-2.13949		0.111935	1.67533		0.891585	1.17323		0.744559	-0.99942		0.297934	-1.646		31					31
	565	Proteasome subunit alpha type-1	PSMA1	P25786		7.29142e-05	0.00109805		0.055202	1.19362		0.04112	-1.0816		0.0174373	1.29102		0.559972	-1.07992		0.0774496	-1.25035		0.0332979	1.15782		0.0317605	1.37259		0.00243297	1.23098		0.449057	1.06484		565	+	+		+	565
	1742	Vacuolar protein sorting-associated protein VTA1 homolog	VTA1	Q9NP79		0.188287	0.367		0.428576	1.11055		0.929381	1.05041		0.709989	1.05725		0.623504	-1.17929		0.225865	1.67324		0.0812909	-1.97323		0.357858	1.81895		0.877278	-1.14693		0.450243	1.38887		1742					1742
	1277	UMP-CMP kinase 2, mitochondrial	CMPK2	Q5EBM0		0.194408	0.376609		0.801193	1.0226		0.326839	-1.26686		0.283476	1.2955		0.430833	-1.2178		0.586271	-1.05908		0.382857	-1.14986		0.418979	1.08893		0.143585	-1.36799		1	-1.14362		1277					1277
	1149	GDP-L-fucose synthase	TSTA3	Q13630		0.00639321	0.033419		0.659872	-1.08035		0.275747	-1.23269		0.413575	1.14101		0.690008	-1.07047		0.37115	-1.17085		0.711281	1.09377		0.0106665	1.4545		0.034766	1.39428		0.0738359	1.46792		1149	+			+	1149
	553	Low molecular weight phosphotyrosine protein phosphatase	ACP1	P24666		0.0370906	0.11615		0.0704224	-1.31919		0.22263	-1.18318		0.442802	-1.11496		0.103994	-1.20729		0.0173724	-1.23131		0.875602	1.0199		0.462109	1.1477		0.107263	1.3051		0.039934	1.25408		553	+		+	+	553
	1126	Urea transporter 1	SLC14A1	Q13336		0.029933	0.0996453		0.789107	1.09763		0.231826	1.26612		0.409165	-1.1535		0.783118	1.10037		0.621886	-1.10939		0.499425	1.22074		0.00160468	1.50987		0.0161524	2.12609		0.259511	1.51364		1126	+			+	1126
	360	Glutathione peroxidase 1	GPX1	P07203		0.0822772	0.209418		0.440917	-1.22782		0.176125	-1.46926		0.746539	1.19664		0.896789	-1.05361		0.605092	1.04115		0.529072	-1.09697		0.0555336	1.63954		0.271608	1.24901		0.0366991	1.91062		360	+			+	360
	1649	Selenoprotein O	SELO	Q9BVL4		0.3657	0.569016		0.876464	1.05275		0.900917	-1.00014		0.976779	1.05289		0.159462	1.4919		0.134406	1.47422		0.975339	1.01199		0.357437	-1.18956		0.296274	-1.23763		0.79103	1.19132		1649	+		+		1649
	988	AP-2 complex subunit beta	AP2B1	P63010-2		0.0197869	0.0742742		0.232599	1.37134		0.165537	1.42237		0.805102	-1.03722		0.268133	1.47158		0.244848	1.5254		0.552577	-1.03658		0.00325645	-2.18424		0.00486438	-2.18289		0.533334	-2.03546		988	+			+	988
	248	Proline synthase co-transcribed bacterial homolog protein	PROSC	O94903		0.602883	0.747693		0.678003	-1.08008		0.921011	-1.02051		0.693997	-1.05837		0.531885	-1.16025		0.776902	-1.02991		0.41164	-1.12656		0.264221	1.58484		0.116178	1.48891		1	1.47532		248					248
	1180	Serine/threonine-protein phosphatase 2A 56 kDa regulatory subunit delta isoform	PPP2R5D	Q14738		0.442673	0.639455		0.380952	-1.17285		0.535212	1.15145		0.373163	-1.35048		0.473995	-1.10213		0.485628	1.19782		0.165912	-1.32015		0.783978	-1.0378		0.0982239	-1.0145		0.903678	1.0254		1180	+	+			1180
	819	Ras-related protein Rab-5C	RAB5C	P51148		0.949668	0.990379		0.594416	1.17807		0.605248	1.12453		0.931529	1.04761		0.237806	1.09086		0.945954	1.05202		0.67023	1.03692		0.829619	1.01553		0.969733	1.00517		0.777061	-1.06342		819					819
	843	F-actin-capping protein subunit alpha-1	CAPZA1	P52907		0.804341	0.886317		0.729963	1.08457		0.443506	1.23867		0.586963	-1.14209		0.198893	1.38676		0.0467511	1.48499		0.600193	-1.07083		0.898197	-1.01631		0.89234	1.04942		0.513094	1.2581		843	+		+		843
	388	Gamma-enolase	ENO2	P09104		5.54793e-08	4.38633e-06		0.0493585	-1.25068		0.287383	-1.12112		0.365252	-1.11556		0.101185	-1.27787		0.0996922	-1.25115		0.853758	-1.02135		0.0621464	1.83838		0.000295668	2.00795		0.0748868	1.79927		388	+	+		+	388
	84	Nascent polypeptide-associated complex subunit alpha	NACA	Q13765		3.12818e-05	0.000534132		0.532364	-1.18313		0.724406	1.15859		0.380797	-1.37076		0.260228	1.3389		0.0443165	1.8412		0.135909	-1.37516		0.000492216	-3.8783		0.0245139	-3.89073		0.114668	-2.44828		84	+		+	+	84
	850	Diphosphomevalonate decarboxylase	MVD	P53602		0.131221	0.284237		1	1.07915		1	1.05363		0.777675	1.02421		0.455923	-1.38224		0.0607742	-1.40283		0.817173	1.01489		0.223242	1.63036		0.4708	1.61552		1	1.09299		850					850
	1470	Sec1 family domain-containing protein 1	SCFD1	Q8WVM8		0.862367	0.933185		0.591298	-1.17645		0.60432	-1.16981		0.983804	-1.00568		0.348569	1.16335		0.190548	1.24449		0.398494	-1.06974		0.378357	-1.12689		0.19698	-1.19867		0.184661	1.21452		1470					1470
	1500	Probable ATP-dependent RNA helicase DDX17	DDX17	Q92841-1		0.117827	0.265001		0.768412	1.13035		0.96098	-1.00268		0.764623	1.13338		0.257141	1.26474		0.94755	-1.0014		0.165119	1.26651		0.243042	-1.44063		0.055521	-1.2892		0.590352	-1.28755		1500					1500
	1841	SEC14-like protein 4	SEC14L4	Q9UDX3		0.464084	0.652217		0.597	1.0996		0.94953	-1.04698		0.486206	1.15126		0.6763	1.07508		0.136156	1.34606		0.133842	-1.25206		0.0100939	1.46554		0.866265	1.01672		0.428691	1.43286		1841	+			+	1841
	446	Acylamino-acid-releasing enzyme	APEH	P13798		1.4259e-05	0.000300627		0.940374	-1.00531		0.323025	-1.09695		0.418905	1.09115		0.676887	1.05173		0.380295	1.16619		0.436639	-1.10883		0.00634289	1.73754		0.0184324	1.43609		0.0183666	1.83712		446	+			+	446
	1117	Serine/threonine-protein kinase PAK 2	PAK2	Q13177		0.279993	0.472255		0.542463	1.0748		0.722862	-1.0851		0.280343	1.16627		0.330581	-1.15556		0.225653	1.14965		0.0983448	-1.3285		0.866514	-0.999221		0.0100457	-1.54817		0.474426	-1.24103		1117	+			+	1117
	909	Ras-related protein Rab-10	RAB10	P61026		0.623204	0.763908		0.380546	-1.22297		0.951423	1.01525		0.442868	-1.24162		0.63468	1.08797		0.437997	1.17146		0.642366	-1.07674		0.141369	-1.60637		0.0934751	-1.39306		0.518556	-1.20729		909					909
	813	Basal cell adhesion molecule	BCAM	P50895		0.460173	0.649393		0.132592	-1.50816		0.0623592	-1.47615		0.929855	-1.02168		0.1597	-1.39909		0.11326	-1.47177		0.728008	1.05195		0.754053	-1.2259		0.595541	-1.14063		0.790092	-1.13725		813					813
	902	Cell division control protein 42 homolog	CDC42	P60953		0.00487128	0.0271461		0.684111	1.05545		0.368717	1.18522		0.373496	-1.12295		0.228163	-1.18904		0.507699	-1.09082		0.581255	-1.09004		0.0232849	1.5236		0.0829559	1.5696		0.821275	1.21405		902	+			+	902
	625	Glutathione S-transferase theta-1	GSTT1	P30711		0.43455	0.632572		0.0830618	2.32649		0.0375907	3.38327		0.111965	-1.45424		1	-1.04183		1	1.38897		0.870328	-1.44707		0.0396067	1.73683		0.433521	1.74544		1	-1.39553		625	+	+		+	625
	594	Tropomodulin-1	TMOD1	P28289		0.000386216	0.00378731		0.813417	-1.06833		0.555296	1.19574		0.407363	-1.27745		0.19134	-1.14562		0.0232409	1.26738		0.00232866	-1.45194		0.0232151	1.9448		0.0620961	1.71107		0.159902	1.81359		594	+		+	+	594
	1145	Cullin-3	CUL3	Q13618		0.00321019	0.0194301		0.795733	1.01304		0.906705	-1.02659		0.0858996	1.03998		0.740555	-1.03938		0.620024	-1.05534		0.87888	1.01535		0.0176092	1.37608		0.0121671	1.34349		0.151895	1.30689		1145	+			+	1145
	842	Thimet oligopeptidase	THOP1	P52888		0.554543	0.720475		0.686019	-1.1085		0.48051	-1.25708		0.563771	1.13404		0.967793	1.04345		0.352028	1.15181		0.523493	-1.10385		0.357046	1.35679		0.922256	1.08386		0.302565	1.56934		842					842
	580	MAP/microtubule affinity-regulating kinase 3	MARK3	P27448-6		0.000120733	0.00159152		0.43533	1.10754		0.541278	1.12248		0.979743	-1.01349		0.565892	-1.07909		0.760792	1.01535		0.447353	-1.09565		0.226583	-1.81517		0.0192481	-1.96231		0.0143095	-2.16937		580	+			+	580
	1067	Tyrosine-protein phosphatase non-receptor type 11	PTPN11	Q06124		0.478865	0.66435		0.527276	1.17437		0.887872	-1.08834		0.37483	1.27811		0.0421372	1.59717		0.0164425	1.85947		0.311465	-1.16423		0.381346	1.28352		0.46866	-1.15932		0.701144	1.74563		1067	+		+		1067
	131	Phosphoribosylformylglycinamidine synthase	PFAS	O15067		0.11841	0.265112		0.799995	-1.04124		0.508485	-1.25372		0.702722	1.20406		0.764941	-1.08822		0.437349	-1.24849		0.465909	1.14727		0.427817	1.57827		0.199474	1.50383		0.0113405	1.51013		131	+			+	131
	1610	Nucleosome assembly protein 1-like 4	NAP1L4	Q99733		0.0764296	0.198122		0.652635	-1.10872		0.420298	-1.20575		0.534008	1.08752		0.320562	1.26797		0.242622	1.38305		0.260268	-1.09076		0.0157108	-1.886		0.060972	-2.2372		0.644987	-1.34156		1610	+			+	1610
	1878	Protein argonaute-2	AGO2	Q9UKV8		0.115227	0.260754		0.184719	1.26026		0.239616	1.25736		0.910156	-0.997695		0.310581	1.32107		0.200124	1.47835		0.450926	-1.11905		0.057642	1.3074		0.00382107	1.16562		0.279809	1.37049		1878					1878
	1918	Calcium-regulated heat stable protein 1	CARHSP1	Q9Y2V2		0.776256	0.867459		0.328301	-1.30278		0.275954	-1.33432		0.917825	1.02421		0.211121	-1.3619		0.892045	1.15796		0.333415	-1.57703		0.0816133	1.42411		0.290717	-1.13419		0.0203528	1.36228		1918	+			+	1918
	461	Ezrin	EZR	P15311		0.197921	0.379924		0.222865	-1.22547		0.24056	-1.18454		0.654465	-1.03455		0.346541	1.29781		0.25803	1.34962		0.706216	-1.03992		0.0843969	-1.51647		0.00136327	-1.52433		0.70601	1.04877		461	+		+	+	461
	1040	Sorbitol dehydrogenase	SORD	Q00796		0.229524	0.422632		0.817677	1.21761		0.207185	1.3108		0.640193	-1.07654		0.994624	-1.02695		0.634155	-1.14082		0.609627	1.11088		0.204569	1.71875		0.0925019	2.05545		0.233426	1.37452		1040					1040
	1510	Cullin-5	CUL5	Q93034		0.0453246	0.135866		0.525323	-1.11005		0.199137	-1.20059		0.506845	1.08156		0.583905	1.11764		0.583887	1.13396		0.987039	-1.0146		0.0946737	1.42205		0.274473	1.29589		0.0928421	1.76425		1510					1510
	1682	Cytosolic 5-nucleotidase 3A	NT5C3A	Q9H0P0-1		0.150826	0.313806		0.292171	-1.41408		0.35731	-1.38342		0.83498	-1.02216		0.222962	1.51619		0.0648036	2.04869		0.115781	-1.35121		0.0780564	-1.80396		0.0786762	-2.38468		0.373635	1.1885		1682					1682
	1042	AMP deaminase 3	AMPD3	Q01432-5		0.868029	0.93851		0.490757	-1.06203		0.346962	-1.20146		0.456953	1.13129		0.329426	1.24881		0.906613	1.05413		0.475101	1.18468		0.971461	-1.01845		0.879379	1.02823		0.0999234	1.30225		1042					1042
	1706	Golgi-associated plant pathogenesis-related protein 1	GLIPR2	Q9H4G4		0.856626	0.927767		0.989324	1.02527		0.825412	-1.00934		0.854449	1.03485		0.88173	1.01454		0.748283	-1.0656		0.544455	1.0811		0.18375	-1.18568		0.315044	-1.13496		0.444566	-1.19823		1706					1706
	922	Ras-related protein Rap-2b	RAP2B	P61225		0.000770644	0.00634364		0.203124	-1.14145		0.109246	1.16322		0.0297303	-1.32776		0.551911	1.09603		0.551188	1.08242		0.948322	1.01257		0.0868711	1.28491		0.0072883	1.72749		0.0863374	1.6075		922	+	+		+	922
	693	Transgelin-2	TAGLN2	P37802-2		0.66912	0.798443		0.858409	-1.0512		0.408326	-1.24099		0.534312	1.18055		0.526834	-1.07258		0.447125	1.20165		0.231219	-1.28887		0.822943	-1.01061		0.297093	-1.53772		0.925045	-1.03117		693					693
	1831	Epidermal growth factor receptor substrate 15-like 1	EPS15L1	Q9UBC2-3		0.324421	0.524798		0.689714	1.29187		0.839894	1.1159		0.838061	1.15769		0.56227	1.07181		0.835058	1.06284		0.865892	1.00845		0.424641	-1.30586		0.173918	-1.49912		1	-1.57397		1831					1831
	618	Serine/threonine-protein phosphatase 2A 65 kDa regulatory subunit A beta isoform	PPP2R1B	P30154		0.00555369	0.030152		0.195288	-1.24666		0.102068	-1.76766		0.247911	1.41791		0.690903	-1.11048		0.914598	-1.04409		0.67882	-1.06359		0.116975	-1.62011		0.0522147	-2.44324		0.107488	-1.44313		618					618
	190	Heterogeneous nuclear ribonucleoprotein Q	SYNCRIP	O60506-3		0.00128802	0.00975652		0.814501	1.02538		0.738342	-1.14529		0.530045	1.17435		0.0391096	1.35408		0.00133143	2.15086		0.019971	-1.58843		0.0154747	-1.79214		0.0331197	-3.34301		0.199319	-1.3571		190	+		+	+	190
	1165	Eukaryotic initiation factor 4A-II	EIF4A2	Q14240		0.00787451	0.0381657		0.713152	-1.00874		0.594438	-1.11379		0.89001	1.10415		0.499962	-1.10258		0.691689	1.13912		0.37845	-1.25597		0.166454	-1.61623		0.0818769	-2.24133		0.0616059	-1.76658		1165	+			+	1165
	347	Uroporphyrinogen decarboxylase	UROD	P06132		2.36933e-08	2.72473e-06		0.236465	-1.349		0.337742	-1.30616		0.974284	-1.0328		0.167718	1.4249		0.188157	1.50653		0.877905	-1.05729		0.000745768	-4.40439		0.0061142	-4.50885		0.189299	-2.29134		347	+			+	347
	1506	Transportin-1	TNPO1	Q92973		0.00567645	0.0305562		0.955437	1.05833		0.770126	-1.0058		0.832843	1.06447		0.139599	-1.29704		0.128599	-1.17788		0.378243	-1.10116		0.265189	-1.42629		0.198004	-1.67184		0.0132923	-1.95787		1506	+			+	1506
	1111	S-methyl-5-thioadenosine phosphorylase	MTAP	Q13126-4		0.00244313	0.0160133		0.942435	1.02219		0.533921	1.24051		0.58419	-1.21358		0.298715	-1.58183		0.258546	-1.50226		0.586682	-1.05297		0.0364698	2.47956		0.0440778	2.85778		0.310128	1.53351		1111	+			+	1111
	1307	E3 ubiquitin-protein ligase RNF123	RNF123	Q5XPI4		0.086533	0.215422		0.378945	1.15801		0.932585	-1.01007		0.338215	1.16967		0.192072	1.40558		0.288732	1.27794		0.402703	1.09988		0.497829	1.15825		0.456213	1.08914		0.190874	1.40587		1307					1307
	1038	Peptidyl-prolyl cis-trans isomerase FKBP3	FKBP3	Q00688		0.000428973	0.00408008		0.981214	-1.1056		0.677593	-1.44224		0.56999	1.30449		0.549782	1.17135		0.253665	1.34071		0.450863	-1.14458		0.0289156	-3.20073		0.0628651	-4.779		0.120207	-2.47152		1038	+			+	1038
	1396	NAD-dependent protein deacetylase sirtuin-2	SIRT2	Q8IXJ6		0.704287	0.818863		1	1.05992		0.679296	1.06932		1	-1.00887		1	NaN		1	NaN		1	-1.38069		1	1.16283		1	-1.17691		1	NaN		1396					1396
	797	GMP synthase [glutamine-hydrolyzing]	GMPS	P49915		0.00655489	0.0338447		0.26286	1.31798		0.372165	1.24071		0.82226	1.06227		0.278475	1.24781		0.437984	1.16189		0.385562	1.07395		0.0160799	-1.74729		0.065033	-1.72829		0.302138	-1.84554		797	+			+	797
	768	26S proteasome non-ATPase regulatory subunit 8	PSMD8	P48556		0.537799	0.707189		0.68321	-1.05334		0.448469	1.17323		0.323484	-1.2358		0.475797	1.16022		0.578767	-1.10476		0.20579	1.28177		0.825534	-1.04208		0.0805865	1.52006		0.672291	1.17276		768					768
	941	26S protease regulatory subunit 4	PSMC1	P62191		0.072322	0.191797		0.884275	-1.02077		0.745227	1.01002		0.815532	-1.03099		0.535986	1.13181		0.0690153	1.83477		0.0115377	-1.6211		0.00997392	1.77941		0.633158	1.13168		0.149521	2.05578		941	+		+	+	941
	276	Serine/threonine-protein kinase OSR1	OXSR1	O95747		0.196912	0.379685		0.4886	-1.16405		0.561591	-1.12065		0.732913	-1.03873		0.502662	1.12455		0.334394	1.26434		0.225253	-1.12431		0.637307	1.26883		0.344401	1.17225		0.113025	1.66095		276					276
	695	Alpha-synuclein	SNCA	P37840		0.32777	0.52809		0.156856	-1.38934		0.394546	-1.20283		0.741439	-1.15506		0.363601	1.24331		0.197208	1.47002		0.267054	-1.18234		0.854074	1.06083		0.842391	1.03635		0.0685193	1.83246		695					695
	1166	Src substrate cortactin	CTTN	Q14247-3		0.152409	0.315543		0.89266	-1.16484		0.342766	-1.51933		0.351517	1.30433		0.272634	-1.49682		0.96194	-1.00782		0.179818	-1.4852		0.289256	-1.16882		0.0873141	-2.26422		0.491522	-1.50193		1166					1166
	481	cAMP-dependent protein kinase catalytic subunit alpha	PRKACA	P17612-2		0.502962	0.679645		1	-1.03779		0.916005	1.06563		1	-1.1059		0.150825	1.43753		0.841186	1.08942		0.218305	1.31953		1	1.02797		0.433907	1.50009		1	1.53358		481	+	+		+	481
	1922	Deoxyribose-phosphate aldolase	DERA	Q9Y315		0.0252292	0.0886526		0.901292	-1.00671		0.995813	1.01111		0.912039	-1.0179		0.818298	1.03958		0.46857	1.11637		0.563421	-1.07386		0.174063	1.87958		0.198521	1.78163		0.147098	1.9671		1922	+		+	+	1922
	605	Aquaporin-1	AQP1	P29972		0.894004	0.95157		0.947229	1.20183		0.297118	1.30789		0.492695	-1.08825		0.316171	-1.40589		0.41134	-1.28331		0.521875	-1.09552		0.810091	1.06819		0.58494	1.0611		0.477686	-1.58178		605					605
	1650	Protein DPCD	DPCD	Q9BVM2		0.659818	0.790171		0.986832	-1.01859		0.264686	1.22755		0.170128	-1.25037		1	NaN		1	NaN		0.847366	-1.02702		0.601264	1.11043		0.213835	1.35192		1	NaN		1650	+		+		1650
	1874	ADP-sugar pyrophosphatase	NUDT5	Q9UKK9		0.432968	0.63191		0.283836	-1.12569		0.986013	-1.00253		0.343375	-1.12286		0.281137	-1.28421		0.733007	-1.04396		0.218083	-1.23014		0.670723	1.19258		0.178327	1.08857		0.781091	1.04537		1874					1874
	776	Ribose-5-phosphate isomerase	RPIA	P49247		0.0177853	0.0688025		0.604151	1.10141		0.480982	1.19745		0.767048	-1.0872		0.526734	1.07609		0.338568	1.16759		0.53539	-1.08504		0.0302959	1.51085		0.129278	1.51385		0.144972	1.47611		776	+			+	776
	1248	Fascin	FSCN1	Q16658		0.00459728	0.0258469		0.290909	1.33319		0.644175	1.16404		0.614786	1.14532		0.0571401	1.93181		0.449671	1.18047		0.011064	1.63649		0.174147	1.41275		0.00697554	2.01861		0.162691	2.0471		1248	+		+	+	1248
	1482	Piezo-type mechanosensitive ion channel component 1	PIEZO1	Q92508		0.586097	0.742313		1	1.55578		1	1.79315		1	-1.15257		1	NaN		NaN	NaN		1	NaN		1	1.23564		1	NaN		1	NaN		1482					1482
	1236	Coiled-coil domain-containing protein 6	CCDC6	Q16204		0.381249	0.585292		0.432256	1.1648		0.481813	-1.40591		0.350907	1.6376		0.998424	1.11326		0.484855	-1.15235		0.691511	1.28287		1	-1.22484		0.556248	-1.56353		0.763963	-1.28154		1236	+			+	1236
	1134	Phosphatidylinositol-binding clathrin assembly protein	PICALM	Q13492-3		7.18105e-06	0.000171397		0.728085	1.11588		0.940914	1.03582		0.807398	1.0773		0.66299	1.07064		0.704455	1.13645		0.917808	-1.06147		0.0316707	-5.05579		0.236293	-5.78138		0.0355014	-5.26943		1134	+			+	1134
	1070	Proteasome activator complex subunit 1	PSME1	Q06323		0.0751797	0.196492		0.634265	1.09088		0.644675	-1.13231		0.258159	1.23521		0.0669849	1.23877		0.317157	-1.1516		0.0316095	1.42657		0.212788	1.27643		0.033141	1.47417		0.160536	1.44948		1070	+		+	+	1070
	1639	Tubulin-specific chaperone D	TBCD	Q9BTW9		2.36113e-06	6.78825e-05		0.616634	-1.27697		0.456712	-1.90686		0.874437	1.49327		0.588358	1.06994		0.378128	1.23807		0.242056	-1.15714		0.0166429	-9.83449		0.0108631	-16.9931		0.0276112	-7.19797		1639	+			+	1639
	660	Radixin	RDX	P35241		0.52038	0.695702		0.207212	-1.36605		0.291004	-1.48272		0.518343	1.0854		0.183644	-1.26695		0.899595	1.13116		0.344907	-1.43312		0.789982	-1.05644		0.128098	-1.6433		0.389328	1.02062		660					660
	1108	Bifunctional coenzyme A synthase	COASY	Q13057		0.98035	1		0.86271	1.01102		0.755284	1.0201		0.870296	-1.00898		0.978219	1.01214		0.663209	-1.042		0.767005	1.05465		0.690645	-1.09637		0.7881	-1.0303		0.13887	-1.09516		1108					1108
	831	6-phosphogluconate dehydrogenase, decarboxylating	PGD	P52209-2		3.61464e-05	0.000601647		0.797794	-1.01487		0.780283	-1.01701		0.967501	-0.997904		0.75068	-1.0216		0.505146	1.1186		0.241562	-1.14277		0.00565724	2.06417		0.00721953	1.8025		0.0812253	2.05056		831	+			+	831
	1964	Transportin-3	TNPO3	Q9Y5L0-3		0.600402	0.747368		1	1.19514		0.638768	1.08824		1	1.09823		1	1.26625		1	-1.0183		0.380721	1.28943		1	-1.36947		0.400246	-1.1664		1	-1.29255		1964					1964
	1077	Rho GTPase-activating protein 1	ARHGAP1	Q07960		0.143675	0.30192		0.739669	-1.034		0.367593	1.23815		0.326843	-1.28025		0.377405	1.29442		0.272647	1.19958		0.831016	1.07906		0.951143	-1.00635		0.17972	1.37274		0.252322	1.32998		1077	+	+			1077
	440	Ribonuclease inhibitor	RNH1	P13489		0.136257	0.292641		0.442422	-1.05326		0.155835	1.2058		0.0887293	-1.27003		0.545783	1.13916		0.447697	1.25673		0.755426	-1.10321		0.192383	1.24923		0.254224	1.43814		0.236455	1.49887		440					440
	1054	Peptidyl-prolyl cis-trans isomerase FKBP4	FKBP4	Q02790		0.429202	0.631314		0.852542	1.05885		0.672834	-1.07081		0.600244	1.13383		0.471402	-1.1703		0.128944	1.42217		0.180068	-1.66437		0.238964	1.49759		0.308614	-1.2601		0.430406	1.20854		1054					1054
	409	60 kDa SS-A/Ro ribonucleoprotein	TROVE2	P10155		0.0093447	0.0425544		0.898668	1.0553		0.383549	-1.81838		0.657245	1.91894		0.753973	-1.1601		0.880842	1.01141		0.55634	-1.17334		1	-1.76086		0.020462	-3.9647		0.0122976	-2.15575		409	+			+	409
	617	Serine/threonine-protein phosphatase 2A 65 kDa regulatory subunit A alpha isoform	PPP2R1A	P30153		0.141098	0.299981		0.0527535	1.25501		0.277483	1.15503		0.52372	1.08656		0.595027	1.05578		0.52594	1.11053		0.763652	-1.05186		0.0607067	1.59919		0.197061	1.39922		0.336801	1.34532		617					617
	421	Uridine 5-monophosphate synthase	UMPS	P11172		0.0119962	0.0517857		0.557048	-1.13753		0.0104244	-1.90124		0.1636	1.67138		0.254278	-1.22735		0.399265	-1.11017		0.549396	-1.10554		0.0231954	-1.11131		0.0968251	-2.05346		0.31915	-1.19906		421	+	+		+	421
	1025	ADP-ribosylation factor 1	ARF1	P84077		0.0542205	0.15553		0.216107	-1.15003		0.287976	1.13669		0.0494282	-1.30723		0.0813533	1.57679		0.349622	1.18688		0.00960288	1.32852		0.147666	-1.28284		0.0699739	1.35378		0.170946	1.41355		1025	+	+	+		1025
	1241	Dihydropyrimidinase-related protein 2	DPYSL2	Q16555-2		0.532783	0.704064		0.686983	1.10535		0.823693	1.16501		0.976114	-1.05397		0.141384	1.32222		0.958093	1.11038		0.379985	1.19078		0.19333	-1.52021		0.717324	-1.21128		0.581698	-1.27087		1241					1241
	103	26S proteasome non-ATPase regulatory subunit 14	PSMD14	O00487		0.303209	0.502699		0.293629	1.22965		0.187142	1.28794		0.719842	-1.0474		0.447258	1.18715		0.0900027	1.97619		0.275748	-1.66465		0.509125	1.19684		0.136629	-1.32793		0.615835	1.15547		103					103
	546	Plasma membrane calcium-transporting ATPase 4	ATP2B4	P23634-7		0.953561	0.99362		0.766705	-1.11055		0.79683	-1.09707		0.971191	-1.01229		0.752395	-1.05876		0.88492	1.03116		0.627041	-1.09175		0.528519	1.18175		0.0732253	1.09573		0.463685	1.23955		546					546
	1676	PITH domain-containing protein 1	PITHD1	Q9GZP4-2		0.938628	0.982104		0.681803	1.08972		0.763658	-1.05919		0.496638	1.15423		0.466471	1.13221		0.471393	1.1201		0.950705	1.01081		0.535753	1.13719		0.843953	-1.00412		0.415103	1.18153		1676					1676
	1518	Proteasome assembly chaperone 2	PSMG2	Q969U7-2		0.0255528	0.0891203		0.0985949	1.31041		0.951757	-0.996244		0.0681228	1.30549		0.293056	1.41619		0.514538	1.11618		0.367218	1.26878		0.184032	-1.54585		0.0247296	-1.59058		0.00227501	-1.43039		1518	+			+	1518
	1704	Serine/threonine-protein kinase WNK1	WNK1	Q9H4A3-2		0.0967962	0.231032		0.659284	-1.1589		0.979906	-1.03174		0.580364	-1.12326		0.675847	1.06512		0.204123	1.28453		0.13025	-1.20599		0.0297537	-1.85462		0.0335512	-1.99123		0.416695	-1.50248		1704	+			+	1704
	1292	E3 ubiquitin-protein ligase HECTD3	HECTD3	Q5T447		0.494097	0.673526		0.0966863	-1.6103		0.042479	-1.4204		0.527874	-1.13369		0.435123	-1.13119		0.493745	1.14292		0.111453	-1.29286		0.405994	-1.10494		0.19321	-1.26007		1	1.28834		1292	+	+			1292
	1939	HBS1-like protein	HBS1L	Q9Y450		0.0202972	0.0757402		1	-1.07651		0.97044	-1.09883		1	1.02073		0.658499	-1.10739		0.963815	1.03982		0.510979	-1.15149		1	-2.42222		0.0983611	-2.84698		1	-2.4917		1939	+			+	1939
	1009	Casein kinase II subunit alpha	CSNK2A1	P68400		0.00938552	0.0425544		0.936835	1.05458		0.278861	-1.47842		0.471317	1.55912		0.937992	1.10428		0.0456937	1.48729		0.202351	-1.34684		0.290217	-1.33363		0.229167	-2.80048		0.551267	-1.27361		1009	+		+		1009
	965	GTP-binding nuclear protein Ran	RAN	P62826		0.000631403	0.00532483		0.766902	-1.02536		0.217976	-1.10576		0.530911	1.07841		0.460453	1.11919		0.971597	-1.04176		0.105271	1.16592		0.0196641	1.33802		0.0259471	1.44659		0.090375	1.53547		965	+			+	965
	937	Heterogeneous nuclear ribonucleoprotein K	HNRNPK	P61978-3		0.00576151	0.0308776		0.723782	-1.09465		0.792993	1.08298		0.547354	-1.18548		0.264957	1.43581		0.272298	1.41859		0.90463	1.01214		0.00172137	-2.64834		0.021092	-2.20719		0.532076	-1.68501		937	+			+	937
	569	Moesin	MSN	P26038		0.315528	0.51436		0.128783	-1.3952		0.710738	-1.03453		0.36603	-1.34863		0.641639	1.04313		0.731777	-1.00595		0.772023	1.04934		0.661162	1.08884		0.0420957	1.54089		0.180518	1.58467		569	+			+	569
	493	Vinculin	VCL	P18206		0.271432	0.465714		0.992094	-1.04231		0.679987	-1.13384		0.659329	1.08781		0.159555	-1.74073		0.0731461	-1.87806		0.719327	1.07889		0.912966	-1.00736		0.0773338	-1.01569		0.114015	-1.68236		493					493
	1860	V-type proton ATPase subunit H	ATP6V1H	Q9UI12-2		0.608468	0.752406		0.477376	1.11756		0.390537	1.2036		0.722535	-1.07699		0.846637	-1.06823		0.432942	1.15185		0.246994	-1.23044		0.24484	1.16216		0.985214	1.01722		0.620555	-1.02724		1860					1860
	1703	Fructosamine-3-kinase	FN3K	Q9H479		0.547263	0.715158		0.375716	-1.30952		0.182529	-1.37088		0.872509	1.04686		0.992892	-1.01658		0.369525	1.22282		0.322901	-1.2431		0.374715	1.37594		0.854226	1.05732		0.0808184	1.77244		1703					1703
	1556	DCN1-like protein 1	DCUN1D1	Q96GG9		0.165458	0.333819		0.264102	-1.21868		0.629638	1.08224		0.174282	-1.3189		0.224308	-1.20395		0.840853	1.03349		0.137935	-1.24426		0.731554	1.11363		0.189444	1.18043		0.0520633	1.12725		1556					1556
	382	Porphobilinogen deaminase	HMBS	P08397-2		5.21598e-11	1.64955e-08		0.092207	-1.30768		0.242231	-1.20581		0.73328	-1.08448		0.240584	1.25344		0.230673	1.24828		0.991925	-0.995877		0.000613138	-4.44921		0.00263625	-4.0857		0.0325941	-2.71443		382	+			+	382
	873	Transitional endoplasmic reticulum ATPase	VCP	P55072		0.00265229	0.0170931		0.913378	-1.04123		0.604679	1.1035		0.479382	-1.149		0.468665	1.16157		0.271566	1.34073		0.185034	-1.15424		0.0261	1.79181		0.0175784	1.78366		0.0532758	2.16713		873	+			+	873
	599	Tripeptidyl-peptidase 2	TPP2	P29144		0.00835066	0.0395098		0.853593	-1.03864		0.634073	-1.08256		0.688053	1.04228		0.512979	1.10817		0.244682	1.22715		0.312367	-1.10736		0.0531601	1.56028		0.272432	1.35185		0.0955857	1.79587		599	+			+	599
	820	Ras-related protein Rab-7a	RAB7A	P51149		0.00421329	0.0240082		0.72375	-1.04893		0.436199	1.35387		0.319035	-1.42012		0.0954988	1.26477		0.118308	1.58747		0.437143	-1.25515		0.0529597	-1.85506		0.267478	-1.63956		0.197091	-1.3983		820	+		+	+	820
	994	S-phase kinase-associated protein 1	SKP1	P63208		0.44878	0.639455		0.186059	-1.37245		0.355455	1.67		0.138254	-2.29199		0.754194	1.29465		0.0598649	1.57768		0.446202	-1.21861		1	-1.32515		0.605624	1.41933		0.0182921	1.34086		994	+			+	994
	1262	Bifunctional ATP-dependent dihydroxyacetone kinase/FAD-AMP lyase (cyclizing)	DAK	Q3LXA3		0.0762161	0.197974		0.518641	-1.16556		0.365441	1.24054		0.300178	-1.44593		0.101091	1.34128		0.0703331	1.44284		0.617527	-1.07571		0.839129	1.42039		0.00400238	1.90923		0.0946043	2.22056		1262	+			+	1262
	377	Fumarate hydratase, mitochondrial	FH	P07954-2		0.00153198	0.0110741		0.711558	-1.03788		0.357803	-1.10769		0.462314	1.06727		0.0914062	1.29022		0.0722941	1.32362		0.81777	-1.02589		0.0712752	1.31134		0.313743	1.19769		0.00375614	1.75599		377	+			+	377
	957	Eukaryotic peptide chain release factor subunit 1	ETF1	P62495-2		2.32753e-05	0.000437175		0.477532	-1.19241		0.0363571	-2.16468		0.254232	1.81539		0.23963	1.52789		0.26626	1.52177		0.928475	-0.995996		0.00633235	-5.02106		0.0615209	-9.07869		0.155259	-2.75601		957	+	+		+	957
	1632	Ubiquitin-associated domain-containing protein 1	UBAC1	Q9BSL1		0.444706	0.639455		0.714829	-1.01499		0.384983	-1.18161		0.843415	1.16416		0.369226	1.26116		0.198617	1.54215		0.0440958	-1.2228		0.773927	1.23905		0.37579	-1.14889		0.190061	1.58607		1632	+		+		1632
	1491	Unconventional myosin-XVIIIa	MYO18A	Q92614-3		0.304679	0.503158		1	NaN		1	NaN		0.536777	-1.25657		0.821874	-1.05142		0.275773	1.25589		0.15381	-1.32047		0.992513	-1.11793		0.494598	-1.17478		1	NaN		1491	+	+			1491
	639	Heterogeneous nuclear ribonucleoprotein H	HNRNPH1	P31943		4.57439e-06	0.000118094		0.219398	-1.37904		0.581294	-1.09724		0.669302	-1.25683		0.742337	1.01706		0.00615747	1.22488		0.0110547	-1.20434		0.00473432	-3.76233		0.0210699	-3.60519		0.046018	-2.68245		639	+		+	+	639
	1287	Rab GTPase-activating protein 1-like	RABGAP1L	Q5R372-4		0.00249153	0.016163		0.383383	-1.11148		0.315895	-1.14827		0.823462	1.0331		0.558503	1.10969		0.65938	1.19588		0.907209	-1.07767		0.0727862	-1.99418		0.133416	-2.22021		0.433051	-1.61681		1287					1287
	1352	Mitochondrial enolase superfamily member 1	ENOSF1	Q7L5Y1		0.904329	0.957971		0.637343	-1.14177		0.535693	-1.23377		0.741115	1.08058		1	NaN		1	NaN		0.698332	1.06057		0.539076	1.17255		0.864872	1.15084		1	NaN		1352	+		+		1352
	1144	Cullin-2	CUL2	Q13617		0.684349	0.806053		0.540162	-1.21311		0.385948	-1.3544		0.580199	1.11646		0.43243	-1.15882		0.0823493	1.14098		0.139237	-1.32219		0.206842	1.53026		0.695397	1.03664		0.247536	1.60196		1144					1144
	1578	Erythroid membrane-associated protein	ERMAP	Q96PL5		0.876857	0.943218		0.324143	-1.3505		0.304972	-1.35677		0.904948	-0.995372		0.88181	-1.02208		0.649308	1.16398		0.546659	-1.18968		0.603286	1.02411		0.464616	-1.16707		0.58244	1.35318		1578					1578
	771	Casein kinase I isoform alpha	CSNK1A1	P48729		0.669682	0.798443		0.790201	-1.10573		0.591432	-1.16949		0.666506	1.05766		0.919849	1.03503		0.750151	1.0582		0.861564	-1.02239		0.217342	-1.17261		0.37171	-1.26798		0.391294	-1.02459		771					771
	135	Actin-related protein 2/3 complex subunit 2	ARPC2	O15144		0.0276836	0.0941368		0.966832	1.01802		0.805398	1.05545		0.809767	-1.03676		0.496233	1.2478		0.24048	1.3662		0.532556	-1.09489		0.00585207	-2.05821		0.0758826	-2.1736		0.356609	-1.6792		135	+			+	135
	523	Protein-L-isoaspartate(D-aspartate) O-methyltransferase	PCMT1	P22061		0.00679683	0.0348097		0.518659	1.22275		0.339617	1.21171		0.922119	1.00911		0.0466185	2.37655		0.135823	1.70522		0.194981	1.39369		0.73419	1.1514		0.00402512	1.59021		0.0306555	2.23788		523	+		+	+	523
	327	Glyceraldehyde-3-phosphate dehydrogenase	GAPDH	P04406		0.000457562	0.00422494		0.818752	1.0741		0.945514	-1.01548		0.770365	1.09072		0.837442	-1.01268		0.289859	1.24634		0.0413425	-1.26214		0.00866728	2.12399		0.0308908	1.54288		0.0300954	1.95272		327	+		+	+	327
	654	Heat shock 70 kDa protein 4	HSPA4	P34932		0.315209	0.51436		0.643835	1.06587		0.503387	1.08377		0.861219	-1.0168		0.375775	1.2467		0.283796	1.38792		0.179481	-1.11328		0.269645	1.15453		0.60714	1.05448		0.32979	1.3504		654					654
	27	Filaggrin-2	FLG2	Q5D862		0.269448	0.463968		0.21841	1.80805		0.412226	1.69012		0.639267	1.06978		0.258929	-2.9317		0.0585604	-5.387		0.0315786	1.8375		0.386833	1.43181		0.358166	2.45935		0.0762996	-3.70207		27	+		+		27
	85	Cytosolic acyl coenzyme A thioester hydrolase	ACOT7	O00154-4		0.0214054	0.079175		0.238198	-1.52712		0.402762	-1.3385		0.780148	-1.14092		0.638729	1.06955		0.392811	1.19675		0.369557	-1.11892		0.0573995	-2.17118		0.0565583	-2.12932		0.196128	-1.32929		85					85
	687	Guanine nucleotide-binding protein-like 1	GNL1	P36915		0.118151	0.265001		0.673801	-1.02525		0.388783	1.10521		0.319346	-1.13311		1	1.59544		1	1.22864		1	1.29854		1	-1.02571		0.31487	1.43452		1	1.59473		687					687
	1498	Signal transducing adapter molecule 1	STAM	Q92783-2		0.934769	0.980321		0.934919	-1.09613		0.746333	1.0556		0.590657	-1.15707		0.68309	-1.10497		0.216348	1.22769		0.111495	-1.35656		0.715033	1.28267		0.785137	1.09405		0.887586	1.27241		1498	+		+		1498
	1356	Zinc finger CCCH-type antiviral protein 1	ZC3HAV1	Q7Z2W4		0.00010147	0.00142622		0.753577	-1.12492		0.650869	-1.16901		0.819089	1.03919		0.624019	1.06928		0.671413	-1.0454		0.393906	1.11783		0.0553002	-2.4783		0.326351	-2.30397		0.0738632	-2.06035		1356					1356
	1252	Hydroxyacylglutathione hydrolase, mitochondrial	HAGH	Q16775		0.854241	0.925977		0.600195	1.06159		0.695424	-1.07249		0.375393	1.13855		0.446301	1.16086		0.637023	1.08774		0.627905	1.06723		0.165965	1.08218		0.93464	1.0144		0.323687	1.18338		1252					1252
	845	Serine/threonine-protein phosphatase 5	PPP5C	P53041		0.660871	0.790171		0.329761	-1.34415		0.589861	-1.10619		0.577139	-1.21512		0.506704	-1.23362		0.693593	1.07957		0.228037	-1.33178		0.238689	1.21899		0.978176	1.11221		1	1.32821		845					845
	412	cAMP-dependent protein kinase type I-alpha regulatory subunit	PRKAR1A	P10644		0.918475	0.968226		0.867326	-1.07893		0.704385	-1.18578		0.853477	1.09903		0.29367	1.53282		0.0838527	1.61368		0.754879	-1.05275		0.97681	1.28158		0.869454	1.10767		1	2.11948		412	+			+	412
	877	Adenosine kinase	ADK	P55263		0.000834887	0.00681375		0.0229644	-1.26681		0.304762	-1.11373		0.282945	-1.13744		0.109839	-1.2653		0.200381	-1.20674		0.672594	-1.04853		0.0460428	1.34431		0.0172207	1.45831		0.0405246	1.34592		877	+	+		+	877
	1299	Protein DDI1 homolog 2	DDI2	Q5TDH0		0.0909493	0.222967		0.312071	-1.19685		0.451564	-1.13262		0.786318	-1.05671		0.545074	1.08122		0.277546	1.40408		0.0398461	-1.2986		0.0481481	1.60156		0.0674258	1.30323		0.097951	2.07251		1299	+		+	+	1299
	1022	Dermcidin	DCD	P81605		0.54109	0.709857		0.789896	1.08405		0.176721	-1.56404		0.416268	1.69551		0.402682	-2.78007		0.256003	-3.89479		0.245242	1.40097		0.720964	1.06721		0.935818	-1.13402		0.292703	-2.82394		1022					1022
	1286	Tubulin-specific chaperone cofactor E-like protein	TBCEL	Q5QJ74		0.733102	0.837296		0.849584	-1.07556		0.586203	1.2457		0.455129	-1.33983		0.497974	-1.16991		0.347462	-1.25683		0.959167	1.0743		0.640355	1.10064		0.0161023	1.58424		0.946614	1.01188		1286	+			+	1286
	870	26S proteasome non-ATPase regulatory subunit 4	PSMD4	P55036		0.778244	0.868913		0.310817	-1.20126		0.100195	-1.24459		0.969807	1.03607		0.327826	1.17758		0.494981	1.10186		0.482553	1.06872		0.410162	-1.10675		0.578031	-1.07294		0.311916	1.27814		870					870
	1771	LanC-like protein 2	LANCL2	Q9NS86		0.168111	0.336489		0.978158	-1.05773		0.763632	-1.13559		0.753461	1.07361		0.569875	-1.1646		0.0409215	1.41421		0.0457188	-1.64699		0.210217	1.98677		0.874037	1.1236		0.433579	1.80446		1771	+		+	+	1771
	1882	Proteasome activator complex subunit 2	PSME2	Q9UL46		0.00032446	0.00339208		0.583804	1.28704		0.267455	1.28051		0.86493	1.0051		0.335188	1.23237		0.561402	1.08592		0.590291	1.13487		0.09125	1.83176		0.00438226	2.06824		0.000138239	1.75395		1882	+			+	1882
	166	Exportin-T	XPOT	O43592		0.000235639	0.00257484		0.871489	-1.18937		0.653095	1.12673		0.218682	-1.34009		0.678777	1.048		0.736703	1.03764		0.92358	1.00999		0.0543443	-3.01052		0.0844781	-2.22428		0.0629844	-2.41525		166	+			+	166
	869	Eukaryotic translation initiation factor 5	EIF5	P55010		0.00297077	0.0184217		0.182178	1.24526		0.939095	1.02688		0.332788	1.21267		0.0567282	1.73272		0.0220661	1.55544		0.693467	1.11398		0.119687	-1.50578		0.0959425	-1.63918		0.237072	-1.08216		869	+		+	+	869
	596	Mitogen-activated protein kinase 1	MAPK1	P28482		0.449315	0.639455		0.336687	-1.18072		0.998357	1.00802		0.431978	-1.1902		0.464078	1.14128		0.845129	-1.06149		0.144382	1.21146		0.0617301	-1.50596		0.637406	-1.04444		0.3599	-1.11756		596					596
	867	UV excision repair protein RAD23 homolog B	RAD23B	P54727		0.559092	0.723777		0.255168	-1.28177		0.130269	-1.35985		0.735123	1.06091		0.255673	1.38517		0.321597	1.16651		0.470199	1.18745		0.713963	-1.1458		0.645814	-1.02371		0.0280482	1.54955		867	+			+	867
	363	Acylphosphatase-1	ACYP1	P07311		0.0269054	0.0924539		0.61128	-1.16822		0.0384191	1.7357		0.0354447	-2.02769		1	-1.32657		1	-1.10051		1	-1.20541		0.209596	-0.997188		1	1.6869		1	-1.13235		363	+	+			363
	355	Alpha-enolase	ENO1	P06733		0.000123606	0.00161198		0.905979	1.00741		0.420981	1.13148		0.402472	-1.12316		0.366549	1.2422		0.412028	1.19116		0.701436	1.04284		0.015871	1.81745		0.00345417	2.12875		0.0409641	2.24103		355	+			+	355
	586	Calnexin	CANX	P27824-2		0.812555	0.893478		0.556632	-1.16703		0.218196	-1.30767		0.811944	1.12051		0.573024	1.61851		0.376745	1.29425		0.909646	1.25054		0.556966	-1.60768		0.122054	-1.44052		0.468691	1.17489		586					586
	1120	26S proteasome non-ATPase regulatory subunit 2	PSMD2	Q13200		0.0139516	0.0576757		0.884653	1.02469		0.715376	-1.03155		0.678369	1.05702		0.239521	1.27867		0.257752	1.25027		0.739953	1.02271		0.0322101	1.25209		0.0706201	1.21145		0.110826	1.56243		1120	+			+	1120
	1204	Serine/threonine-protein phosphatase 2A activator	PPP2R4	Q15257-2		0.00758724	0.0371478		0.894714	-1.0525		0.391366	1.17732		0.214432	-1.23913		0.265129	1.34		0.28247	1.29565		0.872498	1.03423		0.0233906	1.42156		0.00363789	1.82179		0.0690971	2.0049		1204	+			+	1204
	1010	Platelet-activating factor acetylhydrolase IB subunit beta	PAFAH1B2	P68402		0.721489	0.828958		0.787196	-1.14725		0.708	1.05379		0.37955	-1.20896		0.222205	1.43845		0.141281	1.24822		0.679979	1.1524		0.0598805	-1.60961		0.482032	-1.15533		0.459127	1.02525		1010					1010
	1000	Serine/threonine-protein phosphatase 2A catalytic subunit alpha isoform	PPP2CA	P67775		0.781725	0.871261		0.378494	-1.15735		0.443193	-1.13474		0.949567	-1.01993		0.368364	-1.13391		0.892686	1.01174		0.208498	-1.14721		0.539675	1.12773		0.916776	-0.997397		0.263173	1.15105		1000					1000
	1595	Proteasome subunit beta type-7	PSMB7	Q99436		0.121567	0.268973		0.253983	1.27491		0.69601	-1.0864		0.196184	1.38506		0.560206	1.10807		0.365927	1.24885		0.401078	-1.12705		0.133009	2.03046		0.476696	1.30071		0.396624	1.76474		1595					1595
	1746	Synembryn-A	RIC8A	Q9NPQ8-4		0.387191	0.589855		0.642215	-1.06931		0.31291	-1.15983		0.851953	1.08465		0.0291791	2.0016		0.210839	1.68836		0.397629	1.18553		0.995134	1.04766		0.524604	1.1451		0.310663	2.24235		1746	+		+		1746
	193	Protein diaphanous homolog 1	DIAPH1	O60610-2		0.416244	0.618015		0.713251	-1.13507		0.240261	-1.48639		0.389921	1.30951		0.313448	1.33763		0.152928	1.73595		0.0527161	-1.29778		0.264209	-1.14502		0.0206078	-1.94591		0.369122	1.32601		193	+			+	193
	1598	Protein deglycase DJ-1	PARK7	Q99497		0.0145284	0.0596702		0.771906	-1.04583		0.81212	-1.03575		0.986937	-1.00973		0.475584	1.16697		0.396506	1.23627		0.669638	-1.05939		0.0449387	1.73018		0.00190784	1.64909		0.118439	2.11161		1598	+			+	1598
	168	Charged multivesicular body protein 2a	CHMP2A	O43633		0.00219938	0.0146861		0.238656	1.29588		0.112931	1.29138		0.919004	-0.996532		0.0917227	1.79834		0.0653762	1.90652		0.666725	-1.06016		0.368832	-1.45262		0.172253	-1.54538		0.947447	-1.04676		168					168
	1740	Solute carrier family 40 member 1	SLC40A1	Q9NP59		0.785044	0.874191		0.894905	1.14615		0.532353	-1.15891		0.604435	1.32829		0.418362	-1.13053		0.740637	1.18929		0.398575	-1.34453		0.381712	1.56938		0.53326	-1.13798		0.538594	1.21117		1740					1740
	636	Bifunctional purine biosynthesis protein PURH	ATIC	P31939		0.23756	0.429919		0.816378	1.01282		0.800955	1.02554		0.961982	-1.01256		0.456282	1.15479		0.350555	1.29387		0.176274	-1.12043		0.0949959	1.31788		0.201773	1.191		0.282164	1.50262		636					636
	664	Myosin-10	MYH10	P35580		0.216634	0.403003		0.0272822	8.01572		0.148705	4.73527		0.321333	1.69277		1	7.16605		1	4.83384		0.368394	1.48247		0.126755	-1.39863		0.846437	-1.59703		1	-1.56447		664	+	+			664
	147	Synaptobrevin homolog YKT6	YKT6	O15498		0.368463	0.572612		0.182599	-1.23727		0.0735534	-1.462		0.381981	1.18163		0.485999	-1.23222		0.0699488	-1.53667		0.582607	1.24707		0.452746	1.10687		0.625645	1.16817		0.709468	1.11141		147					147
	1780	Ethylmalonyl-CoA decarboxylase	ECHDC1	Q9NTX5-3		0.205642	0.387766		0.983378	-1.01952		0.913907	-0.996036		0.91705	-1.02358		1	-1.11118		1	-1.42016		1	1.27806		1	1.13503		1	1.48484		1	1.0414		1780					1780
	321	Fructose-bisphosphate aldolase A	ALDOA	P04075		3.55716e-07	1.6666e-05		0.833587	1.01813		0.18739	-1.1409		0.0738988	1.16159		0.479241	1.11285		0.74496	-1.11565		0.0399064	1.24155		0.0175069	1.76925		0.000690064	1.89104		0.0375517	1.93384		321	+		+	+	321
	460	Eukaryotic peptide chain release factor GTP-binding subunit ERF3A	GSPT1	P15170-2		0.000337552	0.00348928		0.980526	1.0702		0.984509	-1.10672		0.993067	1.18441		0.903998	-1.06075		0.421477	1.21688		0.202091	-1.29081		0.0428707	-3.11065		0.00538301	-4.75572		0.267931	-3.53127		460	+			+	460
	1301	BRO1 domain-containing protein BROX	BROX	Q5VW32		0.600924	0.747368		0.27422	-1.38455		0.713757	-1.09177		0.385139	-1.26817		0.513573	1.19207		0.342383	1.24679		0.621628	-1.0459		0.721935	-1.07169		0.665976	1.1314		0.409827	1.54007		1301					1301
	1929	Peptidyl-prolyl cis-trans isomerase-like 1	PPIL1	Q9Y3C6		0.249314	0.440787		0.499533	1.25692		0.354361	1.79246		0.614752	-1.42608		1	1.66906		1	1.73077		0.991179	-1.03698		0.394537	1.45541		0.50772	2.00153		1	1.93264		1929					1929
	345	60S acidic ribosomal protein P0	RPLP0	P05388		9.14122e-08	5.78182e-06		0.957192	-1.55148		0.907333	1.72216		0.858411	-2.6719		0.107033	1.99346		0.138867	1.88925		0.636357	1.05516		0.0207294	-100.872		0.0650247	-35.7793		0.0560741	-32.6149		345	+			+	345
	392	Dihydropteridine reductase	QDPR	P09417		0.0270152	0.0924539		0.387254	-1.32031		0.620413	1.2814		0.299829	-1.69184		0.989825	-1.03882		0.566061	1.19106		0.354177	-1.2373		0.583146	1.63772		0.0392273	2.23937		0.548778	2.08149		392	+			+	392
	588	Proteasome subunit alpha type-5	PSMA5	P28066		0.0324765	0.106432		0.463941	-1.11684		0.980187	-1.00385		0.483901	-1.11256		0.524459	1.20758		0.363871	1.25662		0.817129	-1.04061		0.261004	1.34698		0.184191	1.44011		0.128955	1.81663		588					588
	1570	Cytosolic non-specific dipeptidase	CNDP2	Q96KP4		0.444686	0.639455		0.244433	-1.54377		0.450246	-1.21185		0.584798	-1.2739		0.110274	-1.23385		0.640118	1.03362		0.00505157	-1.27533		0.364895	-1.22447		0.355198	-1.22584		0.961087	1.02182		1570	+		+		1570
	1092	AP-1 complex subunit beta-1	AP1B1	Q10567-2		3.76218e-05	0.000610149		0.509919	1.15002		0.958697	-1.05791		0.311825	1.21661		0.476668	1.1176		0.124096	1.31141		0.249545	-1.17342		0.0137275	-2.86082		0.00736595	-4.0841		0.0576185	-2.94381		1092	+			+	1092
	798	Double-strand break repair protein MRE11A	MRE11A	P49959		0.507166	0.682516		1	-1.62391		1	-1.3396		1	-1.21223		0.306551	-1.71485		0.664425	-1.1479		0.432341	-1.49391		1	-1.52021		0.273911	-1.87344		1	-1.60535		798					798
	614	UMP-CMP kinase	CMPK1	P30085		0.0953537	0.22932		0.237693	-1.22683		0.269346	-1.16705		0.741599	-1.05122		0.874959	-1.01963		0.170189	-1.18362		0.160078	1.16083		0.0776901	-1.70184		0.0329846	-1.39461		0.0484569	-1.41442		614	+			+	614
	1338	Nicotinate phosphoribosyltransferase	NAPRT	Q6XQN6		0.0791358	0.203469		0.330607	1.17637		0.720248	1.05657		0.500438	1.11338		0.426643	1.22597		0.441471	-1.14629		0.154554	1.40532		0.013099	1.51309		0.297747	1.90983		0.036882	1.57689		1338	+			+	1338
	1346	Staphylococcal nuclease domain-containing protein 1	SND1	Q7KZF4		3.16679e-05	0.000534132		1	2.20395		1	2.07394		0.986545	1.06269		0.275461	1.5953		0.0908229	2.52881		0.0748819	-1.58517		0.0387639	-17.0164		0.0194041	-28.6648		1	-23.5087		1346	+			+	1346
	1645	Methylthioribose-1-phosphate isomerase	MRI1	Q9BV20		0.0031069	0.0189866		0.957391	1.1018		0.492573	1.13082		0.722257	-1.02634		0.747626	-1.087		0.498084	1.20315		0.319334	-1.30783		0.0103546	2.23515		0.00208135	1.75407		0.0687512	1.86626		1645	+			+	1645
	1084	Desmocollin-1	DSC1	Q08554-2		0.137379	0.294051		0.0946037	1.9652		0.754131	1.24894		0.223668	1.57349		0.344807	-4.21663		0.0750464	-9.34623		0.00870622	2.21651		0.240871	1.65676		0.215378	2.3338		0.148403	-5.00165		1084	+		+		1084
	298	Carbonic anhydrase 2	CA2	P00918		0.00831506	0.0395098		0.689709	-1.05074		0.49806	-1.12542		0.892348	1.07107		0.457588	1.16951		0.409024	1.20677		0.87126	-1.03186		0.0804787	1.68014		0.0266134	1.52022		0.0206386	2.06465		298	+			+	298
	395	Tropomyosin alpha-1 chain	TPM1	P09493-5		0.554737	0.720475		0.744949	-1.12212		0.893515	1.13059		0.664915	-1.26866		1	-1.97379		1	-1.51903		0.882608	-1.29937		0.914467	1.94817		0.350975	1.90213		1	1.10756		395					395
	216	Semaphorin-7A	SEMA7A	O75326		0.166181	0.334234		0.00474148	-1.64638		0.881552	-1.02537		0.0157168	-1.60564		0.568041	-1.12586		0.669363	-1.08895		0.958324	-1.03389		0.289261	-1.22738		0.0747619	1.2653		0.49833	1.19142		216	+	+			216
	942	26S protease regulatory subunit 8	PSMC5	P62195		0.24814	0.440248		0.848277	-1.05814		0.605398	-1.13668		0.706423	1.07422		0.594843	1.06761		0.207989	1.2905		0.0282054	-1.20878		0.16535	1.28769		0.875803	-1.00839		0.243701	1.45468		942	+		+		942
	669	Basigin	BSG	P35613-2		0.708617	0.822045		0.408242	-1.38793		0.628093	-1.19629		0.930533	-1.16019		0.818914	1.09173		0.96178	1.00852		0.745327	1.0825		0.999098	1.11747		0.464117	1.40345		1	1.69323		669	+		+		669
	1732	Glyoxalase domain-containing protein 4	GLOD4	Q9HC38-2		0.000155928	0.00197248		0.745176	1.07307		0.397967	1.11642		0.735188	-1.0404		0.789291	-1.05299		0.489247	1.11292		0.27409	-1.1719		0.00127795	1.84207		0.000218358	1.63538		0.0808664	1.63026		1732	+			+	1732
	1828	Rabankyrin-5	ANKFY1	Q9P2R3		0.0812841	0.20799		0.39362	1.13091		0.952311	1.0707		0.684164	1.05623		0.10735	1.69191		0.132625	1.55788		0.57754	1.08603		0.623664	1.09276		0.952	1.1236		0.257263	1.63484		1828					1828
	286	L-lactate dehydrogenase A chain	LDHA	P00338		1.80562e-05	0.000354812		0.640018	-1.10905		0.762451	-1.07336		0.852769	-1.03325		0.20302	1.13915		0.234114	1.18718		0.803434	-1.04216		0.0105766	1.61823		0.00114887	1.6044		0.0220757	2.04443		286	+			+	286
	1495	Geranylgeranyl transferase type-2 subunit alpha	RABGGTA	Q92696		0.30066	0.499127		0.442954	-1.11207		0.268868	-1.37387		0.341311	1.23541		1	-1.12316		1	-1.07881		1	-1.04112		1	1.46743		0.0437526	1.1409		1	1.45294		1495					1495
	1902	Serine/threonine-protein phosphatase 6 regulatory subunit 1	PPP6R1	Q9UPN7		0.935374	0.980321		0.530777	-1.26484		0.677828	-1.14165		0.949538	-1.10791		0.797268	1.0295		0.746247	1.07843		0.997666	-1.04753		0.0123357	-1.29578		0.48264	-1.22516		0.81664	-0.995114		1902	+			+	1902
	1936	TSC22 domain family protein 4	TSC22D4	Q9Y3Q8		0.375756	0.579672		0.263572	-1.35971		0.848245	-1.0538		0.277089	-1.29029		1	-1.17872		1	-1.03344		1	-1.14059		1	1.11267		0.189393	1.25871		1	1.28351		1936					1936
	767	Glutamate--cysteine ligase regulatory subunit	GCLM	P48507		0.463463	0.652148		0.905432	1.01273		0.532955	-1.1335		0.443191	1.14793		0.234339	1.36428		0.125437	1.46033		0.547911	-1.0704		0.634185	-1.07784		0.206824	-1.32438		0.274929	1.24985		767					767
	641	14-3-3 protein beta/alpha	YWHAB	P31946-2		0.456926	0.647995		0.0298621	1.2942		0.393074	1.14973		0.372207	1.12566		0.040972	1.34949		0.21717	1.23922		0.406924	1.08898		0.681807	-1.04063		0.127998	-1.07568		0.878766	-0.998004		641	+	+	+		641
	1255	Thioredoxin reductase 1, cytoplasmic	TXNRD1	Q16881-5		0.12792	0.278517		0.0633575	-1.25465		0.294846	-1.13472		0.504704	-1.10569		0.290389	1.26422		0.121115	1.52171		0.0681555	-1.20367		0.0910244	-1.28305		0.0107388	-1.39675		0.340974	1.23624		1255	+		+	+	1255
	549	Ribonucleoside-diphosphate reductase large subunit	RRM1	P23921		0.446313	0.639455		0.870351	1.01788		0.293508	-1.48397		0.424484	1.5105		0.653964	1.20978		0.278009	1.4168		0.512014	-1.17112		0.125088	-1.35691		0.220874	-2.40033		0.937104	-1.14167		549					549
	468	Carbonyl reductase [NADPH] 1	CBR1	P16152		0.0572844	0.162114		0.467327	1.16854		0.285094	1.2081		0.821996	-1.03386		0.0824285	1.29112		0.32086	1.2634		0.768122	1.02194		0.0168034	1.55113		0.0253506	1.63885		0.0302353	1.71386		468	+			+	468
	865	UV excision repair protein RAD23 homolog A	RAD23A	P54725		0.509191	0.683786		0.989564	-1.08026		0.537837	-1.34773		0.405445	1.24759		0.838174	-1.19398		0.6841	1.06835		0.311847	-1.27558		0.173882	1.48849		0.311645	-1.06914		0.564344	1.34673		865					865
	1613	Tumor susceptibility gene 101 protein	TSG101	Q99816		0.108743	0.25173		0.390364	1.08364		0.384952	-1.19181		0.369607	1.2915		0.973748	-0.99686		0.81661	1.01787		0.8051	-1.01467		0.025154	-1.3417		0.101692	-1.75823		0.160879	-1.44935		1613	+			+	1613
	1233	Ras-related protein Rab-11B	RAB11B	Q15907		2.46027e-05	0.00045105		0.0845711	-1.50807		0.1467	-1.35607		0.616452	-1.11209		0.25185	1.33789		0.281262	1.31712		0.927441	1.01577		0.00193036	-3.90749		0.0138709	-3.45908		0.134022	-1.93666		1233	+			+	1233
	384	40S ribosomal protein S17	RPS17	P08708		2.68133e-08	2.82657e-06		0.169183	-1.48235		0.946766	-1.06143		0.0204108	-1.39657		0.0662112	1.6868		0.0165833	2.06644		0.388234	-1.22506		0.0151905	-8.43597		0.0711128	-7.40006		0.0545399	-3.37381		384	+	+	+	+	384
	7	Phosphoglycolate phosphatase	PGP	A6NDG6		0.500097	0.678118		0.435393	-1.2975		0.061464	-1.93179		0.204874	1.48886		0.492532	-1.44995		0.225695	-1.70275		0.814831	1.17435		0.10137	1.32812		0.730106	1.04757		0.718796	1.18848		7					7
	1304	Proteasome-associated protein ECM29 homolog	ECM29	Q5VYK3		0.884351	0.947111		0.065351	1.1914		0.746109	1.09609		0.558459	1.08696		0.954751	1.01067		0.608274	1.10283		0.620112	-1.09119		0.788765	1.02256		0.451617	-1.15991		0.460031	-1.15282		1304					1304
	429	Alcohol dehydrogenase class-3	ADH5	P11766		0.966025	1		0.470313	1.12454		0.816366	1.12384		0.704497	-0.99938		0.487596	1.10562		0.330302	1.2314		0.336288	-1.11376		0.0918141	1.15893		0.790888	1.03991		0.369459	1.13944		429					429
	987	Ras-related C3 botulinum toxin substrate 1	RAC1	P63000		0.108009	0.25116		0.652891	1.14293		0.311911	-1.45582		0.118442	1.66389		0.89031	1.30818		0.99474	1.01559		0.833689	1.28809		0.325118	2.00625		0.148755	1.55313		0.475242	2.29633		987					987
	855	IST1 homolog	IST1	P53990-2		0.55751	0.723333		0.741633	1.15252		0.690177	-1.18938		0.488581	1.37078		0.105201	-1.93018		0.119195	-1.99832		0.752943	1.0353		0.37543	1.40951		0.874612	1.06456		0.575006	-1.57825		855					855
	1094	Secernin-1	SCRN1	Q12765-2		0.0226376	0.0825262		0.719459	1.04199		0.483473	1.40222		0.368253	-1.34571		1	-1.08767		1	1.31873		0.0566515	-1.43434		0.0273617	1.47821		0.194237	1.38687		1	1.30429		1094	+			+	1094
	1109	COP9 signalosome complex subunit 1	GPS1	Q13098-5		0.652356	0.785186		0.425977	-1.22848		0.948577	-1.01714		0.438913	-1.20778		0.587432	-1.07704		0.886334	1.0376		0.526067	-1.11754		0.748556	1.07222		0.583111	1.15881		0.1857	1.22298		1109					1109
	1062	Lactoylglutathione lyase	GLO1	Q04760-2		0.0679227	0.184382		0.866749	1.14303		0.380694	1.14806		0.710263	-1.0044		0.313133	-1.28535		0.616659	-1.09292		0.440454	-1.17607		0.175283	1.98167		0.0124513	1.69241		0.132976	1.34882		1062	+			+	1062
	761	Galectin-7	LGALS7	P47929		0.641365	0.779372		0.648754	1.11354		0.44159	1.44754		0.613678	-1.29994		0.441918	-6.05866		0.303663	-12.4617		0.235631	2.05684		0.839979	1.00833		1	2.69604		0.302407	-6.69089		761					761
	1202	Prostaglandin E synthase 3	PTGES3	Q15185-4		2.61464e-07	1.37662e-05		0.0240418	-1.48793		0.623253	-1.08014		0.217666	-1.37753		0.0802143	-1.44328		0.127064	-1.21918		0.347139	-1.18381		0.0482975	-2.78844		0.00462779	-2.39631		0.0148147	-2.70477		1202	+	+		+	1202
	430	Ribose-phosphate pyrophosphokinase 2	PRPS2	P11908		0.0291755	0.0976375		0.510265	-1.25201		0.409676	-1.39106		0.846645	1.11106		0.748277	1.15942		0.874632	1.01778		0.683063	1.13916		0.416198	-3.09359		0.266503	-3.01727		1	-2.13116		430					430
	299	Cystatin-A	CSTA	P01040		0.112396	0.258042		0.378935	2.01751		0.81192	-1.21043		0.252193	2.44206		0.182643	-5.88339		0.0893053	-15.1693		0.00470932	2.57832		0.290778	3.14279		0.0307198	3.31816		0.282743	-3.77683		299	+		+	+	299
	1885	Malignant T-cell-amplified sequence 1	MCTS1	Q9ULC4		0.452026	0.642486		0.176611	1.62583		0.360753	1.54494		0.78167	1.05236		1	-1.05971		0.429828	-1.40935		1	1.32995		1	1.26005		0.164788	1.59243		0.643748	-1.36733		1885					1885
	1385	Cytokine receptor-like factor 3	CRLF3	Q8IUI8-2		0.712606	0.823827		0.934035	-1.02506		0.331542	-1.31468		0.153494	1.28254		0.469845	1.12769		0.392296	1.21889		0.570881	-1.08087		0.306507	1.13701		0.172182	-1.21921		0.323586	1.31433		1385					1385
	1630	Latexin	LXN	Q9BS40		0.173679	0.344903		0.191029	1.30224		0.683225	1.28821		0.700427	1.01089		0.310201	1.27595		0.257243	1.47597		0.670238	-1.15676		0.0411036	1.60722		0.668533	1.37445		0.064947	1.57478		1630	+			+	1630
	1082	Dematin	DMTN	Q08495		0.00696106	0.035223		0.354305	1.1375		0.701141	1.06024		0.598826	1.07287		0.515983	1.09226		0.411278	1.13835		0.297404	-1.0422		0.0238973	1.4983		0.109718	1.33999		0.131783	1.43871		1082	+			+	1082
	1004	Ubiquitin-conjugating enzyme E2 L3	UBE2L3	P68036		0.618641	0.759552		0.873364	1.03615		0.926838	-1.03751		0.788518	1.07502		0.539052	1.07983		0.552304	1.08509		0.972597	-1.00487		0.300141	1.35511		0.158111	1.25444		0.129281	1.41224		1004					1004
	1934	F-box only protein 7	FBXO7	Q9Y3I1		0.996322	1		0.838511	1.01214		0.947654	-1.04985		0.723181	1.06259		0.756336	1.09726		0.31416	1.1759		0.583457	-1.07167		0.620145	1.04484		0.588342	-1.08988		0.231354	1.13271		1934					1934
	107	Pirin	PIR	O00625		0.874414	0.94139		1	-2.27101		0.839172	-1.16978		1	-1.9414		1	-1.32629		1	-2.5653		0.378868	1.93419		1	-2.73368		0.120652	1.37363		1	-1.5965		107					107
	402	Fructose-bisphosphate aldolase C	ALDOC	P09972		0.0173495	0.0681588		0.823733	-1.0536		0.774163	-1.05414		0.968491	-0.99949		0.941869	1.17079		0.401799	1.25281		0.588055	-1.07006		0.351608	2.68028		0.131446	2.50351		0.00644392	3.30622		402	+			+	402
	967	Ras-related protein Rap-1A	RAP1A	P62834		0.716985	0.82662		0.131859	-1.23913		0.840984	-1.01532		0.194209	-1.22043		0.813121	1.00993		0.891618	-1.05937		0.577826	1.0699		0.0348084	-1.47806		0.337482	-1.13197		0.627251	-1.18109		967	+			+	967
	1037	Clathrin heavy chain 1	CLTC	Q00610-2		0.000361939	0.00363375		0.747416	-1.07014		0.700802	1.25777		0.562203	-1.34599		0.227641	1.43		0.120202	1.78975		0.118725	-1.25158		0.00139856	-3.44069		0.0299789	-3.19936		0.104723	-2.24838		1037	+			+	1037
	1466	Ras-related protein Rab-2B	RAB2B	Q8WUD1		0.945489	0.986835		0.656929	1.16106		0.214451	1.17016		0.831536	-1.00784		0.31896	1.20747		0.575645	1.19356		0.875957	1.01166		0.712511	-1.02457		0.86321	-1.00488		1	1.01504		1466					1466
	380	ATP-dependent 6-phosphofructokinase, muscle type	PFKM	P08237-3		0.239782	0.432257		0.0626585	1.45181		0.712676	1.0484		0.048317	1.38479		0.366143	1.22647		0.0474858	1.34203		0.480776	-1.09422		0.0446287	1.51518		0.961629	-1.00005		0.341421	1.28		380	+	+	+	+	380
	1254	UTP--glucose-1-phosphate uridylyltransferase	UGP2	Q16851-2		2.94566e-08	2.86635e-06		0.253942	1.09967		0.498149	1.08573		0.846374	1.01284		0.20368	1.12783		0.408694	-1.0954		0.0747775	1.23542		0.00055734	1.68663		0.0154595	2.05729		0.0239387	1.72981		1254	+			+	1254
	1378	Cullin-associated NEDD8-dissociated protein 1	CAND1	Q86VP6		0.0159113	0.0636956		0.683016	1.04159		0.354668	1.10267		0.53052	-1.05863		0.584942	1.0459		0.352907	1.27232		0.0149723	-1.21649		0.00721188	1.70185		0.00810776	1.48101		0.176536	1.70889		1378	+		+	+	1378
	113	Eukaryotic translation initiation factor 1A, Y-chromosomal	EIF1AY	O14602		0.0884648	0.21857		0.136676	-1.81899		0.227097	1.28299		0.0281752	-2.33374		0.196735	-2.03047		0.960377	1.11015		0.170375	-2.25414		0.796053	-1.94287		0.0185402	-1.8766		0.176279	-2.16876		113	+	+		+	113
	115	Copper chaperone for superoxide dismutase	CCS	O14618		0.63749	0.775408		0.486925	1.14781		0.554753	1.13194		0.902334	1.01402		0.809929	-1.05069		0.344136	1.69552		0.215133	-1.78147		0.308859	1.24917		0.583037	-1.44611		0.269329	1.0358		115					115
	948	14-3-3 protein epsilon	YWHAE	P62258		0.348705	0.552079		0.957834	-0.998403		0.194464	1.44137		0.197966	-1.43906		0.258066	1.22885		0.0633394	1.56184		0.0155417	-1.27098		0.264898	-1.18201		0.649274	-1.04394		0.605247	1.03797		948	+		+		948
	348	Gelsolin	GSN	P06396-2		0.0496041	0.144917		0.314089	-1.27774		0.520474	1.10349		0.177521	-1.40998		0.0633933	-1.99656		0.0742806	-2.36167		0.601188	1.18287		0.0171226	1.19569		1	1.9942		0.549696	-1.30684		348					348
	211	DnaJ homolog subfamily C member 13	DNAJC13	O75165		0.00429978	0.0243911		0.975924	-1.00018		0.244123	-1.16565		0.264383	1.16544		0.306846	-1.2029		0.574	-1.07086		0.324814	-1.1233		0.350884	-1.16182		0.167615	-1.52097		0.218787	-1.39729		211	+			+	211
	1691	Peptidyl-prolyl cis-trans isomerase-like 3	PPIL3	Q9H2H8		0.69674	0.81458		0.374001	1.39094		0.72136	1.08648		0.436555	1.28023		1	-1.43489		1	-1.35822		0.555612	-1.05645		0.335048	1.85488		0.172181	1.37145		1	-1.076		1691					1691
	914	Ubiquitin-conjugating enzyme E2 N	UBE2N	P61088		0.314737	0.51436		0.714655	-1.09203		0.910949	1.11596		0.879282	-1.21866		0.97916	1.02975		0.0951965	1.30325		0.145573	-1.26559		0.109392	1.82587		0.586921	1.75817		0.243008	2.05323		914	+			+	914
	1612	Equilibrative nucleoside transporter 1	SLC29A1	Q99808		0.965503	1		0.600433	-1.28795		0.675227	-1.22631		0.908313	-1.05026		0.953111	1.05604		0.851682	-1.14762		0.800977	1.21194		0.962918	-1.12111		0.776964	1.13535		0.330369	1.2132		1612					1612
	764	Phosphatidylinositol 5-phosphate 4-kinase type-2 alpha	PIP4K2A	P48426		0.00299085	0.0184557		0.549467	-1.05895		0.861021	-1.01225		0.782518	-1.04614		0.135299	1.27865		0.822176	-1.06382		0.0220832	1.36026		0.38389	1.10564		0.0197429	1.57336		0.0770706	1.49708		764	+		+	+	764
	1840	COP9 signalosome complex subunit 7a	COPS7A	Q9UBW8		0.163886	0.33151		0.739429	-1.03965		0.104413	-1.21526		0.325958	1.16892		0.0854035	1.23365		0.217528	-1.23267		0.00803568	1.52068		0.794297	-1.02849		0.167094	1.26489		0.242665	1.24703		1840	+		+		1840
	405	Heat shock 70 kDa protein 1A	HSPA1A	P0DMV8		0.38463	0.588339		0.709905	1.08591		0.689075	-1.01974		0.573223	1.10735		0.0587533	1.50183		0.235822	1.27261		0.125386	1.18012		0.732888	1.07125		0.83616	1.14164		0.144237	1.48155		405					405
	1036	Transcriptional activator protein Pur-alpha	PURA	Q00577		0.585976	0.742313		0.370202	1.1827		0.831549	1.02644		0.32451	1.15224		0.996166	-1.01063		0.606528	1.10167		0.341695	-1.11338		0.0697742	1.49106		0.397688	1.16228		0.359144	1.24746		1036					1036
	868	Alpha-soluble NSF attachment protein	NAPA	P54920		0.942631	0.985203		0.550195	-1.09748		0.816833	-1.02481		0.795974	-1.07091		0.613227	1.07714		0.438915	1.25		0.555259	-1.16048		0.396594	-1.26577		0.00558054	-1.37163		0.821504	-1.07074		868	+			+	868
	574	Polypyrimidine tract-binding protein 1	PTBP1	P26599		0.00489887	0.0271801		0.215501	1.25187		0.929039	1.12808		0.715233	1.10974		0.419981	-1.20712		0.0175627	1.59661		0.0261536	-1.9273		0.263962	-1.59558		0.121502	-3.41264		0.0475401	-2.41118		574	+		+	+	574
	1953	WD repeat domain phosphoinositide-interacting protein 2	WIPI2	Q9Y4P8-4		0.572343	0.73355		0.599546	-1.08881		0.35081	-1.36137		0.520936	1.25033		0.200128	1.47036		0.541567	1.09633		0.0188195	1.34117		0.188099	-1.10435		0.628569	-1.02955		0.179493	1.44967		1953	+		+		1953
	97	Chloride intracellular channel protein 1	CLIC1	O00299		0.493864	0.673526		0.617411	1.1314		0.57089	1.45836		0.814182	-1.28898		0.813788	-1.0331		0.23038	1.25104		0.180673	-1.29245		0.171766	1.75434		0.480557	1.74963		0.440782	1.5009		97					97
	643	Stress-induced-phosphoprotein 1	STIP1	P31948		0.802801	0.885487		0.889578	-0.997785		0.676151	1.11363		0.72018	-1.11116		0.38563	1.20931		0.344679	1.25336		0.665136	-1.03643		0.707784	-1.03554		0.974552	1.03532		0.493148	1.16522		643					643
	1961	Ubiquitin carboxyl-terminal hydrolase isozyme L5	UCHL5	Q9Y5K5-2		0.0322643	0.106287		0.434751	-1.08273		0.84533	-1.0076		0.715706	-1.07456		0.493635	-1.12416		0.219728	-1.1462		0.873993	1.01961		0.648765	-1.42181		0.174063	-1.2977		0.000125209	-1.47622		1961	+			+	1961
	293	Hypoxanthine-guanine phosphoribosyltransferase	HPRT1	P00492		0.0150748	0.0609255		0.893675	1.00911		0.564285	-1.07282		0.523185	1.08259		0.52162	1.0989		0.529656	1.12172		0.958952	-1.02076		0.00158089	1.54006		0.0324348	1.39363		0.152323	1.6771		293	+			+	293
	125	Myosin regulatory light chain 12A	MYL12A	P19105		0.108851	0.25173		0.0518608	1.83956		0.864035	-1.0169		0.0706853	1.87065		1	2.54398		1	1.76464		0.166329	1.44164		0.772262	-1.0927		0.523349	-1.41787		1	1.2656		125					125
	307	Hemoglobin subunit delta	HBD	P02042		0.00559547	0.030249		0.375593	-1.23125		0.840822	-1.04218		0.494364	-1.18141		0.409076	-1.22278		0.53052	1.12393		0.157821	-1.37431		0.122463	1.65504		0.246798	1.42274		0.139567	1.6665		307					307
	1714	Protein FAM188A	FAM188A	Q9H8M7		0.56813	0.732133		0.188685	-2.07308		0.499699	-1.4113		0.334145	-1.46891		0.635767	1.20368		0.672491	1.41982		0.999731	-1.17956		0.0676001	-1.11031		0.741597	1.12158		1	2.24742		1714					1714
	221	SH3 domain-binding glutamic acid-rich-like protein	SH3BGRL	O75368		0.586222	0.742313		0.788079	1.05657		0.966012	1.05943		0.810017	-1.0027		0.716961	-1.19838		0.213024	1.45046		0.0380257	-1.73819		0.228415	-1.1522		0.0636853	-1.99735		0.402822	-1.45888		221	+		+		221
	938	14-3-3 protein gamma	YWHAG	P61981		0.0176194	0.0683696		0.00794106	1.4147		0.56421	1.15515		0.262133	1.22469		0.54885	1.14402		0.927174	1.02061		0.610893	1.12092		0.267847	-1.28929		0.0816528	-1.40864		0.021191	-1.59433		938	+	+		+	938
	398	2,3-cyclic-nucleotide 3-phosphodiesterase	CNP	P09543-2		0.00466405	0.0261063		0.165852	-1.2364		0.0327501	-1.43884		0.434952	1.16373		0.0898924	-1.2492		0.250572	-1.16999		0.662802	-1.0677		0.0443871	1.60088		0.0193365	1.28842		0.0108564	1.58448		398	+	+		+	398
	1051	Desmoglein-1	DSG1	Q02413		0.156846	0.321573		0.319931	1.48303		0.699788	-1.1884		0.165809	1.76243		0.399853	-3.62864		0.0799842	-8.11886		0.0060851	2.23743		0.167479	1.5132		0.177736	1.92102		0.227189	-3.5563		1051	+		+		1051
	287	Retinal dehydrogenase 1	ALDH1A1	P00352		0.001822	0.0128046		0.0234891	1.2844		0.130106	1.20813		0.54563	1.06313		0.223738	1.51209		0.192547	1.64911		0.597533	-1.09061		0.00117179	2.01535		0.0102218	1.73818		0.100953	2.37263		287	+	+		+	287
	1862	Exportin-7	XPO7	Q9UIA9		1.83024e-09	4.63051e-07		0.359313	-1.18871		0.388795	-1.17431		0.971029	-1.01226		0.493843	1.12602		0.592318	1.06839		0.536766	1.05394		0.000272912	-4.88833		0.00131735	-4.58194		0.072676	-3.65206		1862	+			+	1862
	876	Caspase-6	CASP6	P55212		0.393694	0.595722		1	-1.04541		0.439944	-1.13854		1	1.08908		0.402888	-1.08771		0.580458	-1.0756		0.996347	-1.01126		1	-1.16719		0.523142	-1.28548		0.445207	-1.21441		876					876
	1767	Heme-binding protein 1	HEBP1	Q9NRV9		0.317058	0.515524		0.103091	1.42185		0.563507	1.27105		0.477243	1.11865		0.139469	1.55465		0.189348	1.48651		0.645286	1.04584		0.648847	1.03899		0.603864	-1.02948		0.268432	1.13603		1767					1767
	578	Erythrocyte band 7 integral membrane protein	STOM	P27105		0.070298	0.188405		0.41809	-1.20911		0.932184	-1.01071		0.300585	-1.1963		0.456735	1.14734		0.360607	1.21324		0.482605	-1.05744		0.546971	1.19981		0.0278482	1.35736		0.0554998	1.66444		578	+			+	578
	1078	Protein-glutamine gamma-glutamyltransferase E	TGM3	Q08188		0.231006	0.424126		0.269866	1.4545		0.776989	-1.09041		0.177698	1.586		0.573943	-1.88208		0.072637	-4.17989		0.00256842	2.22089		0.401931	1.30387		0.240503	1.82583		0.304123	-2.0995		1078	+		+		1078
	739	Adapter molecule crk	CRK	P46108-2		0.460479	0.649393		0.318284	1.11242		0.418309	1.19991		0.877899	-1.07865		1	1.17182		1	-1.19719		0.361252	1.40289		0.751741	1.05213		0.220658	1.59211		1	1.10831		739					739
	1887	TBC1 domain family member 24	TBC1D24	Q9ULP9-2		0.09957	0.236498		0.947759	-1.00539		0.598982	1.11427		0.539304	-1.12028		1	-1.17539		1	-1.20451		0.805748	1.02477		0.178027	1.33168		0.0683738	1.52881		1	1.13908		1887					1887
	638	Heterogeneous nuclear ribonucleoprotein H3	HNRNPH3	P31942-3		0.000440397	0.00412669		1	2.11794		1	2.50507		0.229787	-1.18278		0.913773	-1.00659		0.171608	-1.11954		0.296985	1.11222		0.0375309	-2.00783		0.0298665	-1.52627		1	-4.28047		638	+			+	638
	397	Annexin A4	ANXA4	P09525		0.0626092	0.172927		0.31175	1.26051		0.0715833	1.35538		0.521403	-1.07526		1	-1.09249		1	1.12238		0.426957	-1.22618		0.127581	1.6651		0.0558151	1.46016		1	1.20914		397					397
	590	Proteasome subunit beta type-6	PSMB6	P28072		0.0133187	0.0556046		0.348045	1.24071		0.641889	-1.07406		0.225729	1.33259		0.164896	1.22807		0.842329	-1.04327		0.0294321	1.28121		0.117211	1.38582		0.127611	1.33238		0.206314	1.3717		590	+		+		590
	1577	Importin-9	IPO9	Q96P70		0.431197	0.63191		0.829991	-1.02328		0.893173	-1.02241		0.907326	-1.00085		0.774869	-1.02532		0.314365	1.33776		0.129859	-1.37163		0.13669	1.46604		0.353881	1.06974		0.277082	1.46313		1577					1577
	291	Superoxide dismutase [Cu-Zn]	SOD1	P00441		3.55797e-06	9.47769e-05		0.458142	-1.15773		0.206909	1.43719		0.142123	-1.66387		0.719864	1.04889		0.109101	1.3452		0.0498877	-1.2825		0.0554796	2.25801		0.0134997	2.92946		0.00295155	2.74196		291	+		+	+	291
	1910	Phospholipase A-2-activating protein	PLAA	Q9Y263		0.277874	0.469934		0.769907	-1.14655		0.628723	-1.19299		0.704824	1.04051		0.631789	1.06329		0.33931	1.15418		0.324198	-1.08548		0.0746839	-1.36964		0.176541	-1.54693		0.70147	-1.12346		1910					1910
	418	Solute carrier family 2, facilitated glucose transporter member 1	SLC2A1	P11166		0.00246256	0.0160574		0.244002	-1.13426		0.924521	-0.998811		0.129799	-1.1356		0.405394	1.16		0.421545	1.17664		0.977841	-1.01435		0.0617912	1.31687		0.016026	1.4743		0.103052	1.73266		418	+			+	418
	675	26S protease regulatory subunit 7	PSMC2	P35998		0.0971802	0.231512		0.87157	1.02515		0.619183	-1.02959		0.656193	1.05548		0.434317	1.17018		0.369221	1.20572		0.67209	-1.03038		0.28188	1.21252		0.0201385	1.11492		0.210985	1.38406		675	+			+	675
	1697	BolA-like protein 2	BOLA2	Q9H3K6		0.678965	0.802702		0.747532	-1.28827		0.663659	1.0339		0.283489	-1.33194		0.507255	-1.18524		0.464331	1.30312		0.322719	-1.54451		0.991424	1.03406		0.879426	-1.1214		0.415186	1.12395		1697					1697
	717	Aldo-keto reductase family 1 member C3	AKR1C3	P42330		0.00164033	0.0117233		1	1.34468		0.108267	-1.26986		1	1.70756		0.861122	1.14346		0.508446	1.20096		0.763782	-1.05029		1	-1.74798		0.0912236	-3.13488		0.0103633	-2.05559		717	+			+	717
	1477	DnaJ homolog subfamily C member 9	DNAJC9	Q8WXX5		0.671491	0.799093		0.938016	1.00558		0.181977	1.25761		0.181393	-1.25063		0.302993	1.23921		0.279531	1.29235		0.831601	-1.04288		0.745528	1.06971		0.0900446	1.28281		1	1.31824		1477					1477
	624	Sorcin	SRI	P30626-3		0.680948	0.803544		0.588122	-1.07948		0.567068	-1.09309		0.868917	1.0126		0.693332	-1.23191		0.487453	-1.3666		0.729739	1.10933		0.885906	-1.03143		0.824856	1.06214		0.886305	-1.17707		624	+		+		624
	417	Heat shock cognate 71 kDa protein	HSPA8	P11142		0.600397	0.747368		0.246226	-1.12321		0.723334	-1.03355		0.663183	-1.08675		0.360282	1.2077		0.249187	1.28607		0.412711	-1.06489		0.0130392	-1.28744		0.119569	-1.26154		0.663487	1.05365		417	+			+	417
	1574	Rab-interacting lysosomal protein	RILP	Q96NA2		0.733379	0.837296		0.613699	-1.06414		0.053348	-1.33173		0.442503	1.25146		0.570729	1.11284		0.515848	1.1316		0.877958	-1.01686		0.604089	-1.16126		0.307361	-1.47776		0.890104	1.01977		1574					1574
	848	ATP-citrate synthase	ACLY	P53396		8.55355e-05	0.0012412		0.933876	-1.02057		0.313769	1.15851		0.216318	-1.18234		0.259964	1.2172		0.0747358	1.38224		0.122606	-1.13559		0.0724673	1.42995		0.0215899	1.48882		0.10259	1.77634		848	+			+	848
	733	26S protease regulatory subunit 6B	PSMC4	P43686		0.938097	0.982104		0.423616	-1.16853		0.401227	-1.17508		0.886001	1.00561		0.261977	1.20497		0.171221	1.24726		0.642223	-1.0351		0.615437	-1.0385		0.535085	-1.08098		0.365775	1.35584		733					733
	1883	Aspartyl aminopeptidase	DNPEP	Q9ULA0		0.410197	0.613268		0.0975004	1.55381		0.288756	1.27529		0.533262	1.2184		0.799346	-1.07892		0.321033	-1.2021		0.718686	1.11417		0.380997	1.51371		0.209311	1.38422		0.252779	-1.1075		1883					1883
	1280	WD repeat-containing protein 44	WDR44	Q5JSH3-4		0.319126	0.517557		0.336038	-1.44812		0.341629	-1.3357		0.840237	-1.08416		0.766459	-0.995818		0.331593	1.22874		0.0476685	-1.2236		0.338482	-1.52831		0.126657	-1.72487		0.998932	-1.05096		1280	+		+		1280
	1895	FAS-associated factor 1	FAF1	Q9UNN5		0.594581	0.747368		0.724811	-1.04828		0.397988	-1.13846		0.766688	1.08603		0.437183	1.08493		0.821933	-1.01255		0.395629	1.09854		0.995494	1.08502		0.657636	1.09751		0.183939	1.234		1895					1895
	861	Tyrosine--tRNA ligase, cytoplasmic	YARS	P54577		0.601643	0.747368		0.806496	1.62835		0.65349	1.15092		0.943765	1.41483		0.189175	1.82318		0.214402	1.65075		0.814994	1.10446		0.692423	1.08311		0.291347	-1.18272		0.41304	1.2127		861					861
	1576	Serpin B12	SERPINB12	Q96P63		0.209664	0.39351		0.23249	1.5827		0.790175	-1.1918		0.108488	1.88626		0.302591	-2.6241		0.060738	-4.95349		0.0357374	1.88769		0.117424	1.56482		0.419974	1.566		0.0487207	-2.6541		1576	+		+	+	1576
	986	Ubiquitin-40S ribosomal protein S27a	RPS27A	P62979		0.0689851	0.186068		0.560096	-1.08112		0.064942	-1.52115		0.472589	1.40701		0.235048	1.25384		0.649731	-1.05428		0.170629	1.32189		0.214368	-1.34799		0.0336715	-1.4348		0.983707	1.0056		986	+	+		+	986
	652	Serine hydroxymethyltransferase, cytosolic	SHMT1	P34896		0.99468	1		0.75133	-1.11069		0.985015	1.06022		0.783048	-1.17757		0.914315	-1.16897		0.871273	1.23757		0.787516	-1.44668		1	-1.04402		0.653705	-1.28261		0.974311	-1.0988		652					652
	346	Lupus La protein	SSB	P05455		0.546445	0.714843		1	NaN		0.973708	-1.08533		1	NaN		NaN	NaN		1	NaN		1	NaN		NaN	NaN		0.352283	1.46391		1	NaN		346	+		+		346
	411	Thioredoxin	TXN	P10599		1.19244e-05	0.000264311		0.0391111	-1.26924		0.876973	-1.00494		0.1291	-1.263		0.0105831	-1.14761		0.336419	1.11874		0.047853	-1.28387		0.0131943	1.65302		0.0325883	1.62614		0.00172454	1.82822		411	+	+	+	+	411
	220	V-type proton ATPase subunit G 1	ATP6V1G1	O75348		0.078041	0.201473		0.243958	-1.83279		0.0467225	-1.2835		0.278038	-1.42796		0.187667	1.46926		0.480724	1.28009		0.440831	1.14778		0.184639	-2.11576		0.487635	-1.2909		1	1.27275		220	+	+			220
	386	Annexin A5	ANXA5	P08758		0.375579	0.579672		0.353355	1.96006		0.121268	2.60555		0.596386	-1.32932		NaN	NaN		1	NaN		1	NaN		1	NaN		1	1.54924		1	NaN		386					386
	1560	Mannose-1-phosphate guanyltransferase alpha	GMPPA	Q96IJ6		0.116072	0.262199		0.0227478	-1.22171		0.185257	-1.22153		0.894735	-1.00015		0.400736	-1.36828		0.371287	-1.44657		0.665431	1.05721		0.110255	1.38125		0.0605694	1.4605		0.479197	1.23329		1560	+	+			1560
	1031	55 kDa erythrocyte membrane protein	MPP1	Q00013		0.440031	0.637616		0.867198	-1.00922		0.899968	-1.01967		0.933784	1.01036		0.244682	1.34308		0.1688	1.46037		0.313037	-1.08733		0.646223	-1.03837		0.0443156	-1.14075		0.232399	1.30537		1031					1031
	109	Serine/threonine-protein phosphatase 6 catalytic subunit	PPP6C	O00743-3		0.211222	0.395261		0.312059	-1.4995		0.59011	-1.01369		0.965172	-1.47925		0.689459	1.12787		0.170945	1.45869		0.314687	-1.29331		0.319092	-1.84807		0.506258	-1.61578		0.912197	-1.09273		109	+			+	109
	1858	Enolase-phosphatase E1	ENOPH1	Q9UHY7		0.901085	0.956269		0.154407	-1.36039		0.450328	-1.16516		0.738449	-1.16755		0.758747	-1.04319		0.660401	-1.09697		0.715851	1.05156		0.884001	-1.1197		0.590536	1.09649		0.583948	1.16466		1858					1858
	1012	Hemoglobin subunit gamma-1	HBG1	P69891		0.114035	0.260045		0.172731	-1.93291		0.0734855	-3.74102		0.513903	1.93543		0.532564	-1.15923		0.0940176	-2.6175		0.284594	2.25796		0.865459	1.19945		0.697834	1.39933		0.0044867	1.99997		1012	+		+	+	1012
	369	Profilin-1	PFN1	P07737		0.0359635	0.113451		0.567806	1.7053		0.28306	1.86315		0.711251	-1.09257		0.255676	2.36586		0.0373879	2.81542		0.611211	-1.19002		0.0278236	-2.90588		0.0958373	-3.16507		0.0819384	-2.09453		369	+		+	+	369
	622	Adenylosuccinate lyase	ADSL	P30566		0.0336357	0.109101		0.451122	1.20846		0.404321	1.26468		0.85964	-1.04653		0.157916	1.3193		0.346388	1.18442		0.254952	1.11387		0.0853988	1.55405		0.0226507	1.81156		0.180499	1.69659		622	+			+	622
	858	Arginine--tRNA ligase, cytoplasmic	RARS	P54136		0.00159992	0.0114994		0.71386	1.09125		0.482042	1.74675		0.476337	-1.60069		0.365118	1.15506		0.120412	2.26017		0.116157	-1.95675		0.00136396	-9.75876		0.0606193	-11.9294		0.526461	-9.21956		858	+			+	858
	1014	Hemoglobin subunit alpha	HBA1	P69905		0.0201053	0.0752462		0.501801	-1.08988		0.317351	-1.17663		0.678763	1.07959		0.759043	1.0614		0.471914	1.21052		0.604255	-1.14049		0.0680754	1.69715		0.0316272	1.37838		0.0848368	1.96328		1014	+			+	1014
	579	14-3-3 protein theta	YWHAQ	P27348		0.000306871	0.00326212		0.339071	-1.20577		0.601343	-1.05553		0.618333	-1.14233		0.958992	-1.03506		0.0979364	1.43591		0.0059425	-1.48626		0.0562633	-1.93532		0.00463944	-2.51798		0.043397	-1.66133		579	+		+	+	579
	329	Argininosuccinate lyase	ASL	P04424		0.00813668	0.03928		0.761925	-1.09558		0.878964	1.05691		0.677874	-1.15793		0.0373276	1.50426		0.528469	-1.12775		0.0257377	1.69642		0.606525	1.10361		0.0897731	2.16786		0.371409	1.81879		329	+		+		329
	1011	Hemoglobin subunit beta	HBB	P68871		0.0455833	0.135889		0.373287	-1.11836		0.762815	-1.03709		0.537938	-1.07837		0.961365	-1.0303		0.44002	1.16525		0.315243	-1.20056		0.0374144	1.41575		0.248192	1.27165		0.130177	1.53674		1011	+			+	1011
	1079	ATP-dependent RNA helicase A	DHX9	Q08211		0.978279	1		0.843964	-1.02623		0.785202	1.24781		0.651038	-1.28053		0.703207	1.26503		0.115172	1.50615		0.457023	-1.19061		0.203145	-1.17608		0.437284	-1.09349		0.533419	1.10384		1079					1079
	209	Rho-associated protein kinase 2	ROCK2	O75116		0.0109814	0.0489137		0.922202	-1.10175		0.747356	1.16144		0.581436	-1.27962		0.604546	1.12662		0.0551122	1.8769		0.0677846	-1.66595		0.0474537	-1.79187		0.34872	-2.33287		0.763818	-1.4436		209	+			+	209
	1751	Omega-amidase NIT2	NIT2	Q9NQR4		0.25728	0.45015		1	1.12117		1	1.33962		0.402323	-1.19484		NaN	NaN		1	NaN		1	NaN		1	NaN		0.371006	1.34144		1	NaN		1751	+			+	1751
	912	NEDD8-conjugating enzyme Ubc12	UBE2M	P61081		0.728365	0.834585		0.879884	-1.02107		0.688697	1.21714		0.639963	-1.24279		0.309539	-1.33697		0.79942	-1.03151		0.283926	-1.29613		0.650804	1.03749		0.783807	-1.00523		0.0599414	-1.26206		912					912
	1150	Plakophilin-1	PKP1	Q13835-2		0.0834312	0.21066		0.362334	1.30462		0.765936	1.01831		0.414456	1.28116		0.526052	-2.65114		0.0489213	-7.77629		0.00273681	2.93318		0.799201	-1.09125		0.113228	2.09803		0.060583	-3.77434		1150	+		+		1150
	99	Importin-5	IPO5	O00410		0.0120765	0.0517857		0.271502	-1.32604		0.890131	-1.00557		0.337743	-1.3187		0.280374	-1.14126		0.292329	1.12013		0.0455089	-1.27836		0.0508511	-2.06773		0.030339	-2.00448		0.0887262	-1.7796		99	+		+	+	99
	1963	V-type proton ATPase subunit D	ATP6V1D	Q9Y5K8		0.989853	1		1	-1.37227		1	-1.33755		0.965327	-1.02596		1	1.17838		1	-2.31267		1	2.72521		1	-1.33507		1	2.09422		1	1.21121		1963					1963
	1059	1,4-alpha-glucan-branching enzyme	GBE1	Q04446		0.47657	0.663214		0.144632	1.54441		0.0629236	1.21952		0.212049	1.2664		1	NaN		1	NaN		1	-1.16539		1	1.40978		0.831658	-1.04687		1	NaN		1059					1059
	349	Prothymosin alpha	PTMA	P06454-2		0.534278	0.704064		0.830732	1.68628		0.356198	-1.55352		0.611111	2.61968		0.982278	1.07162		0.116328	3.42297		0.163961	-3.19419		0.765504	1.5959		1	-5.24329		0.0983016	1.01418		349					349
	144	Syntaxin-7	STX7	O15400-2		0.0474346	0.139871		0.0891909	1.34722		0.528173	1.45809		0.903176	-1.08229		0.602886	1.48771		0.160426	1.55176		0.67808	-1.04305		0.213714	-2.14435		0.214073	-2.06661		0.0126488	-1.94186		144	+			+	144
	320	Catalase	CAT	P04040		0.0021798	0.0146672		0.73696	-1.0568		0.759458	-1.05115		0.98064	-1.00538		0.992485	-1.07344		0.714305	1.04897		0.569742	-1.12601		0.077378	1.71706		0.00336837	1.5331		0.0413117	1.69043		320	+			+	320
	427	Glucose-6-phosphate 1-dehydrogenase	G6PD	P11413		0.589609	0.743624		0.975577	-0.995312		0.45473	-1.11085		0.438477	1.11608		0.665364	1.0558		0.714409	-1.00155		0.823935	1.05743		0.23075	1.16399		0.182351	1.10281		0.389683	1.22317		427					427
	108	Importin subunit alpha-3	KPNA4	O00629		0.587536	0.742491		0.264735	1.35205		0.0829075	1.42147		0.715859	-1.05134		0.322215	1.65674		0.224708	1.36412		0.628277	1.21452		0.919012	-1.17816		0.822121	1.08379		0.666075	1.04006		108					108
	1155	Heterogeneous nuclear ribonucleoprotein D0	HNRNPD	Q14103-4		0.970868	1		1	-1.08972		0.860198	-1.06449		1	-1.02371		1	1.13142		1	1.07943		0.77809	1.04817		1	-1.16777		0.567093	-1.08831		1	1.0558		1155					1155
	1272	WD repeat-containing protein 81	WDR81	Q562E7		0.276876	0.469934		0.612565	-1.09878		0.166116	-1.69622		0.431757	1.54374		0.448595	-1.24475		1	-1.57835		1	1.268		0.141647	1.43462		1	1.17838		0.130057	1.26638		1272					1272
	1894	26S proteasome non-ATPase regulatory subunit 13	PSMD13	Q9UNM6		0.503761	0.679645		0.357027	-1.15176		0.953447	1.02367		0.495934	-1.17901		0.693757	-1.28655		0.440873	1.22168		0.113976	-1.57176		0.151785	1.22407		0.792792	-1.08908		0.58676	1.09582		1894					1894
	1857	Nuclear receptor-binding protein	NRBP1	Q9UHY1		0.433595	0.63191		0.950743	1.01637		0.301231	-1.19486		0.436285	1.21442		0.446275	1.22918		0.483262	1.07461		0.428996	1.14384		1	-1.07358		0.576174	-1.13982		0.0762756	1.1265		1857	+		+		1857
	297	Carbonic anhydrase 1	CA1	P00915		0.178149	0.352673		0.862309	1.01295		0.519826	-1.20607		0.705847	1.22169		0.995263	-1.01426		0.967625	-1.00927		0.970341	-1.00495		0.0632332	1.93309		0.00705598	1.57452		0.0198923	1.88154		297	+			+	297
	742	Vesicle-fusing ATPase	NSF	P46459		0.00324125	0.0195247		0.815951	-1.02456		0.647335	-1.05357		0.759082	1.02831		0.598147	1.06308		0.483589	1.13307		0.55203	-1.06583		0.033153	1.61834		0.0473222	1.47658		0.10572	1.76268		742	+			+	742
	1705	Aminopeptidase B	RNPEP	Q9H4A4		0.632547	0.772119		0.291373	1.20554		0.501358	-1.17887		0.219009	1.42118		0.160086	-1.2882		0.544905	-1.10545		0.567716	-1.16532		0.0395189	1.62405		0.638202	-1.01975		0.52271	1.04577		1705	+			+	1705
	338	Arginase-1	ARG1	P05089		0.191893	0.372309		0.817497	1.01169		0.195864	-1.33625		0.478575	1.35187		0.222841	-1.59781		0.0419327	-2.33872		0.136349	1.46371		0.211651	1.44834		0.173987	1.56815		0.847661	-1.1161		338	+		+		338
	1178	Clathrin interactor 1	CLINT1	Q14677		0.0436755	0.132493		1	NaN		0.756139	1.29824		1	NaN		0.0502292	-1.08212		0.555797	-1.08018		0.936551	-1.0018		1	NaN		0.54635	-1.54323		1	-2.16411		1178					1178
	381	Heat shock protein HSP 90-beta	HSP90AB1	P08238		8.21852e-08	5.4718e-06		0.34343	-1.29039		0.731599	-1.07672		0.479531	-1.19845		0.390292	1.17092		0.147015	1.37471		0.311187	-1.17404		0.0103262	-3.9695		0.0117193	-3.88866		0.0235429	-2.62716		381	+			+	381
	785	Serine--tRNA ligase, cytoplasmic	SARS	P49591		0.000385826	0.00378731		0.524397	1.6213		0.552855	1.08866		0.813418	1.48927		0.244355	1.45112		0.220098	1.53278		0.73286	-1.05628		0.0887051	-4.82116		0.00853394	-7.58409		0.091332	-5.3866		785	+			+	785
	1442	NEDD8-activating enzyme E1 catalytic subunit	UBA3	Q8TBC4		0.23725	0.429919		0.561972	-1.111		0.142303	-1.40393		0.504893	1.26367		0.815669	-1.05493		0.738434	-1.06315		0.841858	1.00779		0.277022	1.54619		0.522198	1.2331		0.0944917	1.62836		1442					1442
	487	26S protease regulatory subunit 6A	PSMC3	P17980		0.166404	0.334234		0.788116	1.06166		0.686641	1.06503		0.933623	-1.00317		0.414265	1.23022		0.210281	1.60127		0.0588265	-1.30161		0.00393693	1.39221		0.681569	1.073		0.188995	1.61325		487	+			+	487
	758	F-actin-capping protein subunit beta	CAPZB	P47756-2		0.420125	0.622316		0.439119	1.11181		0.935026	-1.02802		0.231134	1.14296		0.314981	1.33956		0.135631	1.66622		0.137889	-1.24386		0.24539	1.27754		0.0348256	-1.11283		0.229765	1.53924		758					758
	844	Biliverdin reductase A	BLVRA	P53004		0.691917	0.811229		0.685891	-1.05628		0.580728	-1.0882		0.940852	1.03022		0.614845	1.06889		0.299899	1.30652		0.233482	-1.22231		0.571712	-1.08122		0.019687	-1.36152		0.656211	1.04423		844	+			+	844
	805	Hsc70-interacting protein	ST13	P50502		0.017547	0.0683696		0.33861	-1.14802		0.768057	-1.02564		0.5925	-1.11932		0.282364	1.34111		0.376153	1.22471		0.329992	1.09504		0.144043	1.51082		0.0418122	1.85181		0.103609	2.32609		805	+			+	805
	407	Calmodulin-3	CALM3	P0DP25		0.464774	0.652217		0.122528	-1.79322		0.0877867	-1.85834		0.925032	1.03631		0.781293	1.1876		0.24404	1.43877		0.441196	-1.21149		0.47494	-1.05174		0.877331	-1.32045		0.205829	2.02486		407					407
	600	Inositol monophosphatase 1	IMPA1	P29218-3		0.95877	0.995767		1	-1.13693		1	1.06566		0.389724	-1.21159		1	NaN		1	NaN		1	1.11667		0.969289	-1.00051		1	1.35225		1	NaN		600					600
	1623	Serine/threonine-protein phosphatase CPPED1	CPPED1	Q9BRF8		0.921997	0.971129		0.48329	-1.4033		0.908458	1.02882		0.388674	-1.44375		0.835319	-1.00915		0.467732	1.15247		0.363582	-1.16302		0.841693	-1.08437		0.886362	1.1448		0.296573	1.28238		1623					1623
	1179	Neutral alpha-glucosidase AB	GANAB	Q14697		0.52224	0.695702		0.930707	1.0287		0.74192	-1.10669		0.833886	1.13845		1	1.60915		1	1.19628		0.259653	1.34512		0.133571	-1.44303		0.428116	-1.22132		1	1.084		1179					1179
	1177	Plastin-1	PLS1	Q14651		0.149521	0.311606		1	-1.04002		0.0570507	-1.35509		1	1.30295		0.187599	1.61476		0.131634	1.41636		0.647111	1.14008		1	-1.46976		0.0465319	-1.67973		0.193664	1.14262		1177	+			+	1177
	267	Importin-7	IPO7	O95373		0.890505	0.949022		0.79604	-1.14568		0.605151	-1.20586		0.677136	1.05253		0.613192	1.0558		0.293346	1.30693		0.11697	-1.23787		0.615382	1.08091		0.443803	-1.20536		0.232526	1.30747		267					267
	872	Exportin-2	CSE1L	P55060-3		0.000541157	0.00472482		0.540714	-1.30943		0.853903	-1.07845		0.661227	-1.21417		0.420449	1.18387		0.189906	1.44839		0.0388211	-1.22344		0.00487069	-3.27507		0.021375	-3.30008		0.41041	-2.1127		872	+		+	+	872
	985	Peptidyl-prolyl cis-trans isomerase FKBP1A	FKBP1A	P62942		0.971606	1		0.982481	1.00812		0.709813	1.12023		0.715846	-1.1112		0.996523	1.00926		0.456868	1.10097		0.458762	-1.09087		0.717818	-1.07604		0.719225	-1.05634		0.934499	-1.07482		985					985
	432	Histidine--tRNA ligase, cytoplasmic	HARS	P12081-4		5.05184e-09	1.0651e-06		0.431605	1.37467		0.555029	-1.10492		0.235761	1.5189		0.0618257	1.6678		0.127324	1.66017		0.846112	-0.995421		0.00649875	-4.40121		0.00294363	-6.65442		0.0762007	-3.62767		432	+			+	432
	1114	TAR DNA-binding protein 43	TARDBP	Q13148		0.00106509	0.00826592		0.555763	-1.16541		0.409697	-1.25501		0.948996	1.07688		0.700801	1.0927		0.317153	1.30201		0.354414	-1.19156		0.233916	-2.5866		0.0645991	-3.31904		0.216167	-2.03119		1114					1114
	663	Myosin-9	MYH9	P35579		0.117957	0.265001		0.262894	1.72453		0.331328	1.3507		0.665377	1.27677		0.022144	3.12054		0.0620567	3.05024		0.680163	1.02305		0.138159	-1.40242		0.188742	-1.75022		0.411677	1.29028		663	+		+		663
	626	Leukocyte elastase inhibitor	SERPINB1	P30740		0.00348541	0.020603		0.301886	1.24321		0.189957	1.34006		0.752447	-1.0779		0.859684	1.01806		0.272209	1.301		0.360986	-1.27792		0.0174013	2.106		0.000258548	1.77636		0.0827686	1.72459		626	+			+	626
	342	Eukaryotic translation initiation factor 2 subunit 1	EIF2S1	P05198		8.60328e-05	0.0012412		0.578339	-1.07451		0.365001	-1.12366		0.930657	1.04574		0.206202	1.29217		0.305671	1.22547		0.534312	1.05443		0.0192797	-2.2417		0.0101156	-2.22324		0.162834	-1.61453		342	+			+	342
	862	Ubiquitin carboxyl-terminal hydrolase 14	USP14	P54578		0.123899	0.273052		0.246287	-1.15779		0.3373	-1.11175		0.745741	-1.04142		0.782657	-1.02828		0.746402	-1.02417		0.874697	-1.00402		0.147711	1.28755		0.0573725	1.33551		0.247798	1.44971		862	+			+	862
	629	Rab GDP dissociation inhibitor alpha	GDI1	P31150		0.00609287	0.0321145		0.930989	1.04998		0.592014	1.09274		0.746838	-1.04073		0.0249683	-2.00445		0.0330748	-1.5409		0.115588	-1.30083		0.101345	1.90971		0.0529904	1.52786		0.377846	-1.10207		629	+		+		629
	374	Heat shock protein HSP 90-alpha	HSP90AA1	P07900		1.41344e-08	1.98667e-06		0.688349	-1.06913		0.610801	-1.08604		0.884305	1.01582		0.366759	1.14903		0.144295	1.38748		0.183186	-1.20752		0.00518356	-2.64608		0.014279	-3.24573		0.0616957	-2.15398		374	+			+	374
	1194	Lysine--tRNA ligase	KARS	Q15046		0.00020057	0.00232585		0.688609	1.08854		0.890901	1.22251		0.892195	-1.12307		0.261383	2.01959		0.0891658	2.313		0.478452	-1.14528		0.228467	-8.40386		0.304495	-8.57008		0.23843	-4.5296		1194					1194
	1335	Dehydrogenase/reductase SDR family member 11	DHRS11	Q6UWP2		0.152223	0.315543		0.642731	1.08776		0.30957	-1.18464		0.238751	1.2886		1	1.46574		1	1.26993		1	1.15419		1	1.51591		0.510703	1.35779		1	2.04267		1335					1335
	1538	AP-2 complex subunit mu	AP2M1	Q96CW1-2		3.92064e-05	0.000627799		0.842156	-1.00382		0.238423	1.49555		0.12574	-1.50125		0.141554	1.54359		0.0924594	1.74509		0.271834	-1.13054		0.004011	-4.3907		0.00777905	-3.30647		0.125169	-2.83366		1538	+			+	1538
	1794	UPF0587 protein C1orf123	C1orf123	Q9NWV4		0.379183	0.583536		0.237344	-1.26265		0.341213	-1.39028		0.685303	1.10108		1	1.08554		1	-1		1	1.08554		1	1.41849		0.773419	1.39847		1	1.94426		1794					1794
	1215	Protein phosphatase 1 regulatory subunit 7	PPP1R7	Q15435		0.044332	0.133524		0.770094	-1.03094		0.544065	-1.0804		0.707768	1.04797		0.137804	-1.20368		0.184559	-1.1279		0.55067	-1.06719		0.0470264	1.50409		0.0987364	1.34488		0.187668	1.28824		1215	+			+	1215
	1833	Histone deacetylase 6	HDAC6	Q9UBN7		2.96402e-06	8.15104e-05		1	1.01743		1	NaN		1	NaN		0.932386	1.07677		0.00492289	1.91912		0.0241592	-1.7823		1	-4.18139		1	NaN		1	-3.95096		1833	+		+	+	1833
	364	Cathepsin D	CTSD	P07339		0.465076	0.652217		0.483077	5.20443		1	1.94938		1	2.66979		1	-1.08645		0.240451	-1.73081		1	1.59308		1	3.10791		1	1.85451		1	-1.81935		364	+		+		364
	174	Alpha-endosulfine	ENSA	O43768-2		0.019239	0.0735268		0.614015	-1.18473		1	-2.85607		1	2.41072		1	1.06327		1	1.22406		0.705682	-1.15122		0.757215	1.34025		1	-2.07071		1	1.6883		174	+		+		174
	1564	Deubiquitinating protein VCIP135	VCPIP1	Q96JH7		0.00875002	0.040545		0.225041	-1.31546		1	-1.28419		1	-1.02435		0.661626	-1.07352		0.640753	-1.07625		0.735052	-0.997466		0.292136	-2.29204		1	-2.23189		0.225891	-1.87049		1564	+		+		1564
	686	Serine/threonine-protein phosphatase PP1-gamma catalytic subunit	PPP1CC	P36873		0.0914322	0.223266		1	1.14234		1	NaN		1	NaN		0.650014	1.26018		0.480344	1.13101		0.851293	1.11421		1	-1.53291		1	NaN		1	-1.38956		686	+		+	+	686
	1007	Tubulin alpha-4A chain	TUBA4A	P68366-2		0.201227	0.38221		1	NaN		1	2.45848		1	NaN		0.435978	-1.26676		0.546665	-1.13431		0.448247	-1.11677		1	NaN		1	-4.54653		1	-12.6789		1007	+		+		1007
	152	Centromere/kinetochore protein zw10 homolog	ZW10	O43264		0.00336925	0.0201996		1	-1.17435		1	NaN		1	NaN		0.335037	1.37981		0.104764	1.33644		0.795109	1.03245		1	-3.00547		1	NaN		1	-1.85479		152	+		+	+	152
	655	Carbonic anhydrase-related protein	CA8	P35219		0.0687465	0.185821		1	-1.72294		1	-1.15706		1	-1.48907		1	-1.66054		1	-2.10243		1	1.26612		1	-1.5894		1	1.1862		1	-1.53183		655					655
	539	Peptidyl-prolyl cis-trans isomerase B	PPIB	P23284		0.142675	0.301898		1	-1.23667		1	NaN		1	NaN		1	-1.09466		1	-1.32463		0.332637	1.21008		0.947029	-1.07456		1	NaN		1	1.05134		539					539
	496	60S ribosomal protein L17	RPL17	P18621-3		0.157326	0.322034		1	NaN		1	NaN		NaN	NaN		0.383857	1.14728		0.279915	1.36692		0.456768	-1.19144		1	NaN		1	NaN		1	-34.0297		496	+			+	496
	1948	Talin-2	TLN2	Q9Y4G6		0.0346421	0.110791		0.622207	2.25791		1	NaN		1	NaN		0.789537	1.12263		0.131709	1.84797		0.19192	-1.6461		0.507645	-2.50586		1	NaN		0.365518	-5.03994		1948	+			+	1948
	657	Tyrosine-protein phosphatase non-receptor type 7	PTPN7	P35236		0.0837922	0.21115		1	NaN		1	NaN		1	1.90571		NaN	NaN		1	NaN		1	NaN		1	NaN		1	-1.24074		NaN	NaN		657					657
	372	Bifunctional glutamate/proline--tRNA ligase	EPRS	P07814		0.00665063	0.0341994		0.459838	-1.35578		1	-1.22977		1	-1.10247		0.261506	-1.289		0.320276	1.50589		0.0919997	-1.94109		0.198199	-5.19859		1	-9.15307		0.00676213	-4.94252		372	+			+	372
	1880	BAG family molecular chaperone regulator 5	BAG5	Q9UL15		0.0710151	0.189523		1	-1.6997		1	-1.09255		1	-1.55572		1	-2.47964		1	-1.40794		1	-1.76118		1	-1.0338		1	-1.17033		1	-1.50817		1880					1880
	1234	Septin-7	39326	Q16181		0.0129814	0.0545565		1	NaN		1	-2.16566		1	NaN		0.90125	1.05945		0.0508231	1.39062		0.287175	-1.31259		1	NaN		1	-6.44533		1	-2.14016		1234					1234
	202	Eukaryotic translation initiation factor 5B	EIF5B	O60841		0.223449	0.413855		NaN	NaN		NaN	NaN		NaN	NaN		0.398422	1.34129		0.090619	1.9825		0.175053	-1.47805		1	NaN		1	NaN		1	NaN		202	+			+	202
	998	Guanine nucleotide-binding protein subunit beta-2-like 1	GNB2L1	P63244		0.216184	0.402758		NaN	NaN		NaN	NaN		NaN	NaN		0.240971	1.58113		0.167821	2.2713		0.2408	-1.4365		1	NaN		1	NaN		1	NaN		998	+			+	998
	782	Ubiquitin-conjugating enzyme E2 R1	CDC34	P49427		0.51952	0.695702		NaN	NaN		NaN	NaN		NaN	NaN		0.712197	1.18207		0.295136	-1.16954		0.294784	1.38248		1	NaN		1	NaN		1	NaN		782	+			+	782
	1001	Nuclease-sensitive element-binding protein 1	YBX1	P67809		0.0746541	0.195732		1	-1.18501		1	1.08041		1	-1.2803		0.166032	-1.78024		0.718851	1.23059		0.183328	-2.19073		1	-1.87869		1	-3.21465		1	-2.82235		1001	+			+	1001
	849	Methionine aminopeptidase 1	METAP1	P53582		0.230459	0.423736		1	NaN		NaN	NaN		1	NaN		1	1.02997		0.693398	-1.06715		1	1.09912		1	-1.62822		1	NaN		1	NaN		849	+			+	849
	1313	Hemoglobin subunit mu	HBM	Q6B0K9		0.00118884	0.00911443		0.539101	2.22618		0.458814	-1.37289		0.382	3.05629		0.536432	-1.09137		0.323177	1.29726		0.185323	-1.41579		0.201226	-3.26911		0.0429163	-14.1457		0.048714	-7.94256		1313	+			+	1313
	1168	E3 ubiquitin/ISG15 ligase TRIM25	TRIM25	Q14258		0.436313	0.634409		1	NaN		NaN	NaN		1	NaN		1	1.56858		0.200342	1.54076		1	1.01805		1	-1.20385		1	NaN		1	NaN		1168	+			+	1168
	232	Protein phosphatase 1B	PPM1B	O75688		0.0127749	0.0540475		1	1.67065		1	1.37598		1	1.21416		1	1.34371		1	1.32088		0.944451	1.01728		1	-1.6816		1	-2.00704		1	-2.09075		232					232
	134	Actin-related protein 2/3 complex subunit 1B	ARPC1B	O15143		0.142954	0.301898		NaN	NaN		NaN	NaN		NaN	NaN		NaN	NaN		1	NaN		1	NaN		NaN	NaN		1	NaN		NaN	NaN		134	+		+	+	134
	1288	Tetratricopeptide repeat protein 38	TTC38	Q5R3I4		0.31521	0.51436		1	3.42263		1	1.12792		1	3.03445		0.446254	1.96569		0.923941	1.05507		0.28319	1.86308		1	1.2859		1	-1.2666		1	-1.35406		1288					1288
	1213	Ubiquitin-protein ligase E3C	UBE3C	Q15386		0.0263755	0.091411		1	-1.00379		1	4.44125		1	-4.45808		0.241902	1.44371		0.441933	1.13475		0.280042	1.27227		1	-3.67916		1	1.54162		1	-2.53879		1213					1213
	1899	Multiple inositol polyphosphate phosphatase 1	MINPP1	Q9UNW1		0.0228324	0.0829971		0.296983	1.74893		1	-1.48051		1	2.5893		1	1.75734		1	1.44984		0.265368	1.21209		1	-1.5313		1	-3.2712		1	-1.52398		1899					1899
	1122	Ras GTPase-activating protein-binding protein 1	G3BP1	Q13283		0.0240564	0.0859642		1	-1.09689		1	1.28982		1	-1.4148		0.0353822	1.47149		0.0156742	1.96511		0.2387	-1.33546		1	-3.55295		1	-3.35371		1	-2.20124		1122	+		+		1122
	1394	E3 ubiquitin-protein ligase UBR1	UBR1	Q8IWV7		0.000339274	0.00348928		NaN	NaN		NaN	NaN		NaN	NaN		0.855472	1.00556		0.850541	1.04325		0.878895	-1.03748		1	NaN		1	NaN		1	NaN		1394	+		+	+	1394
	1668	Tether containing UBX domain for GLUT4	ASPSCR1	Q9BZE9		0.407052	0.612272		1	1.2768		1	1.44112		1	-1.12869		1	1.37109		1	1.02082		0.0618814	1.34312		0.794428	-1.04262		1	1.454		1	1.02995		1668					1668
	423	Glycogen phosphorylase, brain form	PYGB	P11216		0.0313	0.10338		1	-1.75915		1	-1.81085		1	1.02939		1	-1.01638		0.406967	1.08522		1	-1.10299		1	-1.87413		1	-2.12791		1	-1.08281		423	+			+	423
	700	40S ribosomal protein S19	RPS19	P39019		1.52203e-06	4.5842e-05		NaN	NaN		NaN	NaN		NaN	NaN		0.394898	1.28485		0.0897256	2.3159		0.137831	-1.80247		1	NaN		1	NaN		1	NaN		700	+			+	700
	911	Ubiquitin-conjugating enzyme E2 D3	UBE2D3	P61077		0.13268	0.286416		0.425035	-1.84744		1	-1.45066		1	-1.27352		0.422771	1.4692		0.743099	-1.06421		0.0988103	1.56354		1	-4.34101		1	-2.18011		1	-1.59934		911					911
	1813	Diphosphoinositol polyphosphate phosphohydrolase 2	NUDT4	Q9NZJ9		0.116933	0.263672		NaN	NaN		1	NaN		1	NaN		0.27117	1.15705		0.285695	-1.41123		0.0797923	1.63286		1	NaN		1	-1.25147		1	NaN		1813					1813
	1671	UBX domain-containing protein 6	UBXN6	Q9BZV1		0.0170124	0.0672835		1	-1.13928		1	-1.02688		1	-1.10947		1	-1.12899		1	1.28471		0.203562	-1.45042		1	-2.34508		1	-3.06576		1	-2.3239		1671	+			+	1671
	736	Dual specificity mitogen-activated protein kinase kinase 4	MAP2K4	P45985		0.00923026	0.0423054		1	1.51826		1	1.17911		1	1.28763		1	-1.10667		1	1.10683		1	-1.22489		1	1.52875		1	-1.03169		1	-1.09907		736	+	+			736
	923	40S ribosomal protein S3a	RPS3A	P61247		0.113849	0.260045		NaN	NaN		NaN	NaN		NaN	NaN		0.129442	1.30904		0.0755509	1.89722		0.243542	-1.44932		1	NaN		1	NaN		1	NaN		923	+			+	923
	1485	Golgi-specific brefeldin A-resistance guanine nucleotide exchange factor 1	GBF1	Q92538-3		0.245375	0.439703		NaN	NaN		NaN	NaN		NaN	NaN		0.223802	-1.48133		0.538941	-1.10385		0.221629	-1.34196		1	NaN		1	NaN		1	NaN		1485	+			+	1485
	256	Elongator complex protein 1	IKBKAP	O95163		0.236311	0.429398		NaN	NaN		1	NaN		1	NaN		0.198594	1.42691		0.0691355	1.67587		0.317083	-1.17448		1	NaN		1	-12.4336		1	NaN		256	+			+	256
	217	Programmed cell death protein 6	PDCD6	O75340-2		0.799132	0.884009		0.917907	1.24554		1	1.0343		1	1.20423		1	1.32591		1	1.06954		1	1.2397		1	-1.23903		1	-1.20358		1	-1.16392		217					217
	1445	Guanine nucleotide exchange factor for Rab-3A	RAB3IL1	Q8TBN0		0.000209122	0.00236991		0.495524	1.37098		1	-3.14789		1	4.31569		0.24596	1.707		0.206523	1.63844		0.870337	1.04185		0.0343265	-12.9885		1	-53.8031		0.319406	-10.4317		1445	+			+	1445
	1171	Guanine nucleotide-binding protein subunit alpha-13	GNA13	Q14344		0.0117858	0.0512488		0.0485815	-1.72644		1	-3.1751		1	1.83911		0.34562	1.30992		0.437101	1.3161		0.898554	-1.00471		1	-2.56338		1	-4.73655		1	-1.13349		1171	+	+			1171
	880	Eukaryotic translation initiation factor 3 subunit B	EIF3B	P55884		0.588553	0.743033		NaN	NaN		1	NaN		1	NaN		0.629181	1.09012		0.268404	1.36499		0.260764	-1.25214		1	NaN		1	-144.338		1	NaN		880	+			+	880
	1749	Reticulon-4	RTN4	Q9NQC3-2		0.000355817	0.00360087		1	NaN		1	NaN		1	-1.12033		0.473611	1.1704		0.232211	-1.29987		0.0257797	1.52137		1	-4.97998		1	-2.92177		1	NaN		1749	+		+	+	1749
	1316	Anamorsin	CIAPIN1	Q6FI81-3		0.00266926	0.0170931		1	-1.08317		1	-1.8984		1	1.75264		0.0218198	-1.67158		0.0369092	-1.51511		0.462283	-1.10328		0.0167927	-1.52656		1	-2.95181		1	-2.35583		1316	+		+	+	1316
	1616	Protein arginine N-methyltransferase 1	PRMT1	Q99873-3		0.0535964	0.15409		1	1.58963		1	NaN		1	NaN		0.728082	-1.12123		0.770726	1.02604		0.430451	-1.15042		0.267449	-2.15133		1	NaN		1	-3.8344		1616	+			+	1616
	502	Spermidine synthase	SRM	P19623		0.00937247	0.0425544		0.810897	1.04383		1	-1.78706		1	1.86539		0.878045	1.03337		0.0825828	1.42704		0.234957	-1.38096		1	-1.7668		1	-4.55131		0.525182	-1.78468		502					502
	772	Isocitrate dehydrogenase [NADP], mitochondrial	IDH2	P48735		0.0197464	0.0742742		1	-6.71299		1	NaN		1	NaN		0.0493183	2.43842		0.0662087	5.3867		0.365768	-2.20909		1	-105.864		1	NaN		1	-6.4673		772	+		+	+	772
	1408	Nuclear pore complex protein Nup93	NUP93	Q8N1F7		0.569297	0.732133		1	NaN		1	NaN		NaN	NaN		0.930058	1.02143		0.794541	-1.07285		0.711306	1.09584		1	NaN		1	NaN		1	-5.67157		1408	+			+	1408
	1348	Eukaryotic translation initiation factor 3 subunit M	EIF3M	Q7L2H7		0.277662	0.469934		1	NaN		1	NaN		1	-1.87192		0.948296	-1.00663		0.131735	1.48787		0.101829	-1.49774		1	-10.8265		1	-8.66236		1	NaN		1348					1348
	1834	Vacuolar protein sorting-associated protein 29	VPS29	Q9UBQ0		0.00837045	0.0395098		0.218467	1.4585		0.858842	1.13103		0.588701	1.28954		0.532631	1.19908		0.329723	1.33914		0.550316	-1.1168		1	-2.68074		0.330295	-3.86069		1	-3.2607		1834					1834
	274	STAM-binding protein	STAMBP	O95630		0.182793	0.359058		1	-1.50115		1	-1.94475		1	1.29551		0.489327	-1.08267		0.624201	-1.0716		0.991237	-1.01033		1	-1.10928		1	-1.45193		1	1.24993		274					274
	711	N-alpha-acetyltransferase 10	NAA10	P41227-2		0.00863363	0.0403009		1	1.01765		1	1.00781		1	1.00976		0.778996	-1.1506		0.213476	1.58257		0.0376102	-1.8209		1	-1.78179		1	-3.27613		1	-2.0863		711	+		+	+	711
	1357	Elongation factor Tu GTP-binding domain-containing protein 1	EFTUD1	Q7Z2Z2-2		0.43328	0.63191		1	-1.77419		1	NaN		1	NaN		0.199337	-1.08283		0.688489	-1.04158		0.729327	-1.0396		1	-4.2098		1	NaN		1	-2.56935		1357	+			+	1357
	1453	Serine/threonine-protein kinase Nek9	NEK9	Q8TD19		0.0407166	0.125016		1	-1.55507		1	NaN		1	NaN		1	-1.2616		1	-1.20933		0.675144	-1.04323		0.250795	-2.40237		1	NaN		1	-1.949		1453	+			+	1453
	887	Gasdermin-D	GSDMD	P57764		0.600628	0.747368		0.92359	1.11916		1	NaN		1	NaN		0.601026	-1.13809		0.783515	1.20738		0.467174	-1.37411		0.953475	-1.31892		1	NaN		1	-1.67992		887					887
	1743	Glycerophosphocholine phosphodiesterase GPCPD1	GPCPD1	Q9NPB8		0.000845647	0.00685733		1	1.06785		1	NaN		1	NaN		0.522543	-1.22061		0.53918	-1.1846		0.872047	-1.0304		1	-6.03431		1	NaN		1	-7.86522		1743	+	+		+	1743
	1231	Vesicle-associated membrane protein 3	VAMP3	Q15836		0.502933	0.679645		1	NaN		1	NaN		NaN	NaN		1	NaN		1	NaN		0.975424	1.00859		1	NaN		1	NaN		1	NaN		1231					1231
	344	60S acidic ribosomal protein P2	RPLP2	P05387		0.00138156	0.0102203		NaN	NaN		1	NaN		1	NaN		0.638297	-1.24624		0.124708	-1.84202		0.190614	1.47807		1	NaN		0.218985	-4.28997		1	NaN		344	+			+	344
	252	AP-2 complex subunit alpha-2	AP2A2	O94973-2		0.0596977	0.167074		1	1.61299		1	-1.18281		1	1.90787		1	-1.16098		1	1.39236		0.0620544	-1.6165		0.913272	-1.20022		1	-3.70155		1	-2.2476		252					252
	1787	Pantothenate kinase 4	PANK4	Q9NVE7		1.63603e-05	0.000328504		0.877182	-0.995976		1	NaN		1	NaN		0.241097	1.26745		0.434795	1.16805		0.503766	1.0851		0.156826	-5.76558		1	NaN		0.0435683	-4.56734		1787	+			+	1787
	838	Arf-GAP domain and FG repeat-containing protein 1	AGFG1	P52594-2		0.0214903	0.079175		1	-1.15321		0.0929282	-1.51622		1	1.31479		1	-0.998054		1	-1.48534		0.0846933	1.48823		1	-1.68058		0.52422	-1.48473		1	-1.45448		838					838
	234	Eukaryotic translation initiation factor 3 subunit G	EIF3G	O75821		0.392113	0.59404		NaN	NaN		NaN	NaN		NaN	NaN		0.111843	1.32856		0.290402	1.20789		0.404409	1.0999		1	NaN		1	NaN		1	NaN		234	+			+	234
	1609	Heterogeneous nuclear ribonucleoprotein A/B	HNRNPAB	Q99729-3		0.487722	0.669889		1	NaN		1	1.27637		1	NaN		1	-2.78135		1	1.43779		1	-3.99899		1	NaN		1	-1.19827		1	-1.06374		1609					1609
	491	ADP-ribosylation factor 4	ARF4	P18085		5.64454e-06	0.000140007		0.331352	1.76849		1	-1.58316		1	2.7998		0.252894	1.38327		0.50071	1.11442		0.180967	1.24124		0.0355028	-7.38531		1	-16.6586		1	-9.44198		491	+			+	491
	1893	Sorting nexin-6	SNX6	Q9UNH7		0.000226563	0.00251406		0.00757442	-1.53462		1	-1.27561		1	-1.20305		0.198127	1.3082		0.221505	1.27607		0.770565	1.02517		0.0928483	-3.31267		1	-2.68595		0.305282	-1.65008		1893	+	+			1893
	1913	Nuclear migration protein nudC	NUDC	Q9Y266		0.247907	0.440248		1	NaN		NaN	NaN		1	NaN		0.147084	1.45456		0.0735688	1.62622		0.47754	-1.11801		1	-13.8493		1	NaN		1	NaN		1913	+			+	1913
	1497	Actin-related protein 2/3 complex subunit 1A	ARPC1A	Q92747		0.0265664	0.091821		1	2.34124		1	1.47341		1	1.589		0.102143	1.31116		0.764576	1.03867		0.103923	1.26234		1	-1.10752		1	-1.39411		0.0721676	-1.97762		1497					1497
	527	Acetylcholinesterase	ACHE	P22303-4		0.549981	0.716505		0.375196	-1.24914		0.409399	-1.14246		0.723768	-1.09338		0.950461	1.16021		0.538061	1.21114		0.822669	-1.0439		1	1.11038		1	1.16301		1	1.60923		527					527
	1820	Charged multivesicular body protein 5	CHMP5	Q9NZZ3		0.200993	0.38221		0.00806685	1.48575		1	-1.29264		1	1.92054		1	NaN		1	NaN		0.820473	1.02585		1	-1.05159		1	-1.96872		1	NaN		1820	+	+			1820
	1232	NEDD8	NEDD8	Q15843		0.569731	0.732133		1	-1.96004		1	-1.37586		0.503116	-1.42459		1	NaN		1	NaN		1	1.59469		1	-1.23992		1	1.83219		1	NaN		1232					1232
	517	Filamin-A	FLNA	P21333-2		0.570659	0.732133		0.987195	1.04192		0.142117	1.33947		0.469988	-1.28558		0.289499	-1.35696		0.249058	-1.32725		0.898849	-1.02239		0.428304	-1.05043		0.0492191	1.19707		0.301462	-1.48513		517					517
	765	Coatomer subunit delta	ARCN1	P48444		0.0119556	0.0517857		1	1.04177		1	-3.29463		1	3.43225		0.000599453	1.54302		0.0974144	1.45098		0.513432	1.06343		0.300233	-2.09554		1	-6.76343		1	-1.41481		765	+		+		765
	434	Myosin light chain 4	MYL4	P12829		0.034947	0.111075		0.112016	3.27038		0.0284408	1.95099		0.376981	1.67626		1	1.63326		1	1.45317		0.85843	1.12393		1	-1.33322		0.168534	-1.9884		1	-2.66959		434	+	+			434
	119	Transportin-2	TNPO2	O14787-2		0.0370944	0.11615		1	1.16263		1	1.53301		1	-1.31858		0.29518	1.42141		0.220489	1.61347		0.526364	-1.13512		1	-3.13524		1	-2.69903		0.612915	-2.56443		119					119
	1944	Probable E3 ubiquitin-protein ligase HECTD4	HECTD4	Q9Y4D8		8.37225e-07	3.11497e-05		0.270497	1.66039		1	-1.50294		1	2.49548		0.145755	2.67986		0.0327053	3.6988		0.348504	-1.38022		0.0125379	-15.7417		1	-54.2193		0.113897	-9.75324		1944	+		+	+	1944
	1061	Copper-transporting ATPase 1	ATP7A	Q04656-5		0.195459	0.378067		1	NaN		NaN	NaN		1	NaN		0.927196	-1.00225		0.721946	1.12037		0.640154	-1.12289		1	1.47162		1	NaN		1	NaN		1061	+		+	+	1061
	1889	Coronin-1C	CORO1C	Q9ULV4		0.0170203	0.0672835		0.949017	1.04946		1	NaN		1	NaN		0.512609	1.09792		0.83706	-1.03938		0.0718395	1.14115		0.237964	-1.56412		1	NaN		0.333468	-1.49509		1889	+			+	1889
	459	Glutamine synthetase	GLUL	P15104		0.0513403	0.148958		NaN	NaN		NaN	NaN		NaN	NaN		0.0127182	1.78106		0.00942871	1.70859		0.663894	1.04241		1	NaN		1	NaN		1	NaN		459	+		+	+	459
	1975	Coatomer subunit gamma-1	COPG1	Q9Y678		0.445946	0.639455		1	-1.01773		1	-1.23488		1	1.21337		0.196311	1.28351		0.418171	1.22548		0.718061	1.04735		1	-3.92516		1	-4.54731		1	-3.00485		1975					1975
	1141	Periodic tryptophan protein 1 homolog	PWP1	Q13610		0.264264	0.457936		1	1.158		1	NaN		1	NaN		1	NaN		1	NaN		0.187595	1.30073		1	-1.4303		1	NaN		1	NaN		1141	+		+	+	1141
	1200	Serine/threonine-protein phosphatase 2A 56 kDa regulatory subunit beta isoform	PPP2R5B	Q15173-2		0.775448	0.867322		1	-2.2305		1	-1.0822		1	-2.06109		0.75406	-1.1144		0.644826	1.25321		0.458186	-1.39658		1	-2.51838		1	-1.70644		1	-1.25823		1200					1200
	1533	EF-hand domain-containing protein D2	EFHD2	Q96C19		0.412728	0.615685		1	NaN		NaN	NaN		1	NaN		0.566533	1.09998		0.352365	1.21288		0.125368	-1.10264		1	-1.56898		1	NaN		1	NaN		1533					1533
	1673	Exportin-4	XPO4	Q9C0E2		0.483273	0.666678		1	NaN		1	-1.29371		1	NaN		1	1.24604		1	1.573		0.0842483	-1.2624		1	NaN		1	-1.42528		1	1.42779		1673					1673
	1422	NHL repeat-containing protein 2	NHLRC2	Q8NBF2		0.15137	0.314423		0.0382388	1.22587		1	1.02252		1	1.19887		1	-1.20897		0.187643	-1.25921		1	1.04156		1	1.25116		1	1.08698		1	-1.18453		1422	+	+			1422
	1157	Ubiquitin conjugation factor E4 A	UBE4A	Q14139		0.253295	0.445645		1	-1.17673		1	NaN		1	NaN		0.426889	1.21485		0.218611	-1.40173		0.124242	1.70289		0.131806	-2.09927		1	NaN		1	-1.46849		1157					1157
	188	Sorting nexin-3	SNX3	O60493		0.00205557	0.0139801		1	-1.11861		1	-1.36341		1	1.21884		0.333749	1.61379		0.0957307	1.88911		0.564439	-1.1706		1	-19.5256		1	-27.8586		1	-10.8163		188					188
	179	Nardilysin	NRD1	O43847		0.00740032	0.0368559		1	-2.10624		0.569899	-1.44725		1	-1.45534		0.657075	-1.07213		0.50326	-1.1283		0.837999	1.05239		1	-6.04022		0.290215	-3.94378		0.305443	-3.07463		179					179
	1324	Lysophospholipid acyltransferase 5	LPCAT3	Q6P1A2		0.107867	0.25116		0.806773	-1.26664		1	1.54565		1	-1.95779		1	1.37396		1	-1.34837		0.0357405	1.8526		1	-2.64142		1	1.37313		1	-1.51778		1324	+		+		1324
	1191	Septin-2	37500	Q15019		1.05762e-08	1.67236e-06		0.211082	1.54196		1	1.55517		1	-1.00857		0.82961	1.06861		0.162125	1.23225		0.303289	-1.15313		0.175828	-3.77098		1	-4.3115		0.00476024	-5.44135		1191	+			+	1191
	153	Inositol hexakisphosphate and diphosphoinositol-pentakisphosphate kinase 2	PPIP5K2	O43314-2		0.437318	0.63514		0.691141	1.19902		1	-1.24313		1	1.49054		0.506454	1.04617		0.600487	-1.12899		0.524903	1.18112		0.343814	-1.44959		1	-1.82934		1	-1.66137		153					153
	1877	Long-chain-fatty-acid--CoA ligase 6	ACSL6	Q9UKU0-2		0.052908	0.152805		0.918246	1.01764		0.328368	-1.14995		0.728397	1.17024		0.320778	1.1413		0.781852	1.1546		0.844688	-1.01165		0.176501	-1.58939		0.575263	-1.88163		0.214528	-1.41719		1877					1877
	665	Coatomer subunit beta	COPB2	P35606-2		0.527335	0.69956		1	NaN		1	NaN		1	-1.30384		0.243953	1.55616		0.159163	1.62012		0.822743	-1.0411		1	-5.27991		1	-4.21594		1	NaN		665					665
	200	General vesicular transport factor p115	USO1	O60763		0.503958	0.679645		1	1.07795		1	1.03641		1	1.04008		1	NaN		1	NaN		1	1.03869		1	1.15809		1	1.15654		1	NaN		200					200
	1383	C2 domain-containing protein 5	C2CD5	Q86YS7		0.439786	0.637616		0.661992	1.15455		1	1.03385		1	1.11674		1	1.02989		1	1.15809		0.421607	-1.12448		0.387394	-1.26794		1	-1.59223		1	-1.42142		1383					1383
	1925	Endophilin-B1	SH3GLB1	Q9Y371-2		0.53431	0.704064		1	NaN		1	NaN		NaN	NaN		0.497435	-1.08908		0.373039	-1.3717		0.465703	1.2595		1	NaN		1	NaN		1	-1.90147		1925					1925
	863	5-AMP-activated protein kinase subunit gamma-1	PRKAG1	P54619-2		0.0385729	0.119889		0.154679	-1.36949		1	NaN		1	NaN		1	-1.04684		1	1.0074		0.999351	-1.05459		0.0486498	-1.99397		1	NaN		1	-1.5242		863	+	+		+	863
	1859	Translation initiation factor eIF-2B subunit delta	EIF2B4	Q9UI10		0.00727194	0.0363597		1	-3.30037		1	-2.6571		1	-1.2421		0.457337	-1.34206		0.739279	-1.07995		0.311422	-1.24271		0.116655	-3.12866		1	-3.13019		1	-1.27223		1859					1859
	1786	Septin-11	40787	Q9NVA2		0.493728	0.673526		NaN	NaN		NaN	NaN		NaN	NaN		0.368178	1.31301		0.805814	1.04662		0.298612	1.25453		1	NaN		1	NaN		1	NaN		1786	+			+	1786
	1342	Vacuolar protein sorting-associated protein 13C	VPS13C	Q709C8-4		0.471628	0.658509		0.810902	1.20627		1	1.13243		1	1.06521		1	1.0504		1	1.02702		0.811457	1.02277		1	1.4638		1	1.40548		1	1.27466		1342					1342
	1955	E3 ubiquitin-protein ligase ARIH1	ARIH1	Q9Y4X5		0.300137	0.498913		0.756877	1.05385		1	-1.23827		1	1.30495		0.725053	1.13161		0.584027	1.06499		0.853615	1.06255		1	-1.30963		1	-1.60839		1	-1.21963		1955					1955
	1891	Vacuolar protein sorting-associated protein 4A	VPS4A	Q9UN37		0.415608	0.618015		0.0236786	-1.17502		1	-1.73095		1	1.47312		0.87432	-1.01583		0.646757	1.08328		0.643154	-1.10043		1	-1.17822		1	-1.90998		1	-1.0186		1891					1891
	826	Ubiquitin carboxyl-terminal hydrolase 11	USP11	P51784		0.643521	0.780493		1	-1.11055		1	1.0692		1	-1.1874		1	NaN		1	NaN		0.688449	1.08363		0.411788	-1.35697		1	-1.05462		1	NaN		826					826
	403	Schlafen family member 14	SLFN14	P0C7P3-2		0.00093111	0.00745477		1	NaN		0.826743	-1.7323		1	NaN		0.0323039	1.71803		0.0271594	2.02531		0.478542	-1.17885		1	NaN		0.0839181	-7.00452		1	-1.99647		403	+		+	+	403
	940	Serine/threonine-protein phosphatase PP1-beta catalytic subunit	PPP1CB	P62140		0.00857369	0.0401693		1	-1.09022		0.0520246	-1.68685		1	1.54726		1	-1.19649		1	-1.20997		0.88158	1.01126		1	-1.02743		0.21173	-1.57199		1	-1.12758		940					940
	631	cAMP-dependent protein kinase type II-beta regulatory subunit	PRKAR2B	P31323		0.0457721	0.13592		1	NaN		1	NaN		NaN	NaN		1	-1.23821		1	1.08176		0.0151652	-1.33945		1	NaN		1	NaN		1	-1.1359		631	+		+	+	631
	1140	Sorting nexin-1	SNX1	Q13596		0.878593	0.943481		1	NaN		1	NaN		1	-1.41998		0.688457	1.0544		0.962427	1.02337		0.759269	1.03032		1	-7.38885		1	-5.05035		1	NaN		1140					1140
	1354	MOB kinase activator 1A	MOB1A	Q9H8S9		0.00775676	0.0377396		1	1.02889		1	-2.11247		1	2.1735		0.06716	1.74826		0.00114822	1.95927		0.378358	-1.1207		0.178929	-2.70585		1	-6.591		1	-1.59245		1354	+		+		1354
	1760	Translation initiation factor eIF-2B subunit gamma	EIF2B3	Q9NR50-3		0.76413	0.859222		1	-1.32368		1	1.45712		1	-1.92877		1	NaN		1	NaN		0.327409	1.19386		1	-1.76734		1	1.30292		1	NaN		1760	+		+		1760
	1002	Casein kinase II subunit beta	CSNK2B	P67870		0.344928	0.548083		1	-1.38459		1	NaN		1	NaN		1	1.26285		1	1.95551		1	-1.54849		1	-1.2515		1	NaN		1	1.39714		1002					1002
	560	40S ribosomal protein S12	RPS12	P25398		0.895801	0.951683		1	NaN		1	NaN		1	2.15546		0.639537	-1.10245		0.862878	-1.0356		0.670646	-1.06456		1	-7.27543		1	-16.6943		1	NaN		560					560
	851	Coatomer subunit beta	COPB1	P53618		0.00199326	0.0136296		0.365323	1.73022		1	NaN		1	NaN		0.835334	1.0052		0.396903	1.26231		0.202099	-1.25577		0.235788	-2.027		1	NaN		1	-3.48898		851	+			+	851
	1090	Heat shock 70 kDa protein 14	HSPA14	Q0VDF9		0.0377289	0.117845		NaN	NaN		NaN	NaN		NaN	NaN		0.5283	1.30806		0.60034	1.31145		0.908381	-1.00259		1	NaN		1	NaN		1	NaN		1090	+			+	1090
	1462	Importin-4	IPO4	Q8TEX9		0.00439849	0.0248397		0.434221	-1.08966		1	1.42028		1	-1.54762		0.0175519	-1.86537		0.221889	-1.1758		0.00824659	-1.58646		0.0412633	-1.1063		1	-1.13407		1	-1.89386		1462	+		+		1462
	1772	Phenylalanine--tRNA ligase beta subunit	FARSB	Q9NSD9		2.84452e-07	1.38397e-05		1	3.75997		1	1.44758		1	2.59741		0.614739	1.12686		0.281331	1.42203		0.347826	-1.26194		1	-63.7544		1	-208.972		0.0345294	-212.728		1772	+			+	1772
	662	Glycogen debranching enzyme	AGL	P35573		0.00293406	0.0182837		1	2.35654		0.650588	-1.15267		1	2.7163		1	1.43921		1	1.36426		0.712138	1.05494		1	-1.09448		0.170295	-2.81812		1	-1.79209		662					662
	89	Syntaxin-binding protein 3	STXBP3	O00186		0.198438	0.380339		1	-2.08233		1	-2.37031		1	1.1383		0.529418	1.27344		0.65581	-1.20486		0.218182	1.53432		1	-2.56249		0.37268	-1.90108		1	1.03482		89					89
	1113	Translation initiation factor eIF-2B subunit epsilon	EIF2B5	Q13144		0.0665637	0.181864		1	-2.54976		1	NaN		1	NaN		0.844324	-1.02419		0.722772	-1.08735		0.875613	1.06166		1	-3.66954		1	NaN		1	-1.47399		1113					1113
	1104	Delta(3,5)-Delta(2,4)-dienoyl-CoA isomerase, mitochondrial	ECH1	Q13011		0.615614	0.758279		NaN	NaN		NaN	NaN		NaN	NaN		1	1.45576		1	1.91893		1	-1.31816		1	NaN		1	NaN		1	NaN		1104	+			+	1104
	448	cAMP-dependent protein kinase type II-alpha regulatory subunit	PRKAR2A	P13861-2		0.700064	0.815549		1	5.01813		1	NaN		1	NaN		0.8363	1.36914		0.642314	-1.11064		0.498932	1.52063		1	5.02365		1	NaN		0.974624	1.37065		448	+			+	448
	954	ADP-ribosylation factor 6	ARF6	P62330		0.515517	0.691547		1	1.8789		1	1.0542		1	1.78229		0.940488	-1.16767		0.819287	-1.0612		0.5772	-1.10033		0.775695	1.03021		1	-1.90361		1	-2.12961		954					954
	1226	Intersectin-1	ITSN1	Q15811-12		0.0361183	0.113656		1	1.05678		1	-1.21966		1	1.28891		0.402947	1.46965		0.348549	1.22772		0.577221	1.19706		1	-2.90503		1	-3.12794		1	-2.08891		1226					1226
	1209	Poly(rC)-binding protein 2	PCBP2	Q15366-4		0.000413269	0.00396446		1	-1.72518		1	-1.15933		1	-1.48809		0.799299	-1.07624		0.407485	-1.20778		0.447898	1.12222		1	-6.22119		1	-3.72535		0.359921	-3.88105		1209	+			+	1209
	989	Guanine nucleotide-binding protein G(s) subunit alpha isoforms short	GNAS	P63092-3		0.593927	0.747368		0.137307	-1.22459		1	-1.29422		1	1.05686		0.443747	-1.23128		0.946158	1.01982		0.382568	-1.25568		0.896835	-1.15219		1	-1.52905		0.786121	-1.15848		989					989
	1658	N-alpha-acetyltransferase 15, NatA auxiliary subunit	NAA15	Q9BXJ9		0.272587	0.466607		NaN	NaN		NaN	NaN		NaN	NaN		0.279566	1.40189		0.205247	1.82766		0.600319	-1.30371		1	NaN		1	NaN		1	NaN		1658	+			+	1658
	803	Carnitine O-palmitoyltransferase 1, liver isoform	CPT1A	P50416-2		0.500146	0.678118		NaN	NaN		NaN	NaN		NaN	NaN		1	-1.23729		1	1.78379		0.298532	-2.20707		1	NaN		1	NaN		1	NaN		803					803
	1337	Ran-binding protein 10	RANBP10	Q6VN20		0.955142	0.994448		NaN	NaN		NaN	NaN		NaN	NaN		1	NaN		1	NaN		0.853273	1.03165		1	NaN		1	NaN		NaN	NaN		1337	+		+	+	1337
	1489	Septin-8	39692	Q92599-2		0.0208205	0.0774645		1	2.04896		1	1.38433		1	1.48011		0.720238	-1.05471		0.663942	-1.04479		0.841113	-1.0095		0.0168684	-2.16807		1	-3.23947		1	-4.68533		1489	+			+	1489
	1102	TNF receptor-associated factor 2	TRAF2	Q12933-4		0.651346	0.78509		1	NaN		NaN	NaN		1	NaN		1	-1.42837		1	-1.4925		1	1.0449		1	-2.83519		1	NaN		1	NaN		1102					1102
	1193	Rab3 GTPase-activating protein catalytic subunit	RAB3GAP1	Q15042-3		0.8697	0.939513		1	-1.33121		1	-1.11642		1	-1.19239		0.908995	1.02868		0.301411	1.13085		0.430594	-1.09931		1	-1.24307		1	-1.14603		1	1.10162		1193					1193
	1805	Mitogen-activated protein kinase kinase kinase MLT	ZAK	Q9NYL2		0.0662797	0.181864		1	-1.06816		1	NaN		1	NaN		NaN	NaN		1	NaN		1	NaN		1	NaN		1	NaN		1	NaN		1805	+		+	+	1805
	1409	Leucine-rich repeat-containing protein 47	LRRC47	Q8N1G4		1.07216e-06	3.86858e-05		0.123245	-2.86824		1	-2.26004		1	-1.26911		0.161807	1.3927		0.313261	1.37214		0.786883	1.01498		0.0701713	-11.7622		1	-9.13125		1	-2.94453		1409	+			+	1409
	515	V-type proton ATPase subunit C 1	ATP6V1C1	P21283		0.0426917	0.130133		NaN	NaN		NaN	NaN		NaN	NaN		0.105649	1.33963		0.690467	1.07968		0.197208	1.24076		1	NaN		1	NaN		1	NaN		515					515
	340	ADP/ATP translocase 2	SLC25A5	P05141		0.0932758	0.22561		NaN	NaN		NaN	NaN		NaN	NaN		0.129229	2.60387		0.0424496	8.25797		0.098483	-3.17142		1	NaN		1	NaN		1	NaN		340	+		+	+	340
	1812	Alpha-hemoglobin-stabilizing protein	AHSP	Q9NZD4		0.680365	0.803544		1	NaN		1	NaN		1	-1.73988		1	1.26226		1	1.05744		1	1.1937		1	-5.10274		1	-2.45689		1	NaN		1812					1812
	1808	UDP-glucose:glycoprotein glucosyltransferase 1	UGGT1	Q9NYU2-2		0.597635	0.747368		0.280759	1.45972		1	NaN		1	NaN		0.0558622	1.34628		0.845439	1.0743		0.302014	1.25317		0.680234	-1.06826		1	NaN		1	-1.15827		1808	+			+	1808
	1926	Calcium-binding protein 39	CAB39	Q9Y376		0.580518	0.738045		1	-1.28994		1	-1.3068		1	1.01307		1	-1.76866		1	-1.0289		1	-1.71898		1	1.0388		1	-1.6764		1	-1.3199		1926					1926
	351	ATP synthase subunit beta, mitochondrial	ATP5B	P06576		0.0721382	0.191712		1	-4.65968		1	-1.4968		1	-3.11309		0.0673376	2.53304		0.0591703	3.92243		0.487413	-1.54851		1	-104.532		1	-51.9959		1	-8.8563		351					351
	1715	Hematological and neurological expressed 1-like protein	HN1L	Q9H910-2		0.143274	0.30192		NaN	NaN		NaN	NaN		NaN	NaN		0.898055	1.11987		0.253315	1.26386		0.484438	-1.12858		1	NaN		1	NaN		1	NaN		1715	+			+	1715
	1125	Interferon-induced protein with tetratricopeptide repeats 5	IFIT5	Q13325-2		0.0777537	0.201142		1	NaN		1	-1.83154		1	NaN		0.111679	1.98139		0.37206	-1.32041		0.075034	2.61624		1	NaN		1	1.88686		1	2.61726		1125					1125
	1386	Armadillo repeat-containing protein 8	ARMC8	Q8IUR7-7		0.484869	0.667421		1	-1.1369		1	NaN		1	NaN		1	1.51123		1	2.24115		0.287466	-1.48299		1	-2.60539		1	NaN		1	-1.51642		1386	+			+	1386
	710	Ubiquitin-like modifier-activating enzyme 7	UBA7	P41226		0.646365	0.782442		0.58943	1.09684		1	1.36774		1	-1.24698		0.8886	-1.0723		0.814086	1.08226		0.668653	-1.16051		1	-1.24475		1	-1.15843		1	-1.464		710					710
	1112	5-AMP-activated protein kinase catalytic subunit alpha-1	PRKAA1	Q13131-2		0.0341269	0.110094		0.909621	-1.07023		1	NaN		1	NaN		1	1.10632		1	1.47013		0.278474	-1.32885		0.164862	-2.17327		1	NaN		1	-1.83551		1112	+			+	1112
	271	Proteasome assembly chaperone 1	PSMG1	O95456-2		0.0189327	0.0727961		0.450986	-1.26921		1	1.57827		1	-2.00315		0.392877	1.15393		0.429164	1.15447		0.968599	-1.00047		0.0682728	-2.18054		1	-1.08907		0.14469	-1.48886		271					271
	1137	Dynactin subunit 2	DCTN2	Q13561		0.651656	0.78509		0.266564	1.19577		1	1.02913		1	1.16193		0.463333	-1.20731		0.72581	-1.06336		0.646678	-1.13537		0.654882	1.35891		1	1.03008		0.106762	-1.06237		1137					1137
	175	Asparagine--tRNA ligase, cytoplasmic	NARS	O43776		1.92889e-05	0.000369704		1	NaN		NaN	NaN		1	NaN		0.103151	2.14677		0.0684275	2.52833		0.589752	-1.17774		1	-34.5298		1	NaN		1	NaN		175	+			+	175
	1692	Serine/threonine-protein kinase TAO3	TAOK3	Q9H2K8		0.743647	0.842179		1	NaN		1	NaN		NaN	NaN		1	1.83538		1	1.52717		1	1.20182		1	NaN		1	NaN		1	1.64754		1692					1692
	1677	WD repeat-containing protein 61	WDR61	Q9GZS3		0.675021	0.801033		1	NaN		1	NaN		1	-1.00681		1	-1.08504		0.970408	-1.01263		1	-1.0715		1	-1.16439		0.264115	-1.23922		1	NaN		1677					1677
	1958	Intraflagellar transport protein 25 homolog	HSPB11	Q9Y547		0.000236112	0.00257484		1	-2.15159		1	-1.08356		1	-1.98567		0.201377	1.20726		0.00448491	1.62169		0.0168173	-1.34328		1	-3.15679		1	-2.13553		1	-1.21531		1958	+		+		1958
	1661	AP-1 complex subunit mu-1	AP1M1	Q9BXS5		0.850382	0.922584		1	1.23491		1	NaN		1	NaN		NaN	NaN		1	NaN		1	NaN		1	NaN		1	NaN		1	NaN		1661	+		+	+	1661
	1298	DDB1- and CUL4-associated factor 8	DCAF8	Q5TAQ9		0.981362	1		1	NaN		NaN	NaN		1	NaN		0.929357	1.03993		0.994003	1.01866		0.923163	1.02088		1	-4.47892		1	NaN		1	NaN		1298	+			+	1298
	88	Galectin-9	LGALS9	O00182-3		0.399527	0.603752		1	1.54676		1	-1.17901		1	1.82365		1	1.55444		1	-1.022		0.321738	1.58863		1	-1.92527		1	-2.21009		1	-1.91576		88					88
	334	Guanine nucleotide-binding protein G(i) subunit alpha-2	GNAI2	P04899		0.799452	0.884009		1	1.2969		1	-1.02002		1	1.32287		1	NaN		1	NaN		0.728173	-1.1392		1	1.15911		1	-1.30015		1	NaN		334					334
	1526	Interferon-stimulated gene 20 kDa protein	ISG20	Q96AZ6		0.547817	0.715158		1	2.25894		1	1.44115		0.260188	1.56745		0.100246	1.72711		0.392401	1.53605		0.657622	1.12438		1	-1.08448		0.455481	-1.51183		1	-1.41843		1526					1526
	1701	Charged multivesicular body protein 4b	CHMP4B	Q9H444		0.00270407	0.0170931		0.65188	-1.10023		1	-1.41613		1	1.28712		0.274491	-1.23359		0.71935	1.13674		0.145596	-1.40226		0.0457129	-1.63265		1	-2.94674		1	-1.83054		1701	+			+	1701
	1817	Calmodulin-like protein 5	CALML5	Q9NZT1		0.797567	0.88347		0.0821307	3.85467		0.374275	1.83611		0.309904	2.09937		0.694355	-3.44484		0.444986	-5.10149		0.346888	1.4809		0.694255	1.78004		1	1.25565		1	-7.45979		1817					1817
	822	Thiopurine S-methyltransferase	TPMT	P51580		0.319003	0.517557		1	-1.11502		1	NaN		1	NaN		1	1.39599		1	1.14378		0.451065	1.2205		1	-1.43348		1	NaN		1	1.08585		822	+	+			822
	1726	UPF0160 protein MYG1, mitochondrial	C12orf10	Q9HB07		0.18056	0.355224		1	-1.75559		1	-1.14073		1	-1.53901		0.0728238	-1.54976		0.515023	-1.09613		0.199999	-1.41385		1	-2.74333		1	-2.52022		1	-2.42169		1726					1726
	1644	Programmed cell death protein 10	PDCD10	Q9BUL8		0.00578497	0.0308776		0.126522	1.65988		1	2.08403		1	-1.25553		0.474517	-1.46343		0.0675706	1.79273		0.0258271	-2.62352		1	1.35853		1	-1.53812		0.509467	-1.78805		1644	+		+		1644
	1968	Sorting nexin-9	SNX9	Q9Y5X1		0.0485768	0.142906		0.397667	1.43227		1	1.23414		1	1.16054		0.988546	1.01266		0.540467	1.08446		0.570924	-1.07091		0.571315	-1.3109		1	-1.62923		1	-1.8541		1968					1968
	1589	RUN and FYVE domain-containing protein 1	RUFY1	Q96T51-2		0.00268913	0.0170931		1	-1.10828		1	NaN		1	NaN		0.282506	1.16908		0.30836	1.2263		0.846445	-1.04895		1	-2.75845		1	NaN		0.210108	-2.12898		1589	+			+	1589
	337	Sodium/potassium-transporting ATPase subunit alpha-1	ATP1A1	P05023-3		0.38876	0.589855		0.362479	1.21613		1	1.47437		1	-1.21235		1	NaN		1	NaN		0.565254	-1.24796		1	-1.13564		1	-1.169		1	NaN		337					337
	1853	Ubiquitin carboxyl-terminal hydrolase 25	USP25	Q9UHP3		0.802888	0.885487		1	NaN		1	NaN		NaN	NaN		1	NaN		1	NaN		1	1.02079		1	NaN		1	NaN		1	NaN		1853					1853
	1478	Cysteine protease ATG4A	ATG4A	Q8WYN0		0.700148	0.815549		1	1.12758		1	1.1224		1	-0.995401		0.0101186	1.31836		0.0587211	1.36135		0.810436	-1.03261		0.645277	-1.23344		1	-1.27954		1	-1.05495		1478	+		+		1478
	1783	ATP-dependent RNA helicase DDX19A	DDX19A	Q9NUU7		0.0122548	0.0523728		1	NaN		1	-2.05252		1	NaN		0.695286	-1.08943		0.445191	-1.21214		0.746331	1.11264		1	NaN		0.329154	-4.73471		1	-2.79613		1783	+			+	1783
	676	ADP-ribosylation factor-like protein 2	ARL2	P36404		0.703792	0.818863		1	-7.41823		1	NaN		1	NaN		0.324172	1.33013		0.278077	1.42936		0.826618	-1.0746		1	-15.4038		1	NaN		1	-1.5611		676	+			+	676
	262	Cyclin-D1-binding protein 1	CCNDBP1	O95273-2		0.000165602	0.0020143		0.770419	-1.08539		0.524936	-1.32418		0.564952	1.22		0.8674	1.06021		0.772174	-1.05385		0.651291	1.1173		0.138252	-4.05264		0.0633072	-4.42517		1	-3.52175		262					262
	268	E3 ubiquitin-protein ligase ARIH2	ARIH2	O95376		0.830301	0.906239		1	-1.06481		1	-1.0178		1	-1.04619		0.740756	-1.12313		0.797928	1.16038		0.591453	-1.30326		1	1.35374		1	1.08671		1	1.28344		268					268
	1089	F-BAR domain only protein 2	FCHO2	Q0JRZ9		0.0925686	0.224759		1	NaN		0.801402	-1.09388		1	NaN		0.287074	1.09927		0.280398	1.27834		0.496833	-1.1629		1	NaN		0.262478	-1.69332		1	-1.21095		1089					1089
	306	Hemoglobin subunit zeta	HBZ	P02008		0.0473208	0.139862		0.702127	1.5683		0.0466757	-4.12264		0.173357	6.46557		1	5.85974		0.358211	-1.40206		1	8.2157		1	-1.08561		0.885951	1.17048		0.0226377	3.44172		306	+	+	+	+	306
	1969	Sorting nexin-5	SNX5	Q9Y5X3		0.00220581	0.0146861		1	1.01042		1	1.74238		1	-1.72442		0.10691	1.30624		0.712486	1.08014		0.200203	1.20932		0.0738407	-2.92663		1	-1.4034		1	-2.26384		1969					1969
	1188	Condensin complex subunit 2	NCAPH	Q15003		0.502228	0.679645		NaN	NaN		NaN	NaN		NaN	NaN		0.315165	1.47104		0.390262	1.20747		0.231955	1.21828		1	NaN		1	NaN		1	NaN		1188	+			+	1188
	1905	Ubiquitin carboxyl-terminal hydrolase 24	USP24	Q9UPU5		0.065028	0.178827		0.455514	1.25458		1	-1.01721		1	1.27617		0.0564497	1.50233		0.749366	1.16276		0.229399	1.29204		0.0449383	-1.57339		1	-1.55406		0.390681	-1.31392		1905	+			+	1905
	1331	Tetratricopeptide repeat protein 37	TTC37	Q6PGP7		1.44728e-06	4.53271e-05		0.191469	1.16894		1	1.417		1	-1.2122		0.18693	-1.20307		0.957282	1.01244		0.114241	-1.21804		0.0864165	-1.88867		1	-1.89776		0.127162	-2.65608		1331					1331
	1392	WD repeat and FYVE domain-containing protein 1	WDFY1	Q8IWB7		0.121623	0.268973		1	-1.29862		1	1.28581		1	-1.66978		0.303975	-1.17371		0.358595	-1.14639		0.853685	-1.02383		1	-1.57048		1	1.03849		1	-1.41942		1392					1392
	367	Tubulin beta chain	TUBB	P07437		0.000253509	0.00274093		1	NaN		1	NaN		1	-1.16979		0.526451	1.18936		0.44651	1.67318		0.628811	-1.40679		1	-71.4944		1	-85.9786		1	NaN		367					367
	1227	Tubulin-specific chaperone E	TBCE	Q15813		0.0348322	0.110989		1	-1.30165		1	NaN		1	NaN		0.223633	-1.10657		0.0859578	1.25122		0.0200021	-1.38456		1	-2.30727		1	NaN		0.302857	-1.96146		1227	+		+	+	1227
	1565	Transcription factor BTF3 homolog 4	BTF3L4	Q96K17		0.974803	1		NaN	NaN		1	NaN		1	NaN		0.970599	1.12561		0.265844	1.07689		0.78077	1.04524		1	NaN		1	-4.77587		1	NaN		1565	+			+	1565
	106	ATP-dependent RNA helicase DDX3X	DDX3X	O00571		9.16702e-09	1.65661e-06		1	NaN		1	-1.06968		1	NaN		0.0650686	1.74115		0.109525	1.60922		0.543374	1.08199		1	NaN		1	-53.736		0.0113508	-31.2172		106	+			+	106
	532	Heterogeneous nuclear ribonucleoproteins A2/B1	HNRNPA2B1	P22626-2		0.0193416	0.0736961		1	NaN		1	1.45069		1	NaN		1	2.31271		1	2.02179		1	1.14389		1	NaN		1	-2.77565		1	-1.9916		532					532
	141	UDP-N-acetylglucosamine--peptide N-acetylglucosaminyltransferase 110 kDa subunit	OGT	O15294		0.371904	0.575837		NaN	NaN		1	NaN		1	NaN		0.467936	1.51091		0.0675375	1.71848		0.503413	-1.13738		1	NaN		1	-33.8703		1	NaN		141	+			+	141
	1075	Apoptosis regulator BAX	BAX	Q07812-5		0.646334	0.782442		1	2.02565		1	-1.15647		1	2.34261		1	1.15496		1	-1.03117		0.45296	1.19097		1	-3.41929		1	-6.72567		1	-5.99697		1075					1075
	683	7,8-dihydro-8-oxoguanine triphosphatase	NUDT1	P36639-4		0.0111364	0.0493993		NaN	NaN		NaN	NaN		NaN	NaN		0.729692	1.07209		0.412021	1.14333		0.619938	-1.06645		1	NaN		1	NaN		1	NaN		683	+			+	683
	158	Tumor protein D54	TPD52L2	O43399-2		0.987792	1		NaN	NaN		1	NaN		1	NaN		1	NaN		1	NaN		0.94156	-1.08311		1	NaN		1	-2.02741		NaN	NaN		158	+		+		158
	1448	TBC1 domain family member 15	TBC1D15	Q8TC07-2		0.00757306	0.0371478		0.701515	-1.09366		1	-1.05752		1	-1.03417		0.65307	1.09643		0.408743	1.19383		0.556001	-1.08883		0.252604	-2.24479		1	-2.36344		1	-1.87204		1448					1448
	718	Serine/threonine-protein kinase mTOR	MTOR	P42345		0.458241	0.649132		0.689695	1.07404		1	1.03757		1	1.03515		0.838147	1.06021		0.982063	1.03775		0.842886	1.02165		0.132105	-1.51842		1	-1.5385		1	-1.53823		718					718
	1152	Tubulin beta-2A chain	TUBB2A	Q13885		0.0925671	0.224759		1	NaN		NaN	NaN		1	NaN		0.896761	1.13904		0.0780084	2.49816		0.16467	-2.19322		1	-7.07489		1	NaN		1	NaN		1152	+		+	+	1152
	1535	Isochorismatase domain-containing protein 1	ISOC1	Q96CN7		0.0527464	0.152687		0.985953	1.03279		1	-1.21172		1	1.25145		0.160292	1.52102		0.0437968	1.89095		0.271345	-1.24321		0.0591299	-1.52718		1	-2.37601		0.824871	-1.03697		1535	+		+	+	1535
	1196	Arf-GAP with coiled-coil, ANK repeat and PH domain-containing protein 2	ACAP2	Q15057		0.611676	0.755635		1	-1.59131		1	-1.43991		1	-1.10514		0.33228	1.3848		0.727131	1.06998		0.308469	1.29423		1	-2.10108		1	-1.46897		1	1.04881		1196					1196
	793	Glycogen synthase kinase-3 alpha	GSK3A	P49840		0.000994381	0.00781299		1	1.4		1	-1.08846		1	1.52385		0.328981	-1.46845		0.861757	1.02096		0.180426	-1.49923		1	-2.40462		1	-5.4936		1	-4.9435		793	+			+	793
	1265	Vacuolar protein sorting-associated protein 26B	VPS26B	Q4G0F5		0.125113	0.274771		1	-0.997447		1	1.28258		1	-1.2793		0.288209	-1.11903		0.3359	-1.181		0.682681	1.05538		1	-2.00307		1	-1.4836		1	-2.24724		1265					1265
	231	TIP41-like protein	TIPRL	O75663		0.363965	0.567014		NaN	NaN		NaN	NaN		NaN	NaN		1	NaN		1	NaN		1	-1.07928		1	NaN		1	NaN		NaN	NaN		231	+			+	231
	1501	DNA repair protein RAD50	RAD50	Q92878-2		0.000497953	0.00446745		1	-2.8991		1	-1.11993		1	-2.58865		0.125272	-1.76207		0.426498	1.2657		0.0509214	-2.23026		0.235474	-3.16727		1	-2.72877		1	-1.92506		1501					1501
	1230	Syntaxin-binding protein 2	STXBP2	Q15833-2		0.0546008	0.155914		0.560916	-1.30949		1	1.09458		1	-1.43334		0.0625554	1.52244		0.451684	1.17958		0.0609225	1.29066		0.311389	-2.71959		1	-1.47009		1	-1.36415		1230					1230
	1932	Serine-threonine kinase receptor-associated protein	STRAP	Q9Y3F4		0.000109993	0.00149613		1	NaN		NaN	NaN		1	NaN		0.945565	-1.02555		0.63728	1.146		0.530305	-1.17528		1	-10.8663		1	NaN		1	NaN		1932	+			+	1932
	726	Huntingtin	HTT	P42858		0.870543	0.939622		NaN	NaN		NaN	NaN		NaN	NaN		1	1.16495		1	1.2541		0.524323	-1.07653		1	NaN		1	NaN		1	NaN		726	+			+	726
	477	Stathmin	STMN1	P16949		0.0289163	0.097285		0.461818	-1.25494		1	-2.60549		1	2.07618		0.282822	-1.42681		0.68068	-1.07748		0.763054	-1.32421		0.00448089	-2.9512		1	-8.11379		0.332847	-3.35538		477	+			+	477
	105	Syntenin-1	SDCBP	O00560-3		0.059136	0.166238		1	1.30357		1	1.57726		1	-1.20996		1	-1.02072		1	1.5581		1	-1.59038		1	-1.87425		1	-2.46353		1	-2.49383		105					105
	1592	Niban-like protein 1	FAM129B	Q96TA1-2		0.0126278	0.0536046		1	1.20959		1	1.43503		1	-1.18637		0.0835323	-1.64642		0.0191953	-2.9608		0.0526275	1.79832		0.0945057	-1.60233		1	1.33149		1	-3.19103		1592	+		+		1592
	215	Zinc finger protein ZPR1	ZPR1	O75312		0.361067	0.563888		NaN	NaN		1	NaN		1	NaN		0.385698	-1.525		0.260538	-1.58571		0.791176	1.03981		1	NaN		1	-3.14047		1	NaN		215					215
	1617	BAG family molecular chaperone regulator 1	BAG1	Q99933-4		0.578566	0.737046		1	-1.25382		1	1.25745		1	-1.57662		0.579107	-1.43185		0.346126	-1.48622		0.853019	1.03797		1	-1.70337		1	-1.04087		0.239527	-1.94523		1617					1617
	26	Filaggrin	FLG	P20930		0.363472	0.566945		1	1.02431		1	2.00681		0.168948	-1.95919		0.336916	-2.47617		0.462559	-2.05473		0.697124	-1.20511		1	1.21704		0.252073	1.97858		1	-2.08404		26					26
	1801	Nuclear distribution protein nudE homolog 1	NDE1	Q9NXR1		0.266511	0.460569		1	-1.13286		1	-1.04291		1	-1.08625		0.718066	1.1924		0.477406	-1.13049		0.369917	1.34799		0.425758	-1.8701		1	-1.27717		1	-1.38442		1801					1801
	1503	Ubiquitin fusion degradation protein 1 homolog	UFD1L	Q92890-1		0.00181586	0.0128046		1	NaN		NaN	NaN		1	NaN		0.900916	-1.0148		0.482917	-1.10598		0.590372	1.08985		1	-2.79604		1	NaN		1	NaN		1503	+			+	1503
	100	Dynamin-1-like protein	DNM1L	O00429-3		0.758654	0.854583		1	-1.16295		1	-1.18922		1	1.02259		0.918385	1.12026		0.560223	-1.14342		0.563555	1.28094		1	-2.94553		1	-2.35146		1	-2.26091		100					100
	1027	Rho-related GTP-binding protein RhoG	RHOG	P84095		0.968104	1		NaN	NaN		NaN	NaN		NaN	NaN		0.953044	1.06473		0.875742	-1.09841		0.797624	1.16951		1	NaN		1	NaN		1	NaN		1027	+			+	1027
	243	Probable cytosolic iron-sulfur protein assembly protein CIAO1	CIAO1	O76071		0.0734803	0.193651		1	1.14631		1	-1.25237		0.124353	1.43561		1	NaN		1	-1.17252		1	NaN		1	NaN		1	-1.67573		1	-1.56889		243					243
	318	Lactotransferrin	LTF	P02788-2		0.488345	0.670017		0.141013	1.63725		0.872424	-1.01211		0.239254	1.65708		1	NaN		1	-2.89158		1	NaN		1	NaN		1	1.61482		1	-1.76922		318					318
	509	Ras-related protein Rab-5A	RAB5A	P20339-2		0.249489	0.440787		1	-0.995292		1	1.19949		0.35079	-1.19384		1	NaN		1	NaN		0.38796	1.17691		0.952931	1.05503		0.333872	1.48235		1	NaN		509					509
	1095	Twinfilin-1	TWF1	Q12792		0.0148606	0.0602522		1	-1.32449		0.144305	-1.43536		1	1.0837		1	NaN		1	-1.10636		1	NaN		1	NaN		1	-1.94978		1	-1.50286		1095					1095
	1210	Transcription elongation factor B polypeptide 1	TCEB1	Q15369		0.126135	0.276535		1	1.18275		0.18785	4.17929		1	-3.53356		1	NaN		1	-1.22436		1	NaN		1	NaN		0.479844	1.7489		1	-2.92581		1210					1210
	1181	Intercellular adhesion molecule 4	ICAM4	Q14773-2		0.275478	0.469017		1	1.1588		0.275478	-1.53533		1	1.77914		1	NaN		1	NaN		1	1.07512		1	1.0154		1	-1.62973		1	NaN		1181					1181
	732	Nicotinamide phosphoribosyltransferase	NAMPT	P43490		0.074734	0.195732		1	1.45585		0.557152	1.22091		1	1.19243		1	1.08192		1	-1.05174		0.490959	1.1379		1	2.01111		0.161513	1.91914		1	1.49457		732					732
	1505	Ras-related protein Rab-8B	RAB8B	Q92930		0.292323	0.488493		0.328443	1.30898		1	1.30703		1	-0.998512		1	1.07648		1	-1.24869		1	1.34419		1	1.38853		1	1.86366		1	1.14189		1505					1505
	607	Endoplasmic reticulum resident protein 29	ERP29	P30040		0.75533	0.851598		1	NaN		1	NaN		1	2.42815		1	NaN		1	NaN		1	-1.38		1	1.86702		1	-1.79476		NaN	NaN		607					607
	921	Ras-related protein Rap-1b	RAP1B	P61224		0.204198	0.386682		1	NaN		1	1.08012		1	NaN		1	1.93634		1	1.68878		0.776344	1.14659		1	NaN		0.413313	-1.64467		1	-1.05191		921	+	+			921
	1026	ADP-ribosylation factor 5	ARF5	P84085		1	1		1	1.4418		1	2.36078		1	-1.63738		1	-1.34928		1	NaN		1	NaN		1	-1.17943		1	NaN		1	-2.29446		1026					1026
	1118	Chromobox protein homolog 3	CBX3	Q13185		0.569732	0.732133		1	-1.71778		1	NaN		1	NaN		1	NaN		1	NaN		0.318326	-1.26769		1	-1.33761		1	NaN		1	NaN		1118					1118
	1402	Ankyrin repeat domain-containing protein 13A	ANKRD13A	Q8IZ07		0.00416794	0.0238701		1	-1.20088		1	-1.65586		1	1.37888		1	1.00835		1	-1.02922		1	1.03782		1	1.01232		1	-1.31247		1	1.22582		1402	+	+	+		1402
	1440	Nuclear protein localization protein 4 homolog	NPLOC4	Q8TAT6		0.650957	0.78509		1	NaN		1	1.10706		1	NaN		1	NaN		1	NaN		0.31581	-1.11991		1	NaN		1	-1.22546		1	NaN		1440					1440
	1449	5(3)-deoxyribonucleotidase, cytosolic type	NT5C	Q8TCD5		0.0698977	0.188129		1	-0.996929		1	NaN		1	NaN		1	1.65784		1	1.19057		1	1.39247		1	-1.37335		1	NaN		1	1.20344		1449					1449
	1472	Ubiquitin-like domain-containing CTD phosphatase 1	UBLCP1	Q8WVY7		1	1		1	NaN		1	1.3452		1	NaN		1	1.21552		1	-1.0678		1	1.29793		1	NaN		1	-1.12366		1	-1.61404		1472					1472
	1502	Osteoclast-stimulating factor 1	OSTF1	Q92882		1	1		1	1.13306		1	-1.25181		1	1.41838		1	NaN		1	NaN		1	-1.0265		1	-1.00197		1	-1.45883		1	NaN		1502					1502
	1572	Protein PRRC1	PRRC1	Q96M27		0.263753	0.457802		1	1.066		1	-1.38675		1	1.47828		1	NaN		1	NaN		1	-1.21092		1	1.36173		1	-1.31456		1	NaN		1572					1572
	1666	Pantothenate kinase 2, mitochondrial	PANK2	Q9BZ23-3		0.0943568	0.227789		1	1.05743		1	NaN		1	NaN		1	1.12655		1	NaN		1	NaN		1	1.44043		NaN	NaN		1	1.53459		1666	+	+			1666
	1761	Muscleblind-like protein 1	MBNL1	Q9NR56-3		1	1		1	-4.09016		1	-5.46171		1	1.33533		1	NaN		1	NaN		1	2.20877		1	-13.337		1	-8.06296		1	NaN		1761	+		+		1761
	1941	WD repeat domain phosphoinositide-interacting protein 4	WDR45	Q9Y484		0.650608	0.78509		1	1.58734		1	NaN		1	NaN		1	NaN		1	NaN		1	-0.998861		1	-1.25773		1	NaN		1	NaN		1941					1941
	1952	Cysteine protease ATG4B	ATG4B	Q9Y4P1-6		0.598154	0.747368		1	1.4188		1	NaN		1	NaN		1	1.99494		1	2.72991		0.591329	-1.36842		1	1.05597		1	NaN		1	1.48478		1952					1952
	466	CD44 antigen	CD44	P16070		0.656588	0.78803		NaN	NaN		1	NaN		1	NaN		1	NaN		1	NaN		1	-1.06154		1	NaN		1	2.09001		NaN	NaN		466					466
	709	Eukaryotic translation initiation factor 2D	EIF2D	P41214		1	1		NaN	NaN		1	NaN		1	NaN		1	NaN		1	NaN		1	-1.22305		1	NaN		1	-1.6155		NaN	NaN		709					709
	1133	Rho-associated protein kinase 1	ROCK1	Q13464		1	1		1	NaN		NaN	NaN		1	NaN		1	-1.17758		1	-1.07534		1	-1.09508		1	-1.12157		1	NaN		1	NaN		1133	+			+	1133
	1423	Thioredoxin domain-containing protein 5	TXNDC5	Q8NBS9-2		0.200978	0.38221		1	NaN		NaN	NaN		1	NaN		1	1.33035		1	-1.01905		0.245875	1.35569		1	-1.91477		1	NaN		1	NaN		1423					1423
	1596	Ethanolamine-phosphate cytidylyltransferase	PCYT2	Q99447		0.430655	0.63191		1	NaN		NaN	NaN		1	NaN		1	NaN		1	-1.95985		1	NaN		1	NaN		1	NaN		1	NaN		1596	+		+	+	1596
	1421	Parkinson disease 7 domain-containing protein 1	PDDC1	Q8NB37		1	1		1	NaN		1	NaN		NaN	NaN		1	-1.1249		1	-1.24326		1	1.10522		1	NaN		1	NaN		1	-2.06247		1421					1421
	1420	Leucine-rich repeat-containing protein 57	LRRC57	Q8N9N7		1	1		NaN	NaN		NaN	NaN		NaN	NaN		1	NaN		1	NaN		1	-1.18626		1	NaN		1	NaN		NaN	NaN		1420					1420
	1807	Pleckstrin-2	PLEK2	Q9NYT0		1	1		NaN	NaN		NaN	NaN		NaN	NaN		1	2.43111		1	2.25848		1	1.07644		1	NaN		1	NaN		1	NaN		1807					1807
	1244	Mitogen-activated protein kinase kinase kinase 11	MAP3K11	Q16584-2		0.129554	0.28159		1	NaN		1	1.1515		1	NaN		NaN	NaN		1	NaN		1	NaN		NaN	NaN		0.148171	2.66149		1	NaN		1244					1244
	1374	Protein prune homolog	PRUNE	Q86TP1		0.576719	0.735462		1	-1.71698		1	NaN		1	NaN		NaN	NaN		1	NaN		1	NaN		1	NaN		1	NaN		1	NaN		1374					1374
	341	Ubiquitin-like protein ISG15	ISG15	P05161		0.713115	0.823827		0.523791	1.47648		0.760378	1.45204		0.801342	1.01683		1	NaN		NaN	NaN		1	NaN		1	-1.1115		1	NaN		1	NaN		341					341
	642	14-3-3 protein sigma	SFN	P31947-2		1	1		1	NaN		1	NaN		1	-1.04745		1	-1.09278		1	NaN		1	NaN		1	-3.24759		1	NaN		1	NaN		642	+		+	+	642
	620	Glycylpeptide N-tetradecanoyltransferase 1	NMT1	P30419		0.0235308	0.0850471		NaN	NaN		NaN	NaN		NaN	NaN		0.246164	-1.24923		0.789297	-1.03663		0.145919	-1.20509		1	NaN		1	NaN		1	NaN		620	+		+	+	620
	1605	DnaJ homolog subfamily C member 7	DNAJC7	Q99615		0.0215135	0.079175		NaN	NaN		NaN	NaN		NaN	NaN		0.130801	1.2902		0.755413	1.01403		0.0728818	1.27235		1	NaN		1	NaN		1	NaN		1605	+		+		1605
	1220	Pachytene checkpoint protein 2 homolog	TRIP13	Q15645		0.0578133	0.163245		NaN	NaN		NaN	NaN		NaN	NaN		0.262247	1.20786		0.919921	-1.00725		0.103038	1.21661		1	NaN		1	NaN		1	NaN		1220	+		+	+	1220
	1325	Coiled-coil and C2 domain-containing protein 1A	CC2D1A	Q6P1N0-2		0.0238687	0.0857707		1	NaN		1	NaN		NaN	NaN		NaN	NaN		1	NaN		1	NaN		NaN	NaN		1	NaN		1	NaN		1325	+		+		1325
	390	Signal recognition particle 19 kDa protein	SRP19	P09132		0.0108594	0.0485411		NaN	NaN		NaN	NaN		NaN	NaN		1	-1.04221		1	-1.15277		0.158833	1.10608		1	NaN		1	NaN		1	NaN		390	+		+	+	390
	1591	MMS19 nucleotide excision repair protein homolog	MMS19	Q96T76-9		0.0120651	0.0517857		1	1.62832		1	NaN		1	NaN		1	-1.14947		1	-1.14114		0.986506	-1.0073		1	-1.46966		1	NaN		1	-2.75076		1591	+		+		1591
	1124	Polyadenylate-binding protein 4	PABPC4	Q13310-2		0.0335794	0.109101		NaN	NaN		NaN	NaN		NaN	NaN		0.159346	1.25057		0.443506	1.12288		0.382848	1.11372		1	NaN		1	NaN		1	NaN		1124	+		+	+	1124
	1107	Protein flightless-1 homolog	FLII	Q13045-2		0.110899	0.255068		NaN	NaN		NaN	NaN		NaN	NaN		1	1.76034		0.212591	1.35761		1	1.29665		1	NaN		1	NaN		1	NaN		1107	+		+	+	1107
	995	40S ribosomal protein S21	RPS21	P63220		0.0754134	0.196697		NaN	NaN		NaN	NaN		NaN	NaN		0.356129	1.19997		0.0172683	1.77666		0.0188932	-1.48058		1	NaN		1	NaN		1	NaN		995	+		+	+	995
	437	X-ray repair cross-complementing protein 5	XRCC5	P13010		0.0683862	0.185243		NaN	NaN		NaN	NaN		NaN	NaN		1	NaN		1	1.09066		1	NaN		NaN	NaN		1	NaN		1	NaN		437					437
	1914	Voltage-dependent anion-selective channel protein 3	VDAC3	Q9Y277		0.00077227	0.00634364		NaN	NaN		NaN	NaN		NaN	NaN		0.0126961	1.99502		0.0114704	2.15095		0.769777	-1.07816		1	NaN		1	NaN		1	NaN		1914	+		+	+	1914
	1915	Phenylalanine--tRNA ligase alpha subunit	FARSA	Q9Y285		1.22719e-06	3.98051e-05		1	1.44656		1	NaN		1	NaN		0.474354	1.15316		0.217429	1.38615		0.12149	-1.20205		0.0221123	-18.6938		1	NaN		1	-23.4502		1915	+			+	1915
	1512	V-type proton ATPase 116 kDa subunit a isoform 1	ATP6V0A1	Q93050-1		0.244397	0.439152		NaN	NaN		NaN	NaN		NaN	NaN		0.768749	1.10887		0.0420282	1.40693		0.161371	-1.2688		1	NaN		1	NaN		1	NaN		1512	+		+	+	1512
	1945	Probable E3 ubiquitin-protein ligase HECTD4	HECTD4	Q9Y4D8-5		0.00188417	0.013096		NaN	NaN		NaN	NaN		NaN	NaN		0.02417	-1.68977		0.713977	1.05532		0.00308974	-1.78324		1	NaN		1	NaN		1	NaN		1945	+		+	+	1945
	570	Probable ATP-dependent RNA helicase DDX6	DDX6	P26196		0.320792	0.519593		NaN	NaN		NaN	NaN		NaN	NaN		0.538598	1.21445		0.775006	1.06901		0.592268	1.13605		1	NaN		1	NaN		1	NaN		570	+			+	570
	1972	Leucine-rich repeat flightless-interacting protein 2	LRRFIP2	Q9Y608-4		0.0346824	0.110791		NaN	NaN		NaN	NaN		NaN	NaN		0.326833	1.09645		0.0547589	1.57645		0.028944	-1.43778		1	NaN		1	NaN		1	NaN		1972	+		+		1972
	551	Elongation factor 1-beta	EEF1B2	P24534		0.136539	0.29275		NaN	NaN		NaN	NaN		NaN	NaN		0.279908	1.95173		0.0276969	2.46941		0.42353	-1.26524		1	NaN		1	NaN		1	NaN		551	+		+	+	551
	747	60S ribosomal protein L5	RPL5	P46777		0.197322	0.379685		NaN	NaN		NaN	NaN		NaN	NaN		0.292165	1.41526		0.128437	1.95335		0.13614	-1.3802		1	NaN		1	NaN		1	NaN		747	+			+	747
	571	60S ribosomal protein L13	RPL13	P26373		0.220358	0.408728		NaN	NaN		NaN	NaN		NaN	NaN		0.894785	1.12075		0.108485	1.78388		0.120291	-1.59169		1	NaN		1	NaN		1	NaN		571	+			+	571
	387	40S ribosomal protein SA	RPSA	P08865		0.0111736	0.0493993		1	NaN		NaN	NaN		1	NaN		0.887892	-1.0403		0.250724	1.30985		0.104023	-1.36264		0.431614	-4.50973		1	NaN		1	NaN		387	+			+	387
	682	60S ribosomal protein L4	RPL4	P36578		0.162207	0.329891		NaN	NaN		NaN	NaN		NaN	NaN		0.441087	1.18984		0.0605778	2.05991		0.0408488	-1.73125		1	NaN		1	NaN		1	NaN		682	+		+	+	682
	1052	60S ribosomal protein L18a	RPL18A	Q02543		0.0912004	0.22315		NaN	NaN		NaN	NaN		NaN	NaN		0.19989	1.23485		0.0526726	1.55461		0.227892	-1.25895		1	NaN		1	NaN		1	NaN		1052	+			+	1052
	944	40S ribosomal protein S15a	RPS15A	P62244		0.164051	0.33151		NaN	NaN		NaN	NaN		NaN	NaN		1	1.20265		1	-1.25296		0.154366	1.50686		1	NaN		1	NaN		1	NaN		944	+			+	944
	627	High affinity cationic amino acid transporter 1	SLC7A1	P30825		0.327315	0.52809		NaN	NaN		NaN	NaN		NaN	NaN		1	-1.48101		1	1.0764		0.281118	-1.59416		1	NaN		1	NaN		1	NaN		627					627
	959	40S ribosomal protein S4, X isoform	RPS4X	P62701		0.0323763	0.106379		NaN	NaN		NaN	NaN		NaN	NaN		0.0573303	1.53906		0.0388611	1.95171		0.293226	-1.26812		1	NaN		1	NaN		1	NaN		959	+		+	+	959
	1055	60S ribosomal protein L6	RPL6	Q02878		0.215686	0.402423		1	NaN		NaN	NaN		1	NaN		0.642443	1.21448		0.06432	2.04255		0.110632	-1.68183		1	-25.383		1	NaN		1	NaN		1055	+			+	1055
	930	10 kDa heat shock protein, mitochondrial	HSPE1	P61604		0.135405	0.291304		NaN	NaN		NaN	NaN		NaN	NaN		1	2.36439		1	2.05091		0.523258	1.15285		1	NaN		1	NaN		1	NaN		930	+			+	930
	953	40S ribosomal protein S11	RPS11	P62280		0.360841	0.563888		NaN	NaN		NaN	NaN		NaN	NaN		0.518744	1.15495		0.323273	1.5158		0.375015	-1.31244		1	NaN		1	NaN		1	NaN		953	+			+	953
	473	Serine/threonine-protein phosphatase 2B catalytic subunit beta isoform	PPP3CB	P16298-3		0.178637	0.353087		NaN	NaN		NaN	NaN		NaN	NaN		1	NaN		1	NaN		1	1.40832		1	NaN		1	NaN		NaN	NaN		473					473
	104	Importin subunit alpha-4	KPNA3	O00505		0.462814	0.651959		1	1.49172		1	NaN		1	NaN		1	NaN		1	NaN		0.651877	-1.06802		1	-1.87502		1	NaN		1	NaN		104					104
	962	40S ribosomal protein S6	RPS6	P62753		0.306927	0.50555		NaN	NaN		NaN	NaN		NaN	NaN		0.560504	1.09799		0.196879	1.69803		0.15451	-1.54649		1	NaN		1	NaN		1	NaN		962	+			+	962
	1520	Exocyst complex component 4	EXOC4	Q96A65		0.719033	0.826983		NaN	NaN		NaN	NaN		NaN	NaN		0.682874	-1.08308		0.102184	-1.31447		0.694069	1.21363		1	NaN		1	NaN		1	NaN		1520	+			+	1520
	1294	DDB1- and CUL4-associated factor 12	DCAF12	Q5T6F0		0.288801	0.483886		NaN	NaN		NaN	NaN		NaN	NaN		1	-1.09285		1	1.17749		0.260888	-1.28683		1	NaN		1	NaN		1	NaN		1294					1294
	1024	60S ribosomal protein L36a	RPL36A	P83881		0.447253	0.639455		NaN	NaN		NaN	NaN		NaN	NaN		1	-1.79073		1	-1.2574		0.261597	-1.42415		1	NaN		1	NaN		1	NaN		1024	+			+	1024
	1424	Plasminogen activator inhibitor 1 RNA-binding protein	SERBP1	Q8NC51-3		0.0339768	0.109925		NaN	NaN		NaN	NaN		NaN	NaN		0.0712483	2.09713		0.0273671	2.69386		0.293881	-1.28454		1	NaN		1	NaN		1	NaN		1424	+		+	+	1424
	350	Cyclin-dependent kinase 1	CDK1	P06493		0.206375	0.38849		NaN	NaN		NaN	NaN		NaN	NaN		1	NaN		1	NaN		1	1.27697		1	NaN		1	NaN		NaN	NaN		350	+		+	+	350
	722	40S ribosomal protein S27	RPS27	P42677		0.424519	0.626623		NaN	NaN		NaN	NaN		NaN	NaN		0.349042	1.65331		0.449499	1.21265		0.5581	1.36339		1	NaN		1	NaN		1	NaN		722	+			+	722
	1731	Kinetochore protein Spc25	SPC25	Q9HBM1		0.226787	0.418811		NaN	NaN		NaN	NaN		NaN	NaN		1	-1.74221		1	1.38171		1	-2.40723		1	NaN		1	NaN		1	NaN		1731	+			+	1731
	1937	60S ribosomal protein L36	RPL36	Q9Y3U8		0.380936	0.585292		NaN	NaN		NaN	NaN		NaN	NaN		0.946747	-1.01334		0.25542	1.66863		0.333337	-1.6909		1	NaN		1	NaN		1	NaN		1937	+			+	1937
	1441	F-box only protein 30	FBXO30	Q8TB52		0.229152	0.422562		NaN	NaN		NaN	NaN		NaN	NaN		NaN	NaN		1	NaN		1	NaN		NaN	NaN		1	NaN		NaN	NaN		1441					1441
	949	40S ribosomal protein S14	RPS14	P62263		0.0996468	0.236498		NaN	NaN		NaN	NaN		NaN	NaN		0.0625569	1.63916		0.0959211	1.87051		0.770798	-1.14114		1	NaN		1	NaN		1	NaN		949	+			+	949
	1415	ADP-ribosylation factor GTPase-activating protein 2	ARFGAP2	Q8N6H7		0.235221	0.428973		NaN	NaN		NaN	NaN		NaN	NaN		1	-1.53644		1	-1.42979		1	-1.07459		1	NaN		1	NaN		1	NaN		1415					1415
	143	Eukaryotic translation initiation factor 3 subunit H	EIF3H	O15372		0.359457	0.562764		NaN	NaN		NaN	NaN		NaN	NaN		0.282297	1.2107		0.410075	1.18509		0.862659	1.02161		1	NaN		1	NaN		1	NaN		143	+			+	143
	749	60S ribosomal protein L28	RPL28	P46779		0.343855	0.547829		NaN	NaN		NaN	NaN		NaN	NaN		0.370743	1.39714		0.172105	1.94588		0.393092	-1.39276		1	NaN		1	NaN		1	NaN		749	+			+	749
	1076	Bcl-2-like protein 1	BCL2L1	Q07817		0.251895	0.444309		NaN	NaN		NaN	NaN		NaN	NaN		1	3.38498		1	1.76373		0.132887	1.91921		1	NaN		1	NaN		1	NaN		1076					1076
	492	60S ribosomal protein L7	RPL7	P18124		0.533504	0.704064		NaN	NaN		NaN	NaN		NaN	NaN		0.422566	1.31694		0.355694	1.2572		0.909603	1.04752		1	NaN		1	NaN		1	NaN		492	+			+	492
	1370	Protein zer-1 homolog	ZER1	Q7Z7L7		0.24877	0.440748		NaN	NaN		NaN	NaN		NaN	NaN		1	NaN		1	NaN		1	-1.06922		1	NaN		1	NaN		NaN	NaN		1370					1370
	943	40S ribosomal protein S8	RPS8	P62241		0.0665107	0.181864		NaN	NaN		NaN	NaN		NaN	NaN		0.0786315	1.63297		0.0671705	1.92395		0.47044	-1.17819		1	NaN		1	NaN		1	NaN		943	+			+	943
	775	60S ribosomal protein L34	RPL34	P49207		0.217843	0.404658		NaN	NaN		NaN	NaN		NaN	NaN		0.146443	1.50753		0.164041	1.73418		0.792095	-1.15034		1	NaN		1	NaN		1	NaN		775	+			+	775
	86	Synaptosomal-associated protein 23	SNAP23	O00161-2		0.340206	0.543385		NaN	NaN		NaN	NaN		NaN	NaN		1	-1.0103		0.307786	-1.43153		1	1.41694		1	NaN		1	NaN		1	NaN		86					86
	1315	IQ motif and SEC7 domain-containing protein 1	IQSEC1	Q6DN90		0.311311	0.510595		NaN	NaN		NaN	NaN		NaN	NaN		0.150004	-1.24572		0.202716	-1.21963		0.891164	-1.02139		1	NaN		1	NaN		1	NaN		1315					1315
	746	60S ribosomal protein L27a	RPL27A	P46776		0.770159	0.863698		NaN	NaN		NaN	NaN		NaN	NaN		0.787596	1.50635		0.348693	1.55415		0.739802	-1.03173		1	NaN		1	NaN		1	NaN		746	+			+	746
	1916	Developmentally-regulated GTP-binding protein 1	DRG1	Q9Y295		0.447432	0.639455		NaN	NaN		NaN	NaN		NaN	NaN		1	-1.05064		1	1.13719		0.513578	-1.19477		1	NaN		1	NaN		1	NaN		1916	+			+	1916
	123	Histone acetyltransferase type B catalytic subunit	HAT1	O14929-2		0.0454848	0.135889		NaN	NaN		NaN	NaN		NaN	NaN		0.117295	1.51478		0.0321998	1.54896		0.608267	-1.02256		1	NaN		1	NaN		1	NaN		123	+		+		123
	928	60S ribosomal protein L37a	RPL37A	P61513		0.245399	0.439703		NaN	NaN		NaN	NaN		NaN	NaN		1	1.87216		1	1.76185		0.650487	1.06261		1	NaN		1	NaN		1	NaN		928	+			+	928
	978	60S ribosomal protein L31	RPL31	P62899		0.14057	0.299362		NaN	NaN		NaN	NaN		NaN	NaN		0.151459	1.6288		0.092764	2.19575		0.391454	-1.34807		1	NaN		1	NaN		1	NaN		978	+			+	978
	1514	Phosphorylase b kinase regulatory subunit beta	PHKB	Q93100-4		0.55863	0.723777		1	-1.94285		1	NaN		1	NaN		0.498327	-1.19985		0.230346	-1.43724		0.415875	1.19784		1	-3.70539		1	NaN		1	-2.28836		1514					1514
	542	40S ribosomal protein S3	RPS3	P23396		0.139067	0.297163		1	-1.60569		1	NaN		1	NaN		0.129995	1.54061		0.0769842	2.09688		0.389748	-1.36108		1	-236.2		1	NaN		1	-95.4827		542	+			+	542
	1522	Patatin-like phospholipase domain-containing protein 2	PNPLA2	Q96AD5		0.0332605	0.10872		NaN	NaN		NaN	NaN		NaN	NaN		1	NaN		0.0754666	1.66105		1	NaN		NaN	NaN		1	NaN		1	NaN		1522	+		+		1522
	244	Signal recognition particle subunit SRP72	SRP72	O76094		0.285181	0.478453		NaN	NaN		NaN	NaN		NaN	NaN		0.573152	1.12263		0.110445	1.41027		0.191679	-1.25622		1	NaN		1	NaN		1	NaN		244	+			+	244
	1695	Probable serine carboxypeptidase CPVL	CPVL	Q9H3G5		0.0497469	0.145		1	NaN		NaN	NaN		1	NaN		0.253284	1.75623		0.0340686	2.59155		0.317673	-1.47564		1	-5.26208		1	NaN		1	NaN		1695	+		+	+	1695
	748	60S ribosomal protein L21	RPL21	P46778		0.575172	0.734942		NaN	NaN		NaN	NaN		NaN	NaN		0.641591	1.27152		0.699356	1.16059		0.859782	1.09558		1	NaN		1	NaN		1	NaN		748					748
	189	Protein O-GlcNAcase	MGEA5	O60502-4		0.61905	0.759552		NaN	NaN		NaN	NaN		NaN	NaN		0.482835	1.4031		0.387449	1.39973		0.995642	-0.997596		1	NaN		1	NaN		1	NaN		189	+			+	189
	1909	Eukaryotic translation initiation factor 3 subunit L	EIF3L	Q9Y262		0.296198	0.494314		NaN	NaN		NaN	NaN		NaN	NaN		0.231389	1.56123		0.190618	1.77163		0.691237	-1.13477		1	NaN		1	NaN		1	NaN		1909	+			+	1909
	535	Ferrochelatase, mitochondrial	FECH	P22830		0.316655	0.515524		NaN	NaN		NaN	NaN		NaN	NaN		0.085984	2.41086		0.262257	2.39589		0.789921	1.00625		1	NaN		1	NaN		1	NaN		535	+			+	535
	905	Signal recognition particle 54 kDa protein	SRP54	P61011		0.598057	0.747368		NaN	NaN		NaN	NaN		NaN	NaN		0.503182	1.0902		0.501888	1.21647		0.615407	-1.11582		1	NaN		1	NaN		1	NaN		905	+			+	905
	760	60S ribosomal protein L29	RPL29	P47914		0.478962	0.66435		NaN	NaN		NaN	NaN		NaN	NaN		0.243234	1.34665		0.368783	1.31491		0.84522	1.02413		1	NaN		1	NaN		1	NaN		760					760
	794	Glycogen synthase kinase-3 beta	GSK3B	P49841		0.345686	0.548083		NaN	NaN		NaN	NaN		NaN	NaN		1	-1.20636		1	-1.24759		1	1.03418		1	NaN		1	NaN		1	NaN		794					794
	1334	La-related protein 1	LARP1	Q6PKG0		0.1958	0.378148		NaN	NaN		NaN	NaN		NaN	NaN		0.36207	-1.41437		0.261799	1.21402		0.0784057	-1.71708		1	NaN		1	NaN		1	NaN		1334	+			+	1334
	979	60S ribosomal protein L10a	RPL10A	P62906		0.418226	0.62023		1	NaN		1	NaN		NaN	NaN		0.243916	1.54889		0.136283	2.00007		0.459723	-1.2913		1	NaN		1	NaN		1	-12.3924		979	+			+	979
	1160	Eukaryotic translation initiation factor 3 subunit A	EIF3A	Q14152		0.483276	0.666678		NaN	NaN		NaN	NaN		NaN	NaN		0.351705	1.62861		0.179434	2.03658		0.487874	-1.25051		1	NaN		1	NaN		1	NaN		1160	+			+	1160
	982	60S ribosomal protein L8	RPL8	P62917		0.0806778	0.207013		NaN	NaN		NaN	NaN		NaN	NaN		0.0116918	1.65459		0.0576246	1.57053		0.677493	1.05352		1	NaN		1	NaN		1	NaN		982	+		+	+	982
	1434	Folliculin	FLCN	Q8NFG4		0.710273	0.822045		NaN	NaN		NaN	NaN		NaN	NaN		0.504315	1.78914		0.828597	1.05692		0.554618	1.69277		1	NaN		1	NaN		1	NaN		1434	+			+	1434
	969	40S ribosomal protein S24	RPS24	P62847-2		0.575143	0.734942		NaN	NaN		NaN	NaN		NaN	NaN		0.581505	1.13613		0.3266	1.4771		0.475798	-1.30012		1	NaN		1	NaN		1	NaN		969	+			+	969
	734	Voltage-dependent anion-selective channel protein 2	VDAC2	P45880-2		0.210091	0.393726		NaN	NaN		NaN	NaN		NaN	NaN		0.640513	1.30657		0.316976	2.27566		0.423695	-1.74171		1	NaN		1	NaN		1	NaN		734	+		+	+	734
	490	60S ribosomal protein L35a	RPL35A	P18077		0.505419	0.680889		NaN	NaN		NaN	NaN		NaN	NaN		0.937688	1.20342		0.0679795	1.74229		0.317403	-1.44779		1	NaN		1	NaN		1	NaN		490	+			+	490
	142	Eukaryotic translation initiation factor 3 subunit D	EIF3D	O15371-2		0.559568	0.723777		NaN	NaN		NaN	NaN		NaN	NaN		0.512726	-1.16639		0.323228	1.38983		0.159301	-1.62109		1	NaN		1	NaN		1	NaN		142	+			+	142
	102	Exocyst complex component 5	EXOC5	O00471		0.428516	0.631051		NaN	NaN		NaN	NaN		NaN	NaN		1	1.51173		1	-1.252		0.277556	1.89269		1	NaN		1	NaN		1	NaN		102	+			+	102
	1654	GTP-binding protein 2	GTPBP2	Q9BX10-2		0.35316	0.557042		1	NaN		NaN	NaN		1	NaN		0.156424	1.22663		0.682438	-1.09458		0.147724	1.34264		1	-5.32995		1	NaN		1	NaN		1654					1654
	1057	Transcription factor p65	RELA	Q04206-2		0.112863	0.258644		NaN	NaN		NaN	NaN		NaN	NaN		0.287927	-1.42555		0.14745	1.20857		0.175953	-1.72288		1	NaN		1	NaN		1	NaN		1057					1057
	755	Ras GTPase-activating-like protein IQGAP1	IQGAP1	P46940		0.387768	0.589855		1	NaN		NaN	NaN		1	NaN		NaN	NaN		1	NaN		1	NaN		1	NaN		1	NaN		NaN	NaN		755					755
	1826	Leucine--tRNA ligase, cytoplasmic	LARS	Q9P2J5		0.490135	0.671019		1	NaN		1	NaN		NaN	NaN		0.237074	1.58522		0.215444	2.08288		0.61311	-1.31394		1	NaN		1	NaN		1	-76.6254		1826	+			+	1826
	1387	NudC domain-containing protein 3	NUDCD3	Q8IVD9		0.0394736	0.122088		1	-1.05388		1	NaN		1	NaN		0.910226	-1.02732		0.16741	1.69086		0.0341091	-1.73704		1	-1.40411		1	NaN		0.403165	-1.36872		1387	+		+	+	1387
	892	Eukaryotic translation initiation factor 3 subunit E	EIF3E	P60228		0.449388	0.639455		NaN	NaN		NaN	NaN		NaN	NaN		0.292983	1.44033		0.279557	1.56934		0.854821	-1.08957		1	NaN		1	NaN		1	NaN		892	+			+	892
	980	60S ribosomal protein L32	RPL32	P62910		0.277491	0.469934		1	NaN		NaN	NaN		1	NaN		0.319775	1.80425		0.055814	2.8073		0.376074	-1.55594		1	-2.49781		1	NaN		1	NaN		980	+			+	980
	966	60S ribosomal protein L23	RPL23	P62829		0.686265	0.807558		NaN	NaN		NaN	NaN		NaN	NaN		0.363023	1.30522		0.445777	1.66904		0.803313	-1.27874		1	NaN		1	NaN		1	NaN		966	+			+	966
	750	40S ribosomal protein S9	RPS9	P46781		0.399956	0.603752		NaN	NaN		NaN	NaN		NaN	NaN		0.343887	-1.29554		0.617738	1.26638		0.129497	-1.64065		1	NaN		1	NaN		1	NaN		750	+			+	750
	701	60S ribosomal protein L3	RPL3	P39023		0.371136	0.575837		1	NaN		NaN	NaN		1	NaN		0.496155	1.12707		0.201197	1.78936		0.118467	-1.58762		1	-1.42615		1	NaN		1	NaN		701	+			+	701
	958	Cellular nucleic acid-binding protein	CNBP	P62633-2		0.122623	0.270712		1	1.19651		1	NaN		1	NaN		0.055711	-2.13568		0.10986	-2.4746		0.614526	1.1587		1	-2.20575		1	NaN		1	-5.6365		958					958
	98	Eukaryotic translation initiation factor 3 subunit F	EIF3F	O00303		0.0852003	0.213422		1	-3.20384		1	NaN		1	NaN		0.375048	-1.28438		0.0968847	1.66166		0.0493579	-2.1342		1	-13.449		1	NaN		1	-5.39153		98	+		+	+	98
	852	Coatomer subunit alpha	COPA	P53621		0.735194	0.838612		NaN	NaN		NaN	NaN		NaN	NaN		1	2.50812		1	2.23558		0.952898	1.12191		1	NaN		1	NaN		1	NaN		852	+			+	852
	1621	Eukaryotic translation initiation factor 2-alpha kinase 1	EIF2AK1	Q9BQI3-2		0.632955	0.772119		NaN	NaN		NaN	NaN		NaN	NaN		0.765581	1.1204		0.269245	1.58802		0.319691	-1.41737		1	NaN		1	NaN		1	NaN		1621	+			+	1621
	952	40S ribosomal protein S13	RPS13	P62277		0.914835	0.965535		NaN	NaN		NaN	NaN		NaN	NaN		0.910167	1.2049		0.620173	1.34286		0.736827	-1.1145		1	NaN		1	NaN		1	NaN		952	+			+	952
	883	Methionine--tRNA ligase, cytoplasmic	MARS	P56192		0.0267835	0.0923192		NaN	NaN		NaN	NaN		NaN	NaN		0.00997296	3.77938		0.0434029	4.62198		0.769663	-1.22295		1	NaN		1	NaN		1	NaN		883	+		+	+	883
	1127	Eukaryotic translation initiation factor 3 subunit I	EIF3I	Q13347		0.806725	0.88817		NaN	NaN		NaN	NaN		NaN	NaN		0.988259	-1.01116		0.511554	1.19999		0.432246	-1.21338		1	NaN		1	NaN		1	NaN		1127	+			+	1127
	1763	ATP-binding cassette sub-family B member 10, mitochondrial	ABCB10	Q9NRK6		0.725045	0.831534		NaN	NaN		NaN	NaN		NaN	NaN		1	NaN		1	NaN		0.731894	-1.50498		1	NaN		1	NaN		NaN	NaN		1763	+		+	+	1763
	294	Aspartate aminotransferase, mitochondrial	GOT2	P00505		0.650833	0.78509		1	NaN		1	NaN		NaN	NaN		1	2.62764		1	3.73563		0.748759	-1.42167		1	NaN		1	NaN		1	2.60287		294	+			+	294
	1271	Pyrroline-5-carboxylate reductase 3	PYCRL	Q53H96-2		0.460333	0.649393		NaN	NaN		NaN	NaN		NaN	NaN		NaN	NaN		1	NaN		1	NaN		NaN	NaN		1	NaN		NaN	NaN		1271					1271
	207	Transmembrane and coiled-coil domains protein 2	TMCC2	O75069-3		0.561738	0.725841		1	NaN		NaN	NaN		1	NaN		1	2.84396		1	2.644		0.908168	1.07563		1	-2.43908		1	NaN		1	NaN		207					207
	1748	Leucine zipper transcription factor-like protein 1	LZTFL1	Q9NQ48-3		0.465653	0.652217		NaN	NaN		NaN	NaN		NaN	NaN		1	NaN		1	NaN		1	-1.37919		1	NaN		1	NaN		NaN	NaN		1748	+		+	+	1748
	1627	Partner of Y14 and mago	WIBG	Q9BRP8		0.710151	0.822045		1	1.70299		1	NaN		1	NaN		1	1.7358		1	1.72129		0.817838	1.00843		1	-1.62663		1	NaN		1	-1.59588		1627					1627
	698	Stress-70 protein, mitochondrial	HSPA9	P38646		0.115052	0.260754		NaN	NaN		NaN	NaN		NaN	NaN		0.0151016	2.69203		0.043594	3.79975		0.439405	-1.41148		1	NaN		1	NaN		1	NaN		698	+		+	+	698
	924	60S ribosomal protein L26	RPL26	P61254		0.584013	0.741744		NaN	NaN		NaN	NaN		NaN	NaN		1	1.11044		1	1.166		0.889458	-1.05003		1	NaN		1	NaN		1	NaN		924	+			+	924
	1023	60S ribosomal protein L24	RPL24	P83731		0.160793	0.327541		NaN	NaN		NaN	NaN		NaN	NaN		0.0978208	1.71895		0.0513576	2.31716		0.419509	-1.348		1	NaN		1	NaN		1	NaN		1023	+			+	1023
	612	Thioredoxin-dependent peroxide reductase, mitochondrial	PRDX3	P30048-2		0.00759409	0.0371478		NaN	NaN		NaN	NaN		NaN	NaN		1	-1.76543		1	1.23774		0.0112271	-2.18514		1	NaN		1	NaN		1	NaN		612	+		+	+	612
	530	5-aminolevulinate synthase, erythroid-specific, mitochondrial	ALAS2	P22557-2		0.545428	0.714251		NaN	NaN		NaN	NaN		NaN	NaN		1	NaN		1	NaN		1	-1.92014		1	NaN		1	NaN		NaN	NaN		530					530
	950	40S ribosomal protein S23	RPS23	P62266		0.388885	0.589855		NaN	NaN		NaN	NaN		NaN	NaN		0.264514	1.68535		0.291038	2.0117		0.78313	-1.19364		1	NaN		1	NaN		1	NaN		950					950
	1464	Stromal membrane-associated protein 2	SMAP2	Q8WU79		0.743059	0.842179		NaN	NaN		NaN	NaN		NaN	NaN		1	1.09093		1	-0.99991		0.567503	1.09083		1	NaN		1	NaN		1	NaN		1464					1464
	184	Trafficking kinesin-binding protein 2	TRAK2	O60296		0.070185	0.188405		NaN	NaN		NaN	NaN		NaN	NaN		1	NaN		1	NaN		0.0804369	-2.06406		1	NaN		1	NaN		NaN	NaN		184					184
	447	Electron transfer flavoprotein subunit alpha, mitochondrial	ETFA	P13804		0.797061	0.88347		NaN	NaN		NaN	NaN		NaN	NaN		1	-1.00117		1	1.02652		0.929649	-1.02772		1	NaN		1	NaN		1	NaN		447	+			+	447
	114	AP-3 complex subunit delta-1	AP3D1	O14617		0.823941	0.900852		NaN	NaN		NaN	NaN		NaN	NaN		1	-1.01259		0.992716	-1.00295		1	-1.00961		1	NaN		1	NaN		1	NaN		114					114
	968	40S ribosomal protein S15	RPS15	P62841		0.692591	0.811229		NaN	NaN		NaN	NaN		NaN	NaN		1	1.29139		1	2.13568		0.507777	-1.65378		1	NaN		1	NaN		1	NaN		968	+			+	968
	1804	Telomeric repeat-binding factor 2-interacting protein 1	TERF2IP	Q9NYB0		0.159498	0.325953		NaN	NaN		NaN	NaN		NaN	NaN		0.0726012	1.5319		0.235089	1.39034		0.49272	1.10182		1	NaN		1	NaN		1	NaN		1804	+			+	1804
	279	Double-stranded RNA-binding protein Staufen homolog 1	STAU1	O95793-2		0.677547	0.801774		NaN	NaN		NaN	NaN		NaN	NaN		0.024833	1.2159		0.804072	1.1435		0.631194	1.06332		1	NaN		1	NaN		1	NaN		279	+		+	+	279
	1904	Exocyst complex component 7	EXOC7	Q9UPT5-2		0.774125	0.866608		NaN	NaN		NaN	NaN		NaN	NaN		0.54741	1.14543		0.606939	1.12642		0.924636	1.01687		1	NaN		1	NaN		1	NaN		1904	+			+	1904
	1619	Condensin complex subunit 3	NCAPG	Q9BPX3		0.101734	0.239652		1	-1.07217		1	NaN		1	NaN		0.678836	-1.03373		0.639728	1.15464		0.453358	-1.19358		0.0637762	-3.11564		1	NaN		1	-3.00393		1619	+			+	1619
	582	60S ribosomal protein L10	RPL10	P27635		0.275204	0.469017		NaN	NaN		NaN	NaN		NaN	NaN		0.810998	1.23493		0.134353	2.23807		0.171109	-1.81231		1	NaN		1	NaN		1	NaN		582	+			+	582
	1888	E3 ubiquitin-protein ligase HECTD1	HECTD1	Q9ULT8		0.0393519	0.12201		NaN	NaN		NaN	NaN		NaN	NaN		0.578086	-1.14258		0.0122418	1.63354		0.023628	-1.86644		1	NaN		1	NaN		1	NaN		1888	+		+	+	1888
	436	X-ray repair cross-complementing protein 6	XRCC6	P12956		0.888178	0.94894		NaN	NaN		NaN	NaN		NaN	NaN		1	NaN		1	NaN		0.714068	-1.03538		1	NaN		1	NaN		NaN	NaN		436					436
	871	Developmentally-regulated GTP-binding protein 2	DRG2	P55039		0.127084	0.277175		1	1.10004		1	NaN		1	NaN		1	-2.02482		1	-1.64277		1	-1.23256		1	-1.64583		1	NaN		1	-3.66589		871					871
	1195	Eukaryotic translation initiation factor 4H	EIF4H	Q15056-2		0.935339	0.980321		NaN	NaN		NaN	NaN		NaN	NaN		0.867774	1.08572		0.92011	1.02098		0.757271	1.06341		1	NaN		1	NaN		1	NaN		1195	+			+	1195
	951	40S ribosomal protein S18	RPS18	P62269		0.0964176	0.231032		NaN	NaN		NaN	NaN		NaN	NaN		0.0494252	1.78095		0.0814529	1.9446		0.885864	-1.09189		1	NaN		1	NaN		1	NaN		951	+		+	+	951
	1836	Cathepsin Z	CTSZ	Q9UBR2		0.595821	0.747368		NaN	NaN		NaN	NaN		NaN	NaN		NaN	NaN		1	NaN		1	NaN		NaN	NaN		1	NaN		NaN	NaN		1836					1836
	1310	Metalloreductase STEAP3	STEAP3	Q658P3-2		0.616815	0.759019		NaN	NaN		NaN	NaN		NaN	NaN		0.828925	1.03956		0.249293	1.564		0.267542	-1.50449		1	NaN		1	NaN		1	NaN		1310	+			+	1310
	1068	Tyrosine-protein kinase BTK	BTK	Q06187		0.827138	0.903566		NaN	NaN		NaN	NaN		NaN	NaN		1	-1.07219		1	-1.0718		0.930485	-1.00036		1	NaN		1	NaN		1	NaN		1068	+			+	1068
	1850	Serine/threonine-protein kinase TBK1	TBK1	Q9UHD2		0.643303	0.780493		1	1.42128		1	NaN		1	NaN		0.532955	1.05852		0.716293	-1.03788		0.519915	1.09862		1	-2.58422		1	NaN		1	-3.46982		1850	+			+	1850
	1721	Elongator complex protein 3	ELP3	Q9H9T3-2		0.226661	0.418811		NaN	NaN		NaN	NaN		NaN	NaN		1	1.02533		0.0826888	1.54065		1	-1.50259		1	NaN		1	NaN		1	NaN		1721	+			+	1721
	681	Oxygen-dependent coproporphyrinogen-III oxidase, mitochondrial	CPOX	P36551		0.261677	0.455953		1	NaN		1	NaN		NaN	NaN		0.136397	1.60354		0.149402	2.77242		0.27869	-1.72893		1	NaN		1	NaN		1	-10.3559		681	+			+	681
	971	40S ribosomal protein S26	RPS26	P62854		0.536365	0.706037		NaN	NaN		NaN	NaN		NaN	NaN		0.37789	1.46489		0.215677	1.72445		0.605872	-1.17718		1	NaN		1	NaN		1	NaN		971	+			+	971
	555	Acetyl-CoA acetyltransferase, mitochondrial	ACAT1	P24752		0.769342	0.863547		NaN	NaN		NaN	NaN		NaN	NaN		1	NaN		1	NaN		0.521156	-1.34141		1	NaN		1	NaN		NaN	NaN		555	+		+	+	555
	1446	Guanine nucleotide exchange factor for Rab-3A	RAB3IL1	Q8TBN0-2		0.88466	0.947111		NaN	NaN		NaN	NaN		NaN	NaN		1	NaN		0.774818	-1.19719		1	NaN		NaN	NaN		1	NaN		1	NaN		1446					1446
	399	Dihydrolipoyl dehydrogenase, mitochondrial	DLD	P09622		0.357676	0.560669		NaN	NaN		NaN	NaN		NaN	NaN		0.471462	1.20451		0.248588	2.42476		0.19892	-2.01308		1	NaN		1	NaN		1	NaN		399	+			+	399
	1611	Aconitate hydratase, mitochondrial	ACO2	Q99798		0.60203	0.747368		NaN	NaN		NaN	NaN		NaN	NaN		1	NaN		1	NaN		0.308242	-2.97753		1	NaN		1	NaN		NaN	NaN		1611	+		+	+	1611
	961	60S ribosomal protein L23a	RPL23A	P62750		0.114468	0.260435		NaN	NaN		NaN	NaN		NaN	NaN		0.0106238	1.79669		0.0918109	2.00162		0.981895	-1.11406		1	NaN		1	NaN		1	NaN		961	+		+	+	961
	1582	Rab-3A-interacting protein	RAB3IP	Q96QF0-3		0.658336	0.789379		NaN	NaN		NaN	NaN		NaN	NaN		1	NaN		1	NaN		1	1.3023		1	NaN		1	NaN		NaN	NaN		1582					1582
	713	Isoleucine--tRNA ligase, cytoplasmic	IARS	P41252		0.484741	0.667421		NaN	NaN		NaN	NaN		NaN	NaN		0.876837	1.58074		0.198668	3.47019		0.23845	-2.19529		1	NaN		1	NaN		1	NaN		713	+			+	713
	324	Ornithine aminotransferase, mitochondrial	OAT	P04181		0.242055	0.435562		NaN	NaN		NaN	NaN		NaN	NaN		0.194122	1.69648		0.0325745	1.71702		0.841917	-1.0121		1	NaN		1	NaN		1	NaN		324	+		+		324
	1203	Serine/threonine-protein kinase 38	STK38	Q15208		0.327837	0.52809		1	NaN		1	NaN		NaN	NaN		1	1.11549		1	1.03801		0.786459	1.07464		1	NaN		1	NaN		1	-1.87974		1203					1203
	316	Transferrin receptor protein 1	TFRC	P02786		0.174524	0.346038		1	NaN		NaN	NaN		1	NaN		0.0439123	6.43871		0.121842	9.66703		0.997171	-1.50139		1	-880.98		1	NaN		1	NaN		316	+		+	+	316
	981	60S ribosomal protein L11	RPL11	P62913		0.0813873	0.20799		NaN	NaN		NaN	NaN		NaN	NaN		0.0409728	1.72839		0.135252	1.69032		0.733015	1.02252		1	NaN		1	NaN		1	NaN		981	+		+	+	981
	874	Trifunctional enzyme subunit beta, mitochondrial	HADHB	P55084-2		0.235342	0.428973		NaN	NaN		NaN	NaN		NaN	NaN		0.000425478	1.78944		0.192902	2.03096		0.943853	-1.13497		1	NaN		1	NaN		1	NaN		874	+		+	+	874
	800	Protoporphyrinogen oxidase	PPOX	P50336		0.683437	0.80573		NaN	NaN		NaN	NaN		NaN	NaN		1	NaN		1	NaN		0.648461	-1.5977		1	NaN		1	NaN		NaN	NaN		800	+		+	+	800
	1638	Phosphatidylinositol 4-kinase type 2-alpha	PI4K2A	Q9BTU6		0.850123	0.922584		1	-1.67414		1	NaN		1	NaN		1	1.06138		1	1.10461		0.875817	-1.04073		1	-1.75931		1	NaN		1	1.01		1638	+			+	1638
	712	Glycine--tRNA ligase	GARS	P41250		0.871888	0.940271		NaN	NaN		NaN	NaN		NaN	NaN		1	NaN		1	NaN		0.817444	-1.06192		1	NaN		1	NaN		NaN	NaN		712	+		+	+	712
	707	Trifunctional enzyme subunit alpha, mitochondrial	HADHA	P40939		0.379042	0.583536		NaN	NaN		NaN	NaN		NaN	NaN		0.0597162	1.59109		0.269449	2.08394		0.745867	-1.30976		1	NaN		1	NaN		1	NaN		707	+			+	707
	1249	2,4-dienoyl-CoA reductase, mitochondrial	DECR1	Q16698-2		0.882649	0.947032		NaN	NaN		NaN	NaN		NaN	NaN		1	NaN		1	NaN		0.743662	-1.07866		1	NaN		1	NaN		NaN	NaN		1249	+		+	+	1249
	1493	Translational activator GCN1	GCN1L1	Q92616		0.334794	0.536773		NaN	NaN		NaN	NaN		NaN	NaN		0.718231	-1.0479		0.28284	1.63118		0.176042	-1.70932		1	NaN		1	NaN		1	NaN		1493	+			+	1493
	1028	60S ribosomal protein L19	RPL19	P84098		0.268991	0.463968		NaN	NaN		NaN	NaN		NaN	NaN		0.342945	-1.39067		0.613352	1.15727		0.0648798	-1.60938		1	NaN		1	NaN		1	NaN		1028					1028
	649	60S ribosomal protein L9	RPL9	P32969		0.0440626	0.133317		NaN	NaN		NaN	NaN		NaN	NaN		0.0748032	1.61701		0.0669671	1.91188		0.368487	-1.18235		1	NaN		1	NaN		1	NaN		649	+			+	649
	1843	Tripartite motif-containing protein 10	TRIM10	Q9UDY6		0.000516276	0.00459922		1	1.79035		1	NaN		1	NaN		0.319292	1.45716		0.497948	1.25777		0.647944	1.15853		1	-5.96246		1	NaN		1	-7.32579		1843	+			+	1843
	1073	60S ribosomal protein L18	RPL18	Q07020-2		0.812959	0.893478		NaN	NaN		NaN	NaN		NaN	NaN		0.638688	-1.24159		0.824351	1.047		0.329558	-1.29995		1	NaN		1	NaN		1	NaN		1073	+			+	1073
	939	40S ribosomal protein S7	RPS7	P62081		0.0817112	0.208397		NaN	NaN		NaN	NaN		NaN	NaN		0.00801187	1.83343		0.0806323	1.85879		0.793536	-1.01383		1	NaN		1	NaN		1	NaN		939	+		+	+	939
	464	40S ribosomal protein S2	RPS2	P15880		0.120704	0.268084		NaN	NaN		NaN	NaN		NaN	NaN		0.00593755	1.48682		0.10302	1.63984		0.889193	-1.10291		1	NaN		1	NaN		1	NaN		464	+		+	+	464
	956	60S ribosomal protein L7a	RPL7A	P62424		0.120233	0.267772		NaN	NaN		NaN	NaN		NaN	NaN		0.00852021	1.60589		0.109392	1.66439		0.941449	-1.03643		1	NaN		1	NaN		1	NaN		956	+		+	+	956
	1154	Cold-inducible RNA-binding protein	CIRBP	Q14011		0.848348	0.921959		NaN	NaN		NaN	NaN		NaN	NaN		1	-1.1976		0.392617	1.30499		1	-1.56286		1	NaN		1	NaN		1	NaN		1154					1154
	1290	FK506-binding protein 15	FKBP15	Q5T1M5		0.19039	0.36996		1	NaN		NaN	NaN		1	NaN		0.732475	-1.07124		0.241958	1.34551		0.115851	-1.44136		1	-1.29015		1	NaN		1	NaN		1290					1290
	752	40S ribosomal protein S10	RPS10	P46783		0.687901	0.80798		NaN	NaN		NaN	NaN		NaN	NaN		0.282474	1.29135		0.270576	1.557		0.652324	-1.20571		1	NaN		1	NaN		1	NaN		752	+			+	752
	1439	Exocyst complex component 6	EXOC6	Q8TAG9		0.570593	0.732133		NaN	NaN		NaN	NaN		NaN	NaN		0.234382	1.14834		0.641482	-1.09998		0.289645	1.26316		1	NaN		1	NaN		1	NaN		1439	+			+	1439
	1604	Eukaryotic translation initiation factor 3 subunit C	EIF3C	Q99613		0.740141	0.841977		NaN	NaN		NaN	NaN		NaN	NaN		0.178306	1.24231		0.773632	1.15354		0.558819	1.07696		1	NaN		1	NaN		1	NaN		1604	+			+	1604
	1097	Aminoacyl tRNA synthase complex-interacting multifunctional protein 1	AIMP1	Q12904		0.236593	0.429398		NaN	NaN		NaN	NaN		NaN	NaN		0.0980774	-1.39583		0.579257	-1.13275		0.0285896	-1.23225		1	NaN		1	NaN		1	NaN		1097	+		+	+	1097
	661	60S ribosomal protein L22	RPL22	P35268		0.014604	0.0597518		NaN	NaN		NaN	NaN		NaN	NaN		0.00558759	2.02361		0.0452688	1.81008		0.451067	1.11797		1	NaN		1	NaN		1	NaN		661	+		+	+	661
	163	Forkhead box protein O3	FOXO3	O43524		0.541512	0.709857		NaN	NaN		NaN	NaN		NaN	NaN		0.432064	1.42103		0.85806	1.01508		0.184688	1.39992		1	NaN		1	NaN		1	NaN		163	+			+	163
	898	40S ribosomal protein S20	RPS20	P60866		0.246393	0.439904		NaN	NaN		NaN	NaN		NaN	NaN		0.227265	1.96249		0.204774	2.03116		0.888522	-1.03499		1	NaN		1	NaN		1	NaN		898	+			+	898
	970	40S ribosomal protein S25	RPS25	P62851		0.52304	0.695702		NaN	NaN		NaN	NaN		NaN	NaN		0.766201	1.1481		0.278334	1.56953		0.428736	-1.36707		1	NaN		1	NaN		1	NaN		970	+			+	970
	1418	ADP-ribosylation factor GTPase-activating protein 1	ARFGAP1	Q8N6T3-3		0.800245	0.884113		NaN	NaN		NaN	NaN		NaN	NaN		1	1.10635		1	1.13285		1	-1.02395		1	NaN		1	NaN		1	NaN		1418					1418
	926	60S ribosomal protein L27	RPL27	P61353		0.479775	0.664748		NaN	NaN		NaN	NaN		NaN	NaN		0.0569105	1.87775		0.403718	1.77408		0.658332	1.05844		1	NaN		1	NaN		1	NaN		926	+			+	926
	811	Kinetochore-associated protein 1	KNTC1	P50748		0.844045	0.918861		NaN	NaN		NaN	NaN		NaN	NaN		0.537239	-1.1305		0.940144	1.0215		0.438033	-1.1548		1	NaN		1	NaN		1	NaN		811	+			+	811
	1656	Sorbin and SH3 domain-containing protein 1	SORBS1	Q9BX66-9		0.753574	0.851054		NaN	NaN		NaN	NaN		NaN	NaN		1	1.24486		1	1.5006		0.606058	-1.20543		1	NaN		1	NaN		1	NaN		1656	+			+	1656
	206	Putative tyrosine-protein phosphatase auxilin	DNAJC6	O75061-4		0.587029	0.742491		NaN	NaN		NaN	NaN		NaN	NaN		0.323464	1.61266		0.37653	1.16751		0.30381	1.38128		1	NaN		1	NaN		1	NaN		206					206
	1785	Exocyst complex component 1	EXOC1	Q9NV70-2		0.822687	0.900728		NaN	NaN		NaN	NaN		NaN	NaN		1	-1.44789		1	-1.20546		1	-1.2011		1	NaN		1	NaN		1	NaN		1785					1785
	121	Microsomal glutathione S-transferase 3	MGST3	O14880		0.790414	0.877852		NaN	NaN		NaN	NaN		NaN	NaN		0.315108	1.68697		0.420363	2.86146		0.837483	-1.69621		1	NaN		1	NaN		1	NaN		121					121
	2	Rho guanine nucleotide exchange factor 37	ARHGEF37	A1IGU5		0.523534	0.695702		1	1.68039		1	NaN		1	NaN		0.505264	1.32509		0.562369	1.20584		0.830266	1.09889		0.147433	-2.10456		1	NaN		1	-2.66887		2	+			+	2
	533	Cytochrome b-c1 complex subunit 2, mitochondrial	UQCRC2	P22695		0.903866	0.957971		NaN	NaN		NaN	NaN		NaN	NaN		1	1.84834		1	3.45922		0.673056	-1.87153		1	NaN		1	NaN		1	NaN		533	+			+	533
	925	60S ribosomal protein L15	RPL15	P61313		0.956821	0.994559		NaN	NaN		NaN	NaN		NaN	NaN		0.274486	1.46783		0.764419	1.75059		0.855287	-1.19264		1	NaN		1	NaN		1	NaN		925	+			+	925
	595	NADH-ubiquinone oxidoreductase 75 kDa subunit, mitochondrial	NDUFS1	P28331-3		0.838029	0.913098		NaN	NaN		NaN	NaN		NaN	NaN		NaN	NaN		1	NaN		1	NaN		NaN	NaN		1	NaN		NaN	NaN		595					595
	706	Malate dehydrogenase, mitochondrial	MDH2	P40926		0.9292	0.976277		NaN	NaN		NaN	NaN		NaN	NaN		1	3.65508		1	4.3544		0.85973	-1.19133		1	NaN		1	NaN		1	NaN		706	+			+	706
	1979	Cytoplasmic dynein 1 light intermediate chain 1	DYNC1LI1	Q9Y6G9		0.144005	0.302101		NaN	NaN		NaN	NaN		NaN	NaN		0.371411	-1.13049		0.313863	1.15343		0.0716136	-1.30394		1	NaN		1	NaN		1	NaN		1979	+			+	1979
	1224	Neutral amino acid transporter B(0)	SLC1A5	Q15758		0.98307	1		NaN	NaN		NaN	NaN		NaN	NaN		0.74505	1.08618		0.786956	1.33988		0.965027	-1.23358		1	NaN		1	NaN		1	NaN		1224	+			+	1224
	1606	Prohibitin-2	PHB2	Q99623		0.956506	0.994559		NaN	NaN		NaN	NaN		NaN	NaN		1	1.80221		1	2.22621		0.962301	-1.23527		1	NaN		1	NaN		1	NaN		1606	+			+	1606
	751	40S ribosomal protein S5	RPS5	P46782		0.660274	0.790171		NaN	NaN		NaN	NaN		NaN	NaN		0.308096	1.399		0.321276	1.73474		0.733644	-1.23999		1	NaN		1	NaN		1	NaN		751	+			+	751
	972	40S ribosomal protein S28	RPS28	P62857		0.38446	0.588339		NaN	NaN		NaN	NaN		NaN	NaN		0.18937	1.48107		0.304052	1.98458		0.865551	-1.33996		1	NaN		1	NaN		1	NaN		972	+			+	972
	1365	ATP-dependent RNA helicase DHX29	DHX29	Q7Z478		0.739183	0.841977		NaN	NaN		NaN	NaN		NaN	NaN		0.221714	1.4097		0.994841	1.20767		0.487649	1.16729		1	NaN		1	NaN		1	NaN		1365	+			+	1365
	1729	Beta-parvin	PARVB	Q9HBI1		0.844916	0.919019		NaN	NaN		NaN	NaN		NaN	NaN		1	-1.40317		1	-1.26813		0.659229	-1.10649		1	NaN		1	NaN		1	NaN		1729	+			+	1729
	704	60S ribosomal protein L13a	RPL13A	P40429		0.172523	0.343148		NaN	NaN		NaN	NaN		NaN	NaN		0.0423251	1.61137		0.0855715	1.78874		0.777035	-1.11008		1	NaN		1	NaN		1	NaN		704	+		+	+	704
	111	Thioredoxin domain-containing protein 9	TXNDC9	O14530-2		0.88948	0.949022		NaN	NaN		NaN	NaN		NaN	NaN		1	1.38156		1	1.19192		1	1.1591		1	NaN		1	NaN		1	NaN		111					111
	373	Cathepsin B	CTSB	P07858		0.889878	0.949022		NaN	NaN		NaN	NaN		NaN	NaN		1	NaN		1	NaN		1	-4.86173		1	NaN		1	NaN		NaN	NaN		373					373
	716	Signal transducer and activator of transcription 1-alpha/beta	STAT1	P42224		0.269578	0.463968		1	NaN		NaN	NaN		1	NaN		0.172214	4.00202		0.127859	1.95561		0.3405	2.04644		1	-3.51625		1	NaN		1	NaN		716	+			+	716
	438	Cytochrome c oxidase subunit 4 isoform 1, mitochondrial	COX4I1	P13073		0.786228	0.87474		NaN	NaN		NaN	NaN		NaN	NaN		1	NaN		1	NaN		0.627564	-1.27393		1	NaN		1	NaN		NaN	NaN		438	+		+	+	438
	1601	Nuclear pore complex protein Nup88	NUP88	Q99567		0.8944	0.95157		NaN	NaN		NaN	NaN		NaN	NaN		NaN	NaN		1	NaN		1	NaN		NaN	NaN		1	NaN		NaN	NaN		1601					1601
	1130	NAD(P) transhydrogenase, mitochondrial	NNT	Q13423		0.977816	1		NaN	NaN		NaN	NaN		NaN	NaN		1	1.73128		1	2.36482		0.949106	-1.36593		1	NaN		1	NaN		1	NaN		1130	+			+	1130
	945	40S ribosomal protein S16	RPS16	P62249		0.498122	0.677059		NaN	NaN		NaN	NaN		NaN	NaN		0.975434	1.19736		0.254878	1.64191		0.357504	-1.37127		1	NaN		1	NaN		1	NaN		945	+		+	+	945
	1481	ATP-dependent RNA helicase DDX1	DDX1	Q92499		0.896012	0.951683		NaN	NaN		NaN	NaN		NaN	NaN		0.600672	1.07901		0.989621	-1.00141		0.510026	1.08053		1	NaN		1	NaN		1	NaN		1481	+			+	1481
	519	Voltage-dependent anion-selective channel protein 1	VDAC1	P21796		0.488913	0.67007		NaN	NaN		NaN	NaN		NaN	NaN		1	NaN		1	NaN		0.372144	-1.43281		1	NaN		1	NaN		NaN	NaN		519	+		+	+	519
	1256	MICOS complex subunit MIC60	IMMT	Q16891-2		0.239804	0.432257		NaN	NaN		NaN	NaN		NaN	NaN		0.0585554	2.77038		0.227508	3.76046		0.969113	-1.35738		1	NaN		1	NaN		1	NaN		1256	+			+	1256
	1532	Autophagy-related protein 2 homolog B	ATG2B	Q96BY7		0.913024	0.964892		NaN	NaN		NaN	NaN		NaN	NaN		NaN	NaN		1	NaN		1	NaN		NaN	NaN		1	NaN		NaN	NaN		1532	+		+	+	1532
	977	60S ribosomal protein L30	RPL30	P62888		0.747165	0.845406		NaN	NaN		NaN	NaN		NaN	NaN		0.327115	1.23215		0.512577	1.18516		0.759094	1.03965		1	NaN		1	NaN		1	NaN		977	+			+	977
	1358	Nucleoporin p54	NUP54	Q7Z3B4		0.724238	0.831362		1	NaN		1	NaN		NaN	NaN		1	1.74752		0.507435	1.36247		1	1.28261		1	NaN		1	NaN		1	-2.48927		1358	+			+	1358
	814	60S ribosomal protein L14	RPL14	P50914		0.779601	0.869661		NaN	NaN		NaN	NaN		NaN	NaN		0.111255	1.34542		0.708813	1.29608		0.615704	1.03807		1	NaN		1	NaN		1	NaN		814	+			+	814
	1823	Calcium-binding and coiled-coil domain-containing protein 1	CALCOCO1	Q9P1Z2-2		0.409393	0.613268		1	NaN		NaN	NaN		1	NaN		0.420471	1.30114		0.624819	1.27981		0.830192	1.01667		0.0783345	-1.90622		1	NaN		1	NaN		1823	+			+	1823
	1872	Stomatin-like protein 2, mitochondrial	STOML2	Q9UJZ1-2		0.928648	0.976277		NaN	NaN		NaN	NaN		NaN	NaN		1	NaN		1	NaN		1	1.41992		1	NaN		1	NaN		NaN	NaN		1872	+		+	+	1872
	613	60S ribosomal protein L12	RPL12	P30050		0.386813	0.589855		NaN	NaN		NaN	NaN		NaN	NaN		0.0366322	1.53749		0.231673	1.51149		0.705837	1.0172		1	NaN		1	NaN		1	NaN		613	+		+	+	613
	993	60S ribosomal protein L38	RPL38	P63173		0.333848	0.535937		NaN	NaN		NaN	NaN		NaN	NaN		0.454619	1.90883		0.148841	3.05254		0.440675	-1.59917		1	NaN		1	NaN		1	NaN		993	+			+	993
	1395	E3 ubiquitin-protein ligase UBR2	UBR2	Q8IWV8-4		0.943147	0.985203		NaN	NaN		NaN	NaN		NaN	NaN		1	-1.46606		1	-1.06606		1	-1.37521		1	NaN		1	NaN		1	NaN		1395					1395
	1718	Sideroflexin-1	SFXN1	Q9H9B4		0.69903	0.815549		NaN	NaN		NaN	NaN		NaN	NaN		1	NaN		1	NaN		0.522918	1.42664		1	NaN		1	NaN		NaN	NaN		1718					1718
	1847	Signal recognition particle subunit SRP68	SRP68	Q9UHB9		0.815977	0.895239		NaN	NaN		NaN	NaN		NaN	NaN		0.387425	1.29796		0.529537	1.20711		0.787951	1.07526		1	NaN		1	NaN		1	NaN		1847	+			+	1847
	1664	Eukaryotic translation initiation factor 2A	EIF2A	Q9BY44-3		0.765427	0.859916		NaN	NaN		NaN	NaN		NaN	NaN		1	-1.26682		1	-1.04771		0.522657	-1.20913		1	NaN		1	NaN		1	NaN		1664	+			+	1664
	1978	Basic leucine zipper and W2 domain-containing protein 2	BZW2	Q9Y6E2		0.40842	0.612872		NaN	NaN		NaN	NaN		NaN	NaN		0.175026	1.6682		0.761695	1.15143		0.257277	1.44882		1	NaN		1	NaN		1	NaN		1978	+			+	1978
	656	Prohibitin	PHB	P35232		0.160431	0.327331		NaN	NaN		NaN	NaN		NaN	NaN		0.0253413	3.26425		0.131794	3.82977		0.87388	-1.17325		1	NaN		1	NaN		1	NaN		656	+		+	+	656
	1933	tRNA-splicing ligase RtcB homolog	RTCB	Q9Y3I0		0.0103245	0.046314		NaN	NaN		NaN	NaN		NaN	NaN		0.11221	1.27764		0.0285847	1.94267		0.0227298	-1.52051		1	NaN		1	NaN		1	NaN		1933	+		+	+	1933
	947	Ubiquitin-conjugating enzyme E2 H	UBE2H	P62256		0.252185	0.444309		NaN	NaN		NaN	NaN		NaN	NaN		0.384025	1.41758		0.0622105	1.58055		0.641159	-1.11496		1	NaN		1	NaN		1	NaN		947					947
	1217	Helicase SKI2W	SKIV2L	Q15477		0.350644	0.553764		1	NaN		NaN	NaN		1	NaN		1	-1.20458		0.350644	-1.13919		1	-1.0574		1	-1.53104		1	NaN		1	NaN		1217	+			+	1217
	1659	Hemogen	HEMGN	Q9BXL5		0.612968	0.756491		NaN	NaN		NaN	NaN		NaN	NaN		1	1.49402		0.612968	1.26389		1	1.18208		1	NaN		1	NaN		1	NaN		1659	+			+	1659
	1864	Leucyl-cystinyl aminopeptidase	LNPEP	Q9UIQ6-3		0.671402	0.799093		NaN	NaN		NaN	NaN		NaN	NaN		1	1.12899		0.671402	-1.18382		1	1.33651		1	NaN		1	NaN		1	NaN		1864					1864
	203	Endothelial differentiation-related factor 1	EDF1	O60869-2		0.719116	0.826983		NaN	NaN		NaN	NaN		NaN	NaN		1	NaN		0.719116	1.07085		1	NaN		NaN	NaN		1	NaN		1	NaN		203					203
	1197	Protein disulfide-isomerase A6	PDIA6	Q15084-3		0.310696	0.510429		1	-1.51384		1	NaN		1	NaN		0.354948	-1.1015		0.748369	-1.06724		0.99262	-1.03211		0.105302	-1.47117		1	NaN		1	-1.07045		1197					1197
	110	Pyridoxal kinase	PDXK	O00764		0.0712459	0.189739		1	1.07858		1	NaN		1	NaN		1	NaN		1	NaN		1	1.40919		1	1.3111		1	NaN		1	NaN		110					110
	1056	Aminoacylase-1	ACY1	Q03154-2		0.717493	0.82662		1	-2.31041		1	NaN		1	NaN		1	1.09291		1	-1.2922		0.717493	1.41226		1	-3.52832		1	NaN		1	-1.39731		1056					1056
	1741	Ras-related protein Rab-18	RAB18	Q9NP72		1	1		1	NaN		1	NaN		NaN	NaN		1	-1.04351		1	1.19866		1	-1.25082		1	NaN		1	NaN		1	1.107		1741					1741
	223	Citrate synthase, mitochondrial	CS	O75390		1	1		NaN	NaN		NaN	NaN		NaN	NaN		1	NaN		1	NaN		1	-1.85571		1	NaN		1	NaN		NaN	NaN		223					223
	290	Cytochrome c oxidase subunit 2	MT-CO2	P00403		0.633962	0.772603		NaN	NaN		NaN	NaN		NaN	NaN		1	NaN		1	NaN		0.633962	-1.242		1	NaN		1	NaN		NaN	NaN		290					290
	317	Serotransferrin	TF	P02787		0.906016	0.958286		NaN	NaN		NaN	NaN		NaN	NaN		1	NaN		1	NaN		0.906016	-1.19131		1	NaN		1	NaN		NaN	NaN		317	+			+	317
	379	4F2 cell-surface antigen heavy chain	SLC3A2	P08195-2		0.375363	0.579672		NaN	NaN		NaN	NaN		NaN	NaN		1	NaN		1	NaN		0.375363	-1.69691		1	NaN		1	NaN		NaN	NaN		379					379
	621	Adenylosuccinate synthetase isozyme 2	ADSS	P30520		1	1		NaN	NaN		NaN	NaN		NaN	NaN		1	1.675		1	1.30639		1	1.28216		1	NaN		1	NaN		1	NaN		621					621
	632	DnaJ homolog subfamily A member 1	DNAJA1	P31689		0.692264	0.811229		NaN	NaN		NaN	NaN		NaN	NaN		1	1.10285		1	1.05552		0.692264	1.04484		1	NaN		1	NaN		1	NaN		632	+			+	632
	635	Cytochrome b-c1 complex subunit 1, mitochondrial	UQCRC1	P31930		1	1		NaN	NaN		NaN	NaN		NaN	NaN		1	NaN		1	NaN		1	-1.26137		1	NaN		1	NaN		NaN	NaN		635	+			+	635
	679	ATP synthase subunit gamma, mitochondrial	ATP5C1	P36542-2		0.497878	0.677059		NaN	NaN		NaN	NaN		NaN	NaN		1	NaN		1	NaN		0.497878	-1.6975		1	NaN		1	NaN		NaN	NaN		679					679
	724	3-ketoacyl-CoA thiolase, mitochondrial	ACAA2	P42765		1	1		NaN	NaN		NaN	NaN		NaN	NaN		1	1.7707		1	2.11627		1	-1.19516		1	NaN		1	NaN		1	NaN		724					724
	812	Lipopolysaccharide-responsive and beige-like anchor protein	LRBA	P50851-2		1	1		NaN	NaN		NaN	NaN		NaN	NaN		1	NaN		1	NaN		1	-1.11788		1	NaN		1	NaN		NaN	NaN		812					812
	1033	Phosphate carrier protein, mitochondrial	SLC25A3	Q00325-2		1	1		NaN	NaN		NaN	NaN		NaN	NaN		1	NaN		1	NaN		1	1.48771		1	NaN		1	NaN		NaN	NaN		1033					1033
	1115	Aminoacyl tRNA synthase complex-interacting multifunctional protein 2	AIMP2	Q13155		1	1		NaN	NaN		NaN	NaN		NaN	NaN		1	1.39936		1	1.21157		1	1.155		1	NaN		1	NaN		1	NaN		1115					1115
	1306	Protein FAM160B1	FAM160B1	Q5W0V3-2		0.741648	0.842177		NaN	NaN		NaN	NaN		NaN	NaN		1	NaN		1	NaN		0.741648	1.06208		1	NaN		1	NaN		NaN	NaN		1306					1306
	1327	Enhancer of mRNA-decapping protein 4	EDC4	Q6P2E9		1	1		NaN	NaN		NaN	NaN		NaN	NaN		1	1.01304		1	1.40321		1	-1.38515		1	NaN		1	NaN		1	NaN		1327					1327
	1435	Nucleoporin Nup43	NUP43	Q8NFH3		1	1		NaN	NaN		NaN	NaN		NaN	NaN		1	1.33784		1	-1.11646		1	1.49365		1	NaN		1	NaN		1	NaN		1435					1435
	1451	Protein CIP2A	KIAA1524	Q8TCG1		1	1		NaN	NaN		NaN	NaN		NaN	NaN		1	1.36545		1	1.31472		1	1.03859		1	NaN		1	NaN		1	NaN		1451	+			+	1451
	1452	Phosphoethanolamine/phosphocholine phosphatase	PHOSPHO1	Q8TCT1		0.413851	0.616633		NaN	NaN		NaN	NaN		NaN	NaN		1	-1.23711		1	-1.75541		0.413851	1.41896		1	NaN		1	NaN		1	NaN		1452	+			+	1452
	1553	OTU domain-containing protein 5	OTUD5	Q96G74-2		0.0434288	0.132061		NaN	NaN		NaN	NaN		NaN	NaN		1	-1.15693		1	-2.06483		0.0434288	1.78475		1	NaN		1	NaN		1	NaN		1553	+		+	+	1553
	1781	Acetyl-coenzyme A synthetase 2-like, mitochondrial	ACSS1	Q9NUB1-2		1	1		NaN	NaN		NaN	NaN		NaN	NaN		1	NaN		1	NaN		1	-1.66339		1	NaN		1	NaN		NaN	NaN		1781					1781
	1873	F-box only protein 9	FBXO9	Q9UK97-2		0.1847	0.361122		NaN	NaN		NaN	NaN		NaN	NaN		1	NaN		1	NaN		0.1847	-1.14684		1	NaN		1	NaN		NaN	NaN		1873					1873
	1930	Mitochondrial fission 1 protein	FIS1	Q9Y3D6		0.405928	0.611308		NaN	NaN		NaN	NaN		NaN	NaN		1	NaN		1	NaN		0.405928	1.31363		1	NaN		1	NaN		NaN	NaN		1930					1930
	1976	Chloride intracellular channel protein 4	CLIC4	Q9Y696		1	1		NaN	NaN		NaN	NaN		NaN	NaN		1	NaN		1	1.0877		1	NaN		NaN	NaN		1	NaN		1	NaN		1976					1976
	1982	Sulfide:quinone oxidoreductase, mitochondrial	SQRDL	Q9Y6N5		0.485572	0.667661		NaN	NaN		NaN	NaN		NaN	NaN		1	NaN		1	NaN		0.485572	-1.77863		1	NaN		1	NaN		NaN	NaN		1982	+		+	+	1982
	6	CCR4-NOT transcription complex subunit 1	CNOT1	A5YKK6-2		1	1		NaN	NaN		NaN	NaN		NaN	NaN		NaN	NaN		1	NaN		1	NaN		NaN	NaN		1	NaN		NaN	NaN		6					6
	383	Pyruvate dehydrogenase E1 component subunit alpha, somatic form, mitochondrial	PDHA1	P08559-3		1	1		NaN	NaN		NaN	NaN		NaN	NaN		NaN	NaN		1	NaN		1	NaN		NaN	NaN		1	NaN		NaN	NaN		383					383
	634	RAC-beta serine/threonine-protein kinase	AKT2	P31751		1	1		NaN	NaN		NaN	NaN		NaN	NaN		NaN	NaN		1	NaN		1	NaN		NaN	NaN		1	NaN		NaN	NaN		634	+		+	+	634
	1074	Complement component 1 Q subcomponent-binding protein, mitochondrial	C1QBP	Q07021		1	1		NaN	NaN		NaN	NaN		NaN	NaN		NaN	NaN		1	NaN		1	NaN		NaN	NaN		1	NaN		NaN	NaN		1074					1074
	1382	Dynein assembly factor 5, axonemal	DNAAF5	Q86Y56		1	1		NaN	NaN		NaN	NaN		NaN	NaN		NaN	NaN		1	NaN		1	NaN		NaN	NaN		1	NaN		NaN	NaN		1382					1382
	1588	Protein LAP2	ERBB2IP	Q96RT1-7		1	1		NaN	NaN		NaN	NaN		NaN	NaN		NaN	NaN		1	NaN		1	NaN		NaN	NaN		1	NaN		NaN	NaN		1588					1588
	1593	Regulator of microtubule dynamics protein 3	RMDN3	Q96TC7		1	1		NaN	NaN		NaN	NaN		NaN	NaN		NaN	NaN		1	NaN		1	NaN		NaN	NaN		1	NaN		NaN	NaN		1593	+		+	+	1593
	1809	Mitoferrin-1	SLC25A37	Q9NYZ2		1	1		NaN	NaN		NaN	NaN		NaN	NaN		NaN	NaN		1	NaN		1	NaN		NaN	NaN		1	NaN		NaN	NaN		1809					1809
	1628	Protein pelota homolog	PELO	Q9BRX2		0.532361	0.704064		NaN	NaN		NaN	NaN		NaN	NaN		1	NaN		NaN	NaN		1	NaN		1	NaN		NaN	NaN		NaN	NaN		1628					1628

## Sheet: Perseus Export
T: id	G_Wt1	G_Wt2	G_Wt3	G_Wt4	GPV_J1	GPV_J2	GPV_J3	GPV_J4	GET_J1	GET_J2	GET_J3	GET_J4	R_Wt1	R_Wt2	R_Wt3	R_Wt4	RPV_J1	RPV_J2	RPV_J3	RPV_J4	RET_J1	RET_J2	RET_J3	RET_J4	T: id	C: Potential contaminant	C: ANOVA Significant	C: Student's T-test Significant GPV_J_G_Wt	C: Student's T-test Significant GET_J_G_Wt	C: Student's T-test Significant GPV_J_GET_J	C: Student's T-test Significant RPV_J_R_Wt	C: Student's T-test Significant RET_J_R_Wt	C: Student's T-test Significant RPV_J_RET_J	C: Student's T-teant	C: Student's T-test Significant GPV_J_RPV_J	C: Student's T-test Significant GET_J_RET_J	C: Student's T-test Significant G_Wt_R_Wt	C: Student's T-teant_	N: Peptides	N: Razor + unique peptides	N: Unique peptides	N: Sequence coverage [%]	N: Unique + razor sequence coverage [%]	N: Unique sequence coverage [%]	N: Mol. weight [kDa]	N: Q-value	N: Score	N: Intensity	N: MS/MS count
0	17.5021	16.7941	17.1835	17.7731	NaN	17.7627	17.5919	NaN	15.9506	16.7511	17.0159	17.0917	17.8073	17.8632	17.9926	NaN	NaN	18.5673	17.8328	18.1461	17.5728	18.4479	17.9872	17.9547	0		+									+		GET_J_RET_J	23	23	23	28.4	28.4	28.4	117.97	0	83.334	54946000	147
2	NaN	NaN	NaN	15.0639	NaN	15.8939	15.7265	NaN	NaN	NaN	NaN	NaN	16.9959	16.1467	NaN	16.1152	NaN	17.4921	16.7148	16.1251	16.0562	17.2337	17.037	16.361	2														9	9	9	16.7	16.7	16.7	76.277	0.00085985	23.094	14972000	47
5	17.8249	18.271	NaN	18.2521	NaN	17.7171	17.8907	NaN	NaN	17.7004	17.312	17.7225	17.5486	17.6874	NaN	NaN	17.5916	17.7258	NaN	17.6872	17.4466	17.6403	17.7108	17.592	5														10	10	10	18.1	18.1	18.1	83.343	0	52.46	47306000	103
6	NaN	NaN	NaN	NaN	NaN	NaN	NaN	NaN	NaN	NaN	NaN	NaN	NaN	NaN	NaN	NaN	NaN	NaN	NaN	NaN	15.4951	14.7118	14.384	NaN	6														4	4	4	1.9	1.9	1.9	266.38	0.005291	7.8945	1553400	7
7	18.8983	20.3508	19.7605	20.1602	18.721	19.9396	19.126	19.9096	18.8699	18.2765	19.0939	19.3217	19.6693	18.5484	NaN	20.236	NaN	19.3376	17.9542	19.5633	18.8511	18.5078	18.621	19.3566	7														9	9	9	37.4	37.4	37.4	34.006	0	56.261	71591000	99
10	18.6005	NaN	NaN	18.7329	18.6003	18.463	18.3385	NaN	NaN	NaN	18.584	18.4095	18.8513	17.3357	NaN	NaN	NaN	18.1902	NaN	19.4417	18.5291	NaN	19.2406	18.4668	10														2	2	2	35.9	35.9	35.9	8.749	0	117.88	72788000	74
26	NaN	NaN	NaN	16.7441	17.0336	15.5798	17.2343	NaN	16.6247	18.058	17.4662	18.3151	16.7113	NaN	NaN	18.4179	NaN	16.5188	NaN	16.4716	16.2494	17.1434	NaN	NaN	26	+													7	7	7	4.3	4.3	4.3	435.16	0.00077519	17.76	27362000	44
27	19.4007	17.3584	21.3999	20.0797	22.0219	20.3077	20.5925	20.4418	19.9918	20.218	22.2612	19.4463	19.6036	21.0867	23.3464	21.8735	20.649	19.7914	20.7194	20.6984	19.5454	19.864	18.9818	19.956	27	+							+	RPV_J_RET_J					11	11	11	8.1	8.1	8.1	248.07	0	186.44	371490000	280
31	15.9962	17.2842	18.3997	16.5276	18.3495	16.8412	17.3036	18.5835	17.1518	NaN	17.3754	16.0624	16.4573	18.0062	17.8729	18.9365	17.8216	17.5884	NaN	NaN	17.1906	NaN	17.178	16.3921	31	+													10	10	10	9.1	9.1	9.1	282.39	0.00091324	27.205	45811000	85
84	19.9781	18.9818	19.8134	20.1795	18.6992	19.6609	20.081	19.4762	19.2522	19.7872	19.7203	20.8165	21.3068	21.7673	20.3353	20.4901	20.9233	21.3987	21.9139	21.65	22.3819	22.0525	21.7503	21.5883	84		+					+		RET_J_R_Wt	+	+		GET_J_RET_J;GPV_J_RPV_J	5	5	4	32.6	32.6	26.5	23.384	0	323.31	410130000	272
85	19.0249	18.6946	17.5496	18.6874	16.9321	18.5127	18.4793	17.3294	18.238	16.6716	18.3386	18.7112	19.5502	19.2578	17.3297	19.0155	19.2849	19.4552	18.8751	18.5957	19.3974	19.1158	19.2638	19.2235	85														9	9	9	34	34	34	37.419	0	56.384	115110000	188
86	NaN	NaN	NaN	NaN	NaN	NaN	NaN	NaN	NaN	NaN	NaN	NaN	16.3233	15.8535	NaN	NaN	NaN	16.0927	NaN	NaN	15.7051	NaN	15.9798	14.8687	86														5	5	5	46.8	46.8	46.8	17.789	0	49.259	7745900	25
87	19.1309	18.6048	18.6288	19.7633	16.8494	19.6192	19.7809	19.0084	17.7097	18.8425	18.8682	18.6761	20.8465	20.5814	NaN	19.712	20.7321	20.9396	21.1757	20.6932	20.7501	20.897	21.0563	20.8562	87		+								+	+		GET_J_RET_J;GPV_J_RPV_J	17	17	17	38.1	38.1	38.1	72.453	0	230.07	277260000	259
88	16.5243	NaN	NaN	NaN	NaN	17.1535	NaN	NaN	NaN	NaN	NaN	16.2867	17.4622	NaN	NaN	NaN	NaN	18.5386	17.4624	NaN	16.4238	17.5136	18.021	17.3384	88														6	6	6	24.1	24.1	24.1	34.69	0.0008726	24.224	27631000	48
89	NaN	NaN	NaN	16.9222	NaN	15.864	NaN	NaN	NaN	NaN	16.0194	15.2275	16.0541	17.298	NaN	16.9976	16.9324	16.6607	NaN	17.8101	16.7117	NaN	16.3257	16.7386	89														9	9	9	16.9	16.9	16.9	67.764	0.00085034	22.425	14575000	45
92	22.312	21.8456	21.9641	22.5297	21.8168	22.6373	22.2857	21.7577	21.7946	21.7912	21.7179	22.4674	22.2667	22.2915	21.6354	22.3175	22.5714	22.5338	21.9502	22.6069	22.5604	22.5625	22.3481	21.9116	92														25	25	25	67.3	67.3	67.3	47.463	0	323.31	1162000000	797
93	21.236	20.294	20.9498	21.7112	20.3393	21.5974	21.0116	20.8907	20.4246	20.2642	21.2156	21.1536	21.3449	21.5218	17.7586	21.1447	21.3197	21.335	20.9723	21.4716	21.5328	21.6373	21.5515	21.2947	93														21	21	21	54.6	54.6	54.6	52.904	0	323.31	694770000	678
94	21.4107	21.1532	20.8803	21.5307	21.1885	21.7473	21.5191	21.4215	20.5743	20.9744	21.1966	21.3998	21.4019	21.302	22.4791	21.6129	21.1274	21.4531	21.3102	21.13	21.1261	21.3241	21.4823	21.0956	94										+			GPV_J_RPV_J	12	12	12	50.7	50.7	50.7	24.682	0	323.31	615920000	320
97	20.9525	20.0171	19.0476	20.6708	19.6338	20.961	20.6335	20.5325	20.284	19.1233	21.4945	21.482	19.5987	19.8908	NaN	NaN	20.01	19.7141	18.9977	19.9018	20.3735	20.1783	19.8856	19.7881	97														10	10	10	60.2	60.2	60.2	26.922	0	171.52	268710000	223
98	NaN	NaN	16.8607	NaN	NaN	15.1809	NaN	NaN	NaN	NaN	NaN	NaN	19.5225	19.3693	NaN	18.9158	17.6847	19.4067	19.3823	18.6426	19.7433	19.5973	20.6982	19.7678	98								+	RPV_J_RET_J					10	10	10	36.7	36.7	36.7	37.563	0	108.74	113510000	116
99	21.2372	20.7566	20.5151	21.0708	19.2186	21.0622	20.6739	20.5346	20.8657	20.4683	20.5802	21.5029	21.731	21.9419	NaN	21.5612	21.3598	21.3893	21.8439	21.6035	21.6864	22.119	21.9066	21.9228	99								+	RPV_J_RET_J		+		GET_J_RET_J	38	38	36	48.5	48.5	46.8	123.63	0	323.31	817690000	784
100	15.9956	NaN	NaN	NaN	NaN	15.7778	NaN	NaN	NaN	NaN	15.7456	NaN	17.2962	16.6552	NaN	17.4498	16.5992	16.9005	18.0683	NaN	17.7655	17.0725	16.2992	16.2039	100														10	10	1	21.4	21.4	3.1	79.441	0	90.292	19022000	44
101	18.9988	18.249	18.2629	18.3098	NaN	18.8754	18.0354	18.4419	18.9104	NaN	19.0805	18.7849	16.7773	17.2029	NaN	NaN	NaN	17.7908	18.2931	17.802	18.3038	17.5021	17.4682	17.1968	101		+				+			RPV_J_R_Wt					8	8	8	31.4	31.4	31.4	39.336	0	103.3	77613000	116
102	NaN	NaN	NaN	NaN	NaN	NaN	NaN	NaN	NaN	NaN	NaN	NaN	NaN	19.1303	NaN	NaN	20.2913	18.7855	NaN	NaN	19.1328	17.8178	18.8867	19.0501	102														11	11	11	18.9	18.9	18.9	81.852	0.00087719	24.425	41803000	36
103	19.1665	NaN	NaN	19.5021	NaN	19.5206	19.4371	19.9215	NaN	NaN	19.6204	19.7927	19.0052	18.7592	NaN	19.5318	NaN	19.5307	NaN	19.2186	19.1804	19.7906	20.6332	20.4429	103														9	9	9	45.5	45.5	45.5	34.577	0	102.62	154770000	159
104	NaN	NaN	NaN	16.349	NaN	16.926	NaN	NaN	NaN	NaN	NaN	NaN	NaN	NaN	NaN	NaN	18.1916	NaN	17.9627	17.1518	17.9785	17.9962	17.801	NaN	104														7	4	4	16.3	10.6	10.6	57.81	0.0014035	13.376	25169000	47
105	15.6475	NaN	NaN	16.3749	NaN	16.439	NaN	NaN	NaN	NaN	NaN	16.714	NaN	17.3749	NaN	NaN	NaN	17.3453	NaN	NaN	17.0374	18.5361	18.0944	NaN	105														5	5	5	25	25	25	31.761	0.0014535	14.464	28827000	35
106	15.3221	15.4254	NaN	16.5163	NaN	NaN	NaN	NaN	NaN	NaN	NaN	15.7651	20.549	21.644	19.6453	20.7852	21.621	21.9155	21.4188	21.5006	21.6426	21.6408	21.6706	20.9936	106		+										+	G_Wt_R_Wt	29	29	9	54.2	54.2	20.4	73.243	0	148.44	338630000	341
107	17.4487	NaN	16.2212	NaN	NaN	NaN	NaN	15.7784	NaN	16.6297	16.6854	16.8794	17.6367	NaN	NaN	NaN	NaN	16.1578	NaN	17.8373	16.9273	15.5855	15.9773	NaN	107														6	6	6	27.2	27.2	27.2	32.113	0.00094697	29.863	23196000	46
108	16.9079	16.6298	17.4342	17.036	17.0168	17.4469	16.9711	18.1194	17.5142	NaN	17.8047	17.2431	16.7675	17.1561	NaN	NaN	NaN	17.0623	18.3633	17.3419	17.9273	17.2133	17.1814	17.2229	108														9	9	6	26.3	26.3	20.5	57.886	0	40.354	46655000	97
109	17.3988	17.1051	NaN	17.8352	NaN	17.4179	17.185	15.3266	NaN	NaN	15.1168	18.3084	17.7802	17.9901	NaN	16.7856	NaN	18.0409	NaN	17.4598	17.8511	17.8018	18.5425	18.2748	109														11	11	11	41.8	41.8	41.8	38.946	0	84.247	75478000	70
110	15.2832	15.0308	NaN	15.1317	NaN	15.2614	NaN	NaN	NaN	NaN	NaN	NaN	NaN	NaN	NaN	NaN	NaN	14.8707	NaN	NaN	NaN	NaN	13.9437	14.7078	110														2	2	2	12.2	12.2	12.2	35.102	0.00081037	19.688	6187600	21
111	NaN	NaN	NaN	NaN	NaN	NaN	NaN	NaN	NaN	NaN	NaN	NaN	16.2625	NaN	NaN	NaN	NaN	16.7288	NaN	NaN	16.9223	16.0224	16.4632	NaN	111														4	4	4	21.8	21.8	21.8	22.199	0.0014154	13.595	7691600	32
113	19.5765	19.2176	NaN	20.2043	NaN	19.1279	17.9932	19.1832	20.0079	NaN	20.1712	20.0693	20.953	21.1533	NaN	20.2827	18.54	19.816	16.2928	21.1443	21.3997	19.1699	21.0467	21.4285	113					+				GPV_J_GET_J		+		GET_J_RET_J	5	5	1	34.7	34.7	6.9	16.442	0	323.31	254200000	148
114	NaN	NaN	NaN	NaN	NaN	NaN	NaN	NaN	NaN	NaN	NaN	NaN	15.7767	16.0221	NaN	NaN	NaN	15.8866	NaN	NaN	15.898	15.9168	15.886	NaN	114														7	7	7	8.3	8.3	8.3	130.16	0.00077821	17.861	6307400	17
115	20.2581	20.8465	19.3851	20.7731	20.9834	20.2545	20.4122	20.7196	20.2467	20.8539	20.1933	20.9451	20.0909	20.1939	NaN	20.7392	20.0558	20.3937	20.4545	20.2604	22.1545	20.0967	20.63	20.7639	115														9	9	9	37.6	37.6	37.6	29.04	0	130.22	434010000	194
117	21.1872	20.7671	21.1048	21.1347	20.1341	21.5093	21.1502	21.1158	20.7435	20.9786	20.8897	21.0504	20.203	19.751	17.8051	20.3016	20.5386	20.4217	19.9313	20.4099	20.3403	20.7274	20.414	20.4227	117		+									+		GET_J_RET_J	17	17	17	37.7	37.7	37.7	72.683	0	125.01	353070000	312
119	16.9127	NaN	NaN	17.6421	NaN	17.5404	NaN	NaN	NaN	NaN	NaN	17.9394	16.6734	19.2896	NaN	18.9773	19.0452	18.8068	19.6399	19.131	18.7959	19.3234	19.4868	19.7271	119														15	11	11	26.7	21.9	21.9	100.41	0	44.412	64934000	88
120	22.7884	22.7433	22.6205	22.7888	22.704	22.9929	23.0476	22.8125	22.9769	22.8464	22.7879	22.851	22.113	22.164	20.4072	22.3387	22.1235	22.3555	22.2031	22.1506	22.4598	22.3538	22.0834	22.2419	120		+								+	+		GET_J_RET_J;GPV_J_RPV_J	12	12	12	55.6	55.6	55.6	27.887	0	323.31	1483800000	522
121	NaN	NaN	NaN	NaN	NaN	NaN	NaN	NaN	NaN	NaN	NaN	NaN	15.9899	17.2577	NaN	NaN	NaN	17.3169	NaN	17.6861	19.3911	NaN	16.4534	17.4143	121														2	2	2	17.8	17.8	17.8	16.516	0.0031486	9.5289	22762000	44
123	NaN	NaN	NaN	NaN	NaN	NaN	NaN	NaN	NaN	NaN	NaN	NaN	16.2569	15.8091	NaN	NaN	NaN	16.5891	16.7074	NaN	16.6538	16.651	16.7383	NaN	123							+		RET_J_R_Wt					4	4	4	18.9	18.9	18.9	39.786	0.0014094	13.504	10047000	31
125	18.4544	18.2115	NaN	18.7003	NaN	19.549	18.7528	19.5985	17.993	18.8339	NaN	18.3855	18.1293	NaN	NaN	NaN	NaN	19.4111	19.7986	19.1438	19.4065	18.782	18.5059	NaN	125														7	7	7	52	52	52	19.794	0	115.66	106430000	109
126	18.575	NaN	NaN	18.4548	19.409	18.2783	17.391	17.4613	NaN	NaN	18.3709	18.6942	17.8325	18.5232	NaN	17.9814	18.1219	18.4496	18.2526	18.6007	18.6887	17.6813	18.9495	18.7983	126														12	12	12	16.7	16.7	16.7	86.191	0	128.68	83548000	114
129	21.7172	21.0613	20.4643	21.4273	20.548	21.4695	21.3756	20.9245	20.9148	20.3725	21.2651	21.7948	21.1314	21.4427	17.8683	20.3854	21.1127	21.2712	21.2256	21.2054	21.1951	21.3826	21.1737	21.7752	129														39	39	39	48.4	48.4	48.4	123.38	0	323.31	822030000	650
131	20.5729	19.9482	18.924	20.1647	18.4084	20.7416	19.9734	19.8508	17.9342	19.5252	20.2598	20.1012	19.8941	18.9667	NaN	19.2446	19.4557	19.6079	18.9396	19.0996	18.2434	19.0296	19.6456	19.1592	131												+	G_Wt_R_Wt	28	28	28	29.2	29.2	29.2	144.73	0	258.98	254560000	292
134	NaN	NaN	NaN	NaN	NaN	NaN	NaN	NaN	NaN	NaN	NaN	NaN	NaN	NaN	NaN	NaN	NaN	NaN	NaN	NaN	16.0285	16.5223	15.9461	16.2632	134														3	2	2	14.5	8.3	8.3	40.949	0.0042866	8.7813	12674000	36
135	18.2961	NaN	18.926	17.6306	17.6628	18.9533	17.5471	18.878	18.6325	19.5156	16.789	17.3776	19.8121	19.0396	NaN	17.9779	18.9949	20.1005	18.8055	19.5218	19.4161	19.8814	19.5828	19.3712	135										+			GPV_J_RPV_J	11	11	11	39.3	39.3	39.3	34.333	0	75.925	96482000	161
137	16.7067	NaN	17.3844	16.3538	NaN	17.6305	16.7642	NaN	16.9958	18.0399	16.7791	16.3666	NaN	16.0056	NaN	NaN	NaN	17.5312	NaN	NaN	15.8624	15.671	16.0688	15.4561	137											+		GET_J_RET_J	4	4	4	21.1	21.1	21.1	26.825	0.00091491	27.253	22958000	63
140	16.8774	16.8771	NaN	17.2423	NaN	17.9395	16.6281	17.2928	17.7802	17.2378	16.0931	16.4442	17.3982	17.6055	NaN	16.9662	18.1475	18.4365	16.3407	18.5555	18.7025	18.3232	18.0538	18.0704	140							+		RET_J_R_Wt		+		GET_J_RET_J	13	13	12	65.2	65.2	61.9	28.356	0	115.47	54170000	134
141	NaN	NaN	NaN	NaN	NaN	NaN	NaN	NaN	NaN	NaN	15.1241	NaN	19.5522	19.8205	NaN	18.6692	18.6438	20.4843	20.6023	19.583	20.5762	20.2171	20.1779	19.7303	141														29	29	3	33.7	33.7	2.8	116.92	0	145.7	125640000	182
142	NaN	NaN	NaN	NaN	NaN	NaN	NaN	NaN	NaN	NaN	NaN	NaN	19.4667	19.8899	NaN	19.2127	18.3531	19.8284	19.7421	18.9042	20.502	19.7709	20.2959	19.1995	142														13	13	13	37.5	37.5	37.5	58.14	0	98.251	105380000	91
143	NaN	NaN	NaN	NaN	NaN	NaN	NaN	NaN	NaN	NaN	NaN	NaN	20.197	20.4104	19.5423	20.2182	20.0784	20.2398	20.4115	20.7825	20.6951	20.2533	20.5699	19.8152	143														15	15	15	54.8	54.8	54.8	39.93	0	169.9	106190000	137
144	18.7601	17.9015	NaN	18.1147	18.6698	18.668	18.6993	18.8965	17.5911	19.1213	NaN	19.3112	19.8475	18.63	NaN	19.0418	19.6499	17.9708	20.435	20.2528	20.4078	19.9679	19.3082	19.6836	144												+	G_Wt_R_Wt	10	10	10	56.5	56.5	56.5	27.4	0	178.63	108830000	174
147	19.1839	18.892	NaN	19.1026	18.7966	19.164	18.3571	18.5884	18.0346	18.6265	18.2288	18.9876	18.787	19.0275	NaN	NaN	19.1767	18.7093	17.4925	18.5947	18.546	18.2069	18.4908	17.8147	147														6	6	6	31.3	31.3	31.3	22.417	0	42.677	65451000	93
150	18.8833	NaN	19.2777	19.6821	NaN	19.1412	19.7471	NaN	NaN	NaN	18.0843	19.4737	19.5633	NaN	NaN	19.2765	20.3039	19.2715	19.5007	19.9376	19.3473	19.7835	19.938	19.6295	150														25	25	25	10.2	10.2	10.2	331.07	0	61.242	55598000	92
151	22.0397	21.7752	20.637	22.259	21.9433	21.9438	21.97	21.6846	21.6506	21.5233	21.6024	21.8836	22.2081	22.1116	18.3572	21.9748	22.454	22.273	21.8724	22.0441	22.1851	22.2024	22.058	21.9734	151											+		GET_J_RET_J	28	28	28	58.1	58.1	58.1	60.977	0	285.3	966630000	667
152	15.8283	NaN	NaN	NaN	NaN	15.9339	15.1551	NaN	NaN	NaN	NaN	NaN	17.0232	16.3343	NaN	NaN	NaN	17.3584	NaN	16.9855	17.1839	17.1648	17.1767	17.0201	152		+												11	11	11	18.6	18.6	18.6	88.828	0	43.583	15413000	51
153	15.572	NaN	NaN	16.0155	NaN	16.4328	15.5916	NaN	NaN	NaN	NaN	15.4968	16.4938	16.5909	NaN	NaN	NaN	16.6709	16.5428	NaN	16.6744	16.9256	15.464	15.9674	153														12	12	12	13.9	13.9	13.9	138.1	0.00092251	28.276	14113000	63
157	22.452	22.5862	22.3882	23.1857	22.9209	22.9502	22.9532	22.7049	21.9877	23.0977	22.1999	22.4932	23.0881	23.2212	21.3766	22.933	23.1937	23.5874	23.3422	23.2479	23.1254	23.1038	23.1323	23.2265	157										+			GPV_J_RPV_J	15	15	15	75.4	75.4	75.4	32.251	0	323.31	1979800000	782
158	NaN	NaN	NaN	NaN	NaN	NaN	NaN	NaN	NaN	NaN	NaN	15.4775	NaN	NaN	NaN	NaN	NaN	16.3667	16.3971	NaN	17.3025	15.4132	16.0957	16.5307	158														6	6	6	42.5	42.5	42.5	19.901	0.00077459	17.759	8213600	39
161	19.9662	19.1012	20.0777	20.2059	19.5239	20.0054	20.2215	19.6557	19.7778	19.9818	20.2613	20.3666	18.1329	19.78	18.3792	19.0964	18.5133	18.9731	19.7178	19.7108	19.554	19.6355	19.4434	19.955	161											+		GET_J_RET_J	8	8	8	32.6	32.6	32.6	39.589	0	82.701	251320000	246
163	NaN	NaN	NaN	NaN	NaN	NaN	NaN	NaN	NaN	NaN	NaN	NaN	16.7094	17.4498	NaN	NaN	NaN	17.2216	NaN	17.9536	16.9658	17.4335	17.1982	16.9386	163														6	6	5	15.6	15.6	13.5	71.276	0.00079808	19.18	11947000	37
165	18.6411	18.3199	NaN	18.9825	NaN	17.9319	18.9056	18.339	17.7006	NaN	18.4853	18.2892	NaN	18.3598	NaN	19.0751	NaN	NaN	19.2519	18.5788	18.6077	18.0186	19.1505	18.8075	165											+		GET_J_RET_J	5	5	5	28.3	28.3	28.3	22.092	0	52.823	40327000	82
166	16.265	NaN	17.8018	16.7429	NaN	16.8908	16.7755	NaN	NaN	NaN	17.4618	17.0174	18.1511	18.5943	NaN	18.2884	18.4065	18.6904	18.2913	18.2688	18.1472	18.5899	18.4956	18.3697	166		+												20	20	20	24.7	24.7	24.7	109.96	0	76.255	60094000	138
167	19.8944	18.0323	NaN	19.2312	NaN	18.4505	NaN	16.5803	19.4649	NaN	19.4848	18.9969	17.3061	17.5543	NaN	19.2087	17.5525	18.2434	NaN	NaN	18.6269	18.395	18.3872	18.2912	167											+		GET_J_RET_J	5	5	5	53.4	53.4	53.4	19.108	0	101.07	41972000	72
168	18.8007	18.5842	18.6268	19.1241	NaN	19.2153	19.5252	18.6501	NaN	NaN	19.2398	19.0946	18.1633	19.3366	NaN	NaN	19.9999	19.7172	19.273	19.7683	19.9107	20.0018	19.7979	19.4103	168		+												7	7	7	27.5	27.5	27.5	25.104	0	121.95	147510000	130
169	18.7528	18.4149	NaN	18.2017	NaN	18.3586	18.1959	18.8511	NaN	17.987	18.1339	18.5085	18.8448	18.8018	NaN	NaN	18.3656	19.2438	18.6086	18.9708	18.1894	19.5034	18.1021	18.7862	169														7	7	7	50.3	50.3	50.3	19.608	0	58.415	55582000	94
170	20.4599	20.2955	19.5384	21.0687	20.3558	20.9762	20.737	19.7545	20.5432	20.0833	20.2289	20.4586	20.2882	20.2776	19.0226	20.0608	19.8739	20.1388	19.8635	19.4948	19.8108	19.9662	20.3392	20.3016	170										+			GPV_J_RPV_J	12	12	12	57.5	57.5	57.5	38.792	0	237.39	434840000	247
171	NaN	NaN	NaN	NaN	NaN	15.7901	NaN	NaN	NaN	NaN	15.7287	16.5041	17.0668	17.1365	NaN	NaN	NaN	16.5445	16.5138	NaN	17.2479	16.9347	16.8984	16.3554	171		+				+			RPV_J_R_Wt					14	14	10	19.1	19.1	13.8	104.85	0	38.534	17633000	71
174	17.7199	NaN	NaN	18.07	NaN	18.0925	17.0425	NaN	NaN	NaN	NaN	16.3915	NaN	17.15	NaN	NaN	NaN	16.4233	17.7562	NaN	18.2052	17.3013	16.9423	16.9014	174														4	4	4	34.2	34.2	34.2	12.975	0.00081367	19.928	19571000	38
175	NaN	NaN	NaN	NaN	NaN	15.6433	NaN	NaN	NaN	NaN	NaN	NaN	20.2312	20.4732	17.4824	18.6912	19.9981	21.3437	20.5063	20.8353	20.7734	21.0164	21.6103	20.2071	175		+												19	19	19	44	44	44	62.942	0	121.74	202550000	203
176	18.3474	18.529	19.2459	18.9667	18.9611	18.5495	18.6481	18.5071	19.16	18.6658	18.7166	18.7173	17.1318	18.3927	NaN	NaN	NaN	17.9824	18.389	18.1703	17.8892	18.1919	18.0556	18.1031	176		+									+		GET_J_RET_J	8	8	8	20.1	20.1	20.1	45.283	0.00085397	22.668	108020000	136
179	15.9601	NaN	NaN	17.0354	NaN	15.521	NaN	NaN	NaN	NaN	15.1178	16.6284	18.511	18.2199	NaN	17.8402	NaN	18.888	17.8249	17.0399	18.3227	17.9092	18.1768	17.6746	179		+												16	16	16	16.4	16.4	16.4	131.7	0	69.133	34207000	69
180	19.3914	18.7042	NaN	17.6996	18.1677	18.7438	17.2468	18.3478	18.5095	19.0557	18.5687	18.8985	18.2872	17.6869	NaN	17.9022	18.1775	18.4496	NaN	17.874	17.1925	17.8254	18.1487	17.8818	180											+		GET_J_RET_J	6	6	5	51.4	51.4	45.1	16.801	0	135.98	63496000	90
181	20.1893	19.8295	20.1918	20.1941	20.1509	19.9934	20.0178	20.1695	20.5948	19.8638	20.4679	20.2543	19.432	19.4437	NaN	19.0689	19.6244	19.1215	19.7796	20.0604	19.6772	19.6082	19.6281	19.3576	181		+									+		GET_J_RET_J	16	16	4	55.3	55.3	9.2	40.925	0	257.69	307130000	259
184	NaN	NaN	NaN	NaN	NaN	NaN	NaN	NaN	NaN	NaN	NaN	NaN	NaN	NaN	NaN	NaN	16.2668	15.7862	NaN	16.3016	17.8179	16.5781	16.8387	NaN	184														8	8	8	12.4	12.4	12.4	101.42	0.00088968	25.411	7172400	38
188	NaN	16.5249	NaN	17.707	NaN	17.0721	NaN	NaN	NaN	16.7866	NaN	NaN	20.4661	20.8467	NaN	NaN	20.9035	22.0183	20.8284	NaN	22.0539	21.3409	21.7917	20.9003	188		+												8	8	6	45.1	45.1	35.2	18.762	0.00086356	23.34	215950000	84
189	NaN	NaN	NaN	NaN	NaN	NaN	NaN	NaN	NaN	NaN	NaN	NaN	17.7697	17.5815	NaN	NaN	NaN	17.3165	18.5524	18.3557	18.8892	17.9266	17.7506	17.7436	189														14	14	14	24.1	24.1	24.1	96.931	0	44.065	23566000	44
190	18.5084	17.3773	17.7334	18.9548	18.8199	17.8918	18.4845	17.8028	18.0431	17.0136	18.1846	18.6376	18.7732	18.836	18.409	18.8061	19.5133	19.0871	18.966	18.9739	20.0347	20.0671	19.7116	19.3612	190		+				+	+	+	RET_J_R_Wt;RPV_J_R_Wt;RPV_J_RET_J	+	+		GET_J_RET_J;GPV_J_RPV_J	16	16	12	36.7	36.7	29.5	62.656	0	323.31	142950000	232
193	20.3916	19.8394	19.6108	21.036	19.4935	20.777	20.2904	19.6465	19.143	19.4028	19.984	20.2334	20.7188	20.4885	17.3089	19.2206	20.0605	20.7818	20.1561	20.2488	20.6277	20.6933	20.8372	20.6996	193											+		GET_J_RET_J	38	38	38	36.8	36.8	36.8	138.91	0	323.31	293270000	428
195	20.0678	19.7461	19.5288	20.0949	19.4109	19.8557	20.1866	19.0891	19.5172	19.6002	19.8835	20.3964	19.3573	19.5555	18.2558	19.3655	19.4074	19.4182	19.9222	19.9693	19.8384	19.6097	19.8155	19.357	195												+	G_Wt_R_Wt	19	19	19	71.1	71.1	71.1	45.803	0	310.17	228110000	375
197	17.1495	17.7629	17.6668	17.8019	16.4288	17.1604	17.8871	18.0554	17.2261	18.1935	17.0071	17.7325	18.2976	17.742	NaN	NaN	NaN	18.256	18.4116	18.6258	18.1827	18.1623	18.1418	18.6453	197														10	10	6	26.5	26.5	16.4	60.029	0	97.44	62694000	134
198	18.6983	NaN	18.6417	19.1234	NaN	18.9963	18.7681	18.4362	18.6643	17.9123	18.5072	18.689	19.2658	19.6302	NaN	19.6788	20.0077	19.4927	19.6021	20.1135	20.3951	19.887	19.54	19.59	198		+									+	+	G_Wt_R_Wt;GET_J_RET_J	18	18	16	37	37	32.9	58.47	0	104.06	140080000	234
200	15.9348	NaN	NaN	NaN	NaN	NaN	16.0431	NaN	NaN	NaN	NaN	15.9864	NaN	NaN	NaN	NaN	NaN	NaN	15.8314	NaN	15.5696	NaN	16.0661	15.6429	200														10	10	10	15.2	15.2	15.2	107.89	0	32.518	7751900	40
202	NaN	NaN	NaN	NaN	NaN	NaN	NaN	NaN	NaN	NaN	NaN	NaN	20.0645	20.0564	NaN	18.5754	19.4035	20.7535	19.9211	20.1401	21.2508	20.3666	20.8092	20.106	202														26	26	26	26.8	26.8	26.8	138.83	0	245.16	115140000	181
203	NaN	NaN	NaN	NaN	NaN	NaN	NaN	NaN	NaN	NaN	NaN	NaN	15.5388	15.7199	NaN	NaN	NaN	NaN	NaN	NaN	16.0182	15.499	15.6235	NaN	203														4	4	4	33.1	33.1	33.1	15.48	0.0037198	9.0652	4489800	12
206	NaN	NaN	NaN	NaN	NaN	NaN	NaN	NaN	NaN	NaN	NaN	NaN	15.1529	15.7151	NaN	NaN	15.6706	16.5102	NaN	NaN	15.5516	NaN	15.8427	15.6442	206														9	9	9	13.9	13.9	13.9	98.648	0.00080515	19.482	7206100	26
207	NaN	NaN	NaN	NaN	NaN	16.9032	NaN	NaN	NaN	NaN	NaN	NaN	NaN	16.6817	NaN	NaN	17.5339	18.7708	18.3835	17.7263	18.4407	17.875	17.8584	NaN	207														11	11	11	32	32	32	51.658	0	51.449	25476000	48
208	20.508	20.6387	20.1656	20.4594	20.3982	20.9701	20.8631	20.2137	20.1464	17.7082	20.0372	20.4802	20.7453	20.5793	NaN	20.0794	20.4777	20.29	20.8468	20.6018	20.3344	20.6755	20.8838	20.895	208														25	25	25	62.9	62.9	62.9	66.193	0	323.31	451110000	442
209	17.948	NaN	15.9269	17.5913	17.3174	17.6047	17.1433	16.7858	NaN	NaN	16.8855	18.0736	18.02	18.1847	NaN	17.4276	17.4811	18.414	18.0994	18.1878	18.1055	19.1514	19.1552	18.6233	209		+								+			GPV_J_RPV_J	26	26	23	27.3	27.3	24.6	160.9	0	83.396	55782000	164
210	16.5036	NaN	NaN	16.7755	NaN	17.052	17.2979	16.5599	NaN	NaN	16.5959	16.0565	NaN	NaN	NaN	NaN	NaN	16.6664	NaN	16.7086	16.8679	16.437	16.7021	NaN	210														10	10	10	25	25	25	60.13	0.00090744	26.85	23958000	60
211	17.1397	17.0893	NaN	17.1964	NaN	17.26	17.0928	17.066	NaN	16.6168	16.8653	17.2181	17.4623	17.7714	NaN	NaN	NaN	17.3297	17.0953	17.6055	17.4876	17.7221	17.5602	17.3043	211		+												23	23	23	12.7	12.7	12.7	254.41	0	105.51	37452000	154
214	20.5373	20.0028	20.1168	20.3897	20.8011	20.5613	20.8603	20.6585	20.6563	20.5663	21.2695	20.314	19.5699	19.6719	21.3184	18.5122	18.9681	19.8513	19.6967	19.6616	18.9441	19.5421	19.5722	19.799	214		+	+						GPV_J_G_Wt	+	+		GET_J_RET_J;GPV_J_RPV_J	9	9	9	69.1	69.1	69.1	21.007	0	323.31	247650000	169
215	NaN	NaN	NaN	NaN	NaN	NaN	NaN	NaN	NaN	NaN	NaN	14.1958	15.9625	16.9089	NaN	NaN	NaN	15.7777	16.0185	NaN	NaN	15.6751	16.2376	15.5268	215														6	6	6	15.9	15.9	15.9	50.925	0.001487	15.503	6160000	24
216	17.9223	17.46	17.7257	17.932	NaN	16.9177	17.0338	17.1943	NaN	NaN	17.8526	17.6096	17.0887	17.8091	NaN	17.5708	17.186	17.5716	17.2586	NaN	17.1438	16.8963	17.813	17.5595	216			+		+				GPV_J_G_Wt;GPV_J_GET_J					13	13	13	24.5	24.5	24.5	74.823	0	35.175	43726000	99
217	16.4627	16.4745	15.21	16.5269	NaN	17.2539	NaN	15.2539	NaN	NaN	16.3077	NaN	NaN	16.478	NaN	NaN	NaN	16.885	NaN	NaN	16.2377	NaN	16.2966	17.0439	217														4	4	4	24.3	24.3	24.3	21.664	0.0019711	11.004	28724000	23
219	20.9235	21.4115	21.4423	20.9555	21.0415	21.0971	20.5929	21.4246	21.1779	20.8899	20.8957	20.4487	20.9224	21.3069	NaN	20.1034	20.8121	20.8523	20.4696	20.722	20.5217	20.4667	20.2213	20.5927	219														11	11	11	60.2	60.2	60.2	12.855	0	67.931	391670000	176
220	18.724	NaN	NaN	18.926	NaN	18.7283	17.7532	16.7043	18.4079	NaN	18.5896	18.3998	17.8998	18.8935	NaN	NaN	19.0578	19.2092	18.5466	19.23	19.4789	18.6976	18.3607	18.5372	220				+					GET_J_G_Wt					3	3	3	29.7	29.7	29.7	13.757	0	117.51	52952000	79
221	20.0194	18.9463	17.9474	19.2473	NaN	19.6751	19.4933	18.4605	17.1626	19.4045	19.584	19.8751	20.4794	19.3514	NaN	19.0486	18.9744	19.6471	19.9533	19.2483	19.6941	20.1733	20.6312	20.5307	221								+	RPV_J_RET_J					7	7	7	78.1	78.1	78.1	12.774	0	117.59	233840000	180
223	NaN	NaN	NaN	NaN	NaN	NaN	NaN	NaN	NaN	NaN	NaN	NaN	NaN	NaN	NaN	NaN	NaN	16.4232	NaN	NaN	18.2106	16.6101	16.3899	NaN	223														6	6	6	15.7	15.7	15.7	51.712	0.0014771	15.217	8984300	21
224	17.6032	18.1018	16.5295	17.7649	NaN	17.8267	17.9656	17.6994	17.4496	18.2766	16.6313	17.3369	18.4161	NaN	NaN	18.4731	17.8741	18.3131	18.3411	18.27	17.869	NaN	17.7399	17.7645	224							+	+	RET_J_R_Wt;RPV_J_RET_J	+		+	G_Wt_R_Wt;GPV_J_RPV_J	6	6	6	34.4	34.4	34.4	24.593	0	69.761	52072000	114
231	NaN	NaN	NaN	NaN	NaN	NaN	NaN	NaN	NaN	NaN	NaN	NaN	NaN	NaN	NaN	NaN	NaN	18.0581	NaN	NaN	18.0111	17.9864	18.5047	18.1073	231														8	8	8	43.8	43.8	43.8	31.444	0.00090171	26.529	45197000	38
232	17.665	15.8456	NaN	16.1919	NaN	17.5372	NaN	NaN	NaN	NaN	NaN	17.2573	17.8608	NaN	NaN	NaN	17.9314	18.2683	NaN	18.5874	18.475	18.4068	17.9211	18.183	232														10	10	9	29.9	29.9	27.3	52.642	0	72.908	38699000	74
234	NaN	NaN	NaN	NaN	NaN	NaN	NaN	NaN	NaN	NaN	NaN	NaN	20.202	19.127	19.3828	19.519	20.2381	19.9305	20.0767	19.8233	20.0018	19.8175	20.1499	19.5058	234														9	9	9	40.9	40.9	40.9	35.611	0	99.694	92529000	85
235	20.0961	20.5311	20.7541	20.5277	20.7516	21.3891	20.6809	20.8402	19.6338	21.0932	20.4842	20.5976	20.2931	20.6528	NaN	20.4849	21.0528	21.069	20.8135	20.6525	21.0737	20.6699	20.4409	20.3425	235						+			RPV_J_R_Wt					15	15	15	54.7	54.7	54.7	29.062	0	166.36	308860000	246
237	19.3265	19.21	18.0161	20.1043	19.4199	19.781	19.8421	20.0211	19.6452	19.6245	19.6192	19.5276	19.1795	19.103	18.8939	NaN	19.2667	18.4767	18.962	19.716	19.185	19.4431	19.234	19.175	237											+		GET_J_RET_J	13	12	12	41.1	38.9	38.9	46.659	0	106.06	186710000	246
239	22.3194	21.77	22.3204	22.4562	22.0123	22.2854	22.646	22.6877	22.6615	22.491	22.6897	22.6601	21.0264	21.6813	20.3428	21.7942	21.9512	21.3018	21.6916	21.9834	21.5402	21.7794	21.7322	21.6844	239		+		+					GET_J_G_Wt		+		GET_J_RET_J	21	21	21	60.7	60.7	60.7	47.355	0	323.31	1277600000	900
241	21.0356	21.0434	21.1176	20.8601	21.2309	20.9054	20.6525	21.2549	20.7125	21.0825	20.801	20.8215	20.9976	20.5786	18.6362	20.9217	21.0025	20.7091	20.9601	20.8394	20.5747	20.4278	20.8665	20.8409	241														13	13	13	60.6	60.6	60.6	37.432	0	314.21	451370000	313
242	17.3447	16.3248	NaN	16.6446	17.8982	17.5375	17.6296	NaN	17.0763	NaN	17.0258	17.3085	17.6749	17.4698	NaN	18.517	NaN	17.6413	17.2385	16.6467	17.0873	17.1845	16.4974	17.5778	242			+		+				GPV_J_G_Wt;GPV_J_GET_J					9	9	9	32.3	32.3	32.3	46.145	0	38.352	40110000	69
243	16.9968	NaN	NaN	NaN	NaN	17.2745	17.1083	NaN	16.4696	NaN	NaN	16.8496	17.6465	NaN	NaN	NaN	NaN	NaN	NaN	NaN	NaN	17.0788	17.4943	17.6234	243														5	5	5	22.1	22.1	22.1	37.84	0	42.401	23595000	39
244	NaN	NaN	NaN	NaN	NaN	NaN	NaN	NaN	NaN	NaN	NaN	NaN	18.9832	18.7895	NaN	18.193	18.9166	19.1563	18.3277	18.9151	19.2455	19.0366	19.5319	18.8502	244														17	17	17	33.7	33.7	33.7	74.605	0	101.96	46637000	86
248	18.2735	NaN	NaN	17.931	NaN	18.1889	18.1347	17.6132	NaN	NaN	18.0411	18.1239	17.4072	17.6824	NaN	NaN	NaN	17.1555	16.8752	17.8141	17.4101	17.6953	17.5287	17.3796	248														5	5	5	20.4	20.4	20.4	30.344	0	36.248	42385000	71
250	18.486	16.0122	17.2614	17.7719	NaN	17.5415	17.886	16.8085	NaN	16.5468	18.2177	17.3199	17.1605	17.4976	17.2932	NaN	17.554	17.4497	16.8344	17.6023	17.4421	18.2217	17.1713	17.0608	250														10	10	10	32.8	32.8	32.8	55.016	0	93.204	45824000	124
252	15.7575	NaN	NaN	NaN	NaN	16.1255	16.7102	NaN	NaN	NaN	15.5153	NaN	NaN	16.9259	NaN	NaN	NaN	16.9506	16.084	16.9386	17.2623	17.4602	17.7585	17.0338	252														26	15	15	38.2	25.5	25.5	104.09	0	37.361	21912000	49
255	15.7328	NaN	NaN	16.359	NaN	15.5012	NaN	NaN	NaN	NaN	15.2556	16.2703	16.6716	17.0961	NaN	NaN	NaN	16.7541	16.558	15.6283	16.847	17.1598	17.0332	16.8944	255														14	14	14	16.8	16.8	16.8	133.27	0	52.654	21572000	83
256	NaN	NaN	NaN	NaN	NaN	NaN	NaN	NaN	NaN	NaN	NaN	15.0119	18.2187	18.1633	NaN	17.0614	18.3558	18.8261	17.9302	18.4134	18.909	18.8011	18.465	18.3426	256														15	15	15	16.7	16.7	16.7	150.25	0	92.733	40272000	98
262	16.8143	NaN	17.3642	NaN	NaN	17.0385	16.9544	NaN	NaN	NaN	16.005	17.1818	18.5407	18.9287	NaN	19.2411	19.409	18.5452	19.3142	18.5728	18.4254	18.9961	18.5645	19.2769	262		+												6	6	6	23.9	23.9	23.9	34.553	0	36.377	61779000	93
264	17.8022	17.4235	NaN	17.342	16.5752	17.6234	17.2223	16.9674	NaN	17.4416	17.4377	17.5409	17.9904	NaN	NaN	NaN	NaN	16.3729	NaN	16.9266	16.6124	16.9409	16.6959	16.584	264		+									+		GET_J_RET_J	10	10	10	63.2	63.2	63.2	27.547	0	99.821	42739000	66
265	16.5698	NaN	16.3352	16.9303	NaN	16.1707	15.6511	NaN	NaN	NaN	15.037	13.6208	19.2798	18.6254	16.7894	NaN	18.2066	20.0608	19.1965	18.9246	20.4357	19.8795	20.4201	18.4791	265		+		+					GET_J_G_Wt	+	+		GET_J_RET_J;GPV_J_RPV_J	24	24	24	25.1	25.1	25.1	135.65	0	72.943	86042000	174
266	18.2459	NaN	NaN	18.5848	NaN	18.8435	17.6458	18.4784	18.7468	NaN	18.4832	19.0818	17.181	17.1122	NaN	18.095	NaN	18.0394	NaN	17.5343	18.1602	17.744	17.4647	17.8641	266											+		GET_J_RET_J	13	13	13	23.5	23.5	23.5	77.959	0	60.492	50360000	86
267	21.5032	20.7203	19.8333	20.9555	20.3178	20.9644	20.8392	20.4812	20.3023	19.5946	20.9218	21.1253	20.4784	20.968	19.0431	20.7893	20.4125	20.4619	20.6122	20.7381	20.4789	21.16	20.9361	20.822	267														22	22	22	28.6	28.6	28.6	119.52	0	323.31	393740000	431
268	17.4774	NaN	NaN	17.0048	NaN	17.1698	NaN	NaN	NaN	NaN	NaN	17.2349	16.56	17.1755	NaN	NaN	NaN	16.339	NaN	17.0419	16.5993	17.7488	16.6976	NaN	268														7	7	7	20.9	20.9	20.9	57.818	0	91.579	29134000	89
270	18.1726	18.1907	18.2865	18.3625	NaN	18.1463	18.6967	NaN	NaN	NaN	17.9213	18.2775	19.7305	19.572	NaN	19.0822	19.665	19.7311	19.1716	19.5598	19.6975	19.0857	19.7752	19.5988	270		+										+	G_Wt_R_Wt	12	12	12	45	45	45	38.274	0	105.74	113550000	155
271	NaN	18.174	NaN	18.4365	NaN	18.351	17.1388	18.1464	NaN	NaN	NaN	18.9696	18.8146	19.2268	18.2084	19.0939	18.7472	19.0769	19.1037	19.3727	18.8904	19.5228	18.9277	18.9269	271														8	8	8	33	33	33	30.288	0	68.524	100150000	98
274	17.0081	NaN	NaN	16.624	NaN	16.2427	NaN	NaN	NaN	NaN	NaN	15.8692	16.4534	16.5585	NaN	NaN	NaN	16.5187	NaN	16.2538	NaN	16.635	16.079	16.4532	274														9	9	9	19.8	19.8	19.8	48.076	0.00080972	19.682	17974000	38
276	22.1047	21.6317	21.2116	21.8769	20.3594	21.9657	21.8986	21.3699	21.2931	21.1926	21.9208	21.7761	20.9664	21.5354	19.1992	21.3974	21.4202	21.2923	20.9942	20.9618	21.1525	21.471	21.3887	21.3664	276														17	17	15	43.3	43.3	40	58.022	0	323.31	639460000	471
278	21.1232	20.4239	21.4099	21.0925	20.6804	21.3423	21.2742	21.5678	21.3005	21.0163	20.8928	21.4798	22.7875	22.8438	18.1528	22.4727	22.8593	22.9064	22.9227	22.948	23.1556	23.0372	23.1431	22.7026	278		+								+	+		GET_J_RET_J;GPV_J_RPV_J	47	47	36	61	61	49.5	105.36	0	323.01	1301700000	924
279	NaN	NaN	NaN	NaN	NaN	NaN	NaN	NaN	NaN	NaN	NaN	NaN	16.7016	16.643	NaN	NaN	NaN	16.9003	17.051	16.9075	17.5147	16.1594	16.7597	16.699	279						+			RPV_J_R_Wt					9	9	9	21.6	21.6	21.6	54.933	0	37.817	12115000	44
283	17.5131	17.3284	17.1925	17.0911	NaN	16.8538	17.6	17.6815	NaN	17.5629	17.807	17.4065	16.9837	NaN	NaN	NaN	NaN	16.057	NaN	16.9466	16.778	16.7485	16.5168	16.9573	283										+			GPV_J_RPV_J	10	10	10	49	49	49	33.392	0.00090992	27.039	36879000	78
286	23.1922	22.212	22.9009	22.9849	22.347	22.8651	22.8083	22.7896	22.4156	22.5598	22.9166	23.0677	21.9444	21.8704	21.5456	21.9406	21.9336	22.2442	21.8168	22.0589	21.6848	22.0222	22.121	22.4075	286		+								+	+	+	G_Wt_R_Wt;GET_J_RET_J;GPV_J_RPV_J	16	15	15	51.5	47.9	47.9	36.688	0	289.76	1575900000	574
287	24.442	24.0457	24.1901	24.2803	24.3647	24.7398	24.7166	24.58	24.2687	24.3322	24.8108	24.6002	23.5443	23.3983	20.5853	23.0521	23.5755	23.7592	23.6144	23.4175	23.188	23.8541	23.8166	23.9179	287		+	+						GPV_J_G_Wt	+	+		GET_J_RET_J;GPV_J_RPV_J	27	27	27	65.7	65.7	65.7	54.861	0	323.31	5429700000	1467
288	19.7699	18.9479	17.7532	19.932	19.5932	20.0245	20.0566	19.8364	18.1658	18.4572	20.0057	19.6786	19.4892	18.8834	NaN	19.0533	18.7935	19.4349	17.5487	19.858	19.7069	19.4364	19.3403	19.0123	288														10	10	10	51.1	51.1	51.1	31.628	0	116.56	197240000	203
289	21.1809	20.4125	20.6995	20.7094	20.5014	20.9157	20.8843	20.6404	20.9004	20.5134	20.8995	20.9913	20.45	19.8729	18.4193	19.406	20.3444	20.1393	20.0054	20.18	20.5368	20.0031	20.0411	20.2659	289		+								+	+		GET_J_RET_J;GPV_J_RPV_J	17	17	17	62	62	62	51.7	0	323.31	506630000	442
290	NaN	NaN	NaN	NaN	NaN	NaN	NaN	NaN	NaN	NaN	NaN	NaN	NaN	NaN	NaN	NaN	NaN	17.9543	17.2503	NaN	18.5382	17.4079	17.6732	NaN	290														3	3	3	20.3	20.3	20.3	25.565	0.0014567	14.564	19617000	21
291	24.8743	24.4767	24.1713	24.7873	23.3273	25.069	24.3541	24.3164	25.8255	24.5256	24.7559	25.0431	23.4823	23.4178	22.4009	23.0555	22.9805	23.0826	23.6021	23.1185	23.577	23.6048	23.3936	23.7102	291		+						+	RPV_J_RET_J		+	+	G_Wt_R_Wt;GET_J_RET_J	8	8	8	74	74	74	15.936	0	323.31	4896600000	800
292	24.8883	24.5639	24.471	24.7873	24.3263	24.9729	24.8758	24.8161	24.6918	24.9251	25.0091	25.2078	24.5934	24.4205	22.6168	24.1544	24.2666	24.5859	24.2347	24.1765	24.3803	24.6543	24.7953	24.8045	292								+	RPV_J_RET_J		+		GET_J_RET_J	17	17	17	76.5	76.5	76.5	32.118	0	323.31	8903600000	1762
293	22.8773	22.8094	23.0094	23.154	22.801	22.9834	22.9862	23.1367	22.1963	22.8899	22.9546	23.2385	22.7288	22.2695	20.6803	22.4897	22.3357	22.2981	22.3775	22.4206	22.087	22.2598	22.3491	22.7675	293										+	+		GET_J_RET_J;GPV_J_RPV_J	13	13	13	79.4	79.4	79.4	24.579	0	272.52	1945800000	597
294	NaN	16.8908	NaN	NaN	NaN	NaN	NaN	NaN	NaN	NaN	NaN	NaN	15.5107	NaN	NaN	NaN	NaN	17.0384	16.7597	16.902	18.5549	16.8913	16.1093	16.8758	294														6	6	6	17.4	17.4	17.4	47.517	0.00084459	22.067	14569000	45
295	24.5818	23.8013	24.1871	24.2353	23.8986	24.9098	24.5706	24.3028	24.2833	24.1326	24.4942	24.7582	23.6573	23.5587	21.834	23.2911	23.9415	23.8209	23.1402	23.5211	23.4594	23.6798	23.9517	23.7711	295		+									+		GET_J_RET_J	25	25	21	72.4	72.4	62.6	44.614	0	323.31	5264200000	1361
296	24.7317	24.226	24.4197	24.6681	24.189	24.6829	24.6082	24.8892	24.396	24.2531	24.9445	24.3158	23.9566	24.0498	22.0511	23.8909	23.7118	23.7346	23.6721	23.7597	23.4408	23.4717	23.9771	23.7093	296		+								+	+		GET_J_RET_J;GPV_J_RPV_J	12	12	12	62.4	62.4	62.4	21.635	0	323.31	4764400000	753
297	31.4475	30.8463	30.0981	30.9774	30.0053	31.8003	31.0442	30.1552	30.542	29.543	31.1399	30.9137	30.6894	30.1788	28.4167	29.914	29.9986	30.8142	29.6532	28.7489	29.5671	28.7808	30.6691	30.2906	297											+	+	G_Wt_R_Wt;GET_J_RET_J	20	20	20	78.9	78.9	78.9	28.87	0	323.31	397240000000	7382
298	29.03	28.4703	28.3359	28.7507	27.8247	29.2497	28.6819	28.259	27.9045	28.2835	28.6987	28.9152	28.2847	27.6709	26.476	27.5348	27.8374	28.29	27.4861	27.6655	27.6129	27.5162	28.2993	28.0204	298		+									+	+	G_Wt_R_Wt;GET_J_RET_J	17	17	17	74.6	74.6	74.6	29.246	0	323.31	87348000000	3027
299	17.3848	18.9843	19.1669	NaN	20.8938	19.0206	19.4053	18.0124	18.3844	NaN	18.9272	17.7172	17.9444	19.2395	22.214	19.4197	18.0561	17.8892	NaN	18.2201	16.5081	NaN	16.8605	NaN	299								+	RPV_J_RET_J		+		GET_J_RET_J	6	6	6	68.4	68.4	68.4	11.006	0.00080321	19.419	80757000	79
301	18.2927	18.4201	18.8341	18.3832	NaN	18.8695	18.4957	19.0353	18.3578	18.9864	18.6386	18.3468	18.7174	18.0904	NaN	18.0943	18.8036	18.3798	17.9989	18.6836	17.8298	18.1669	18.36	18.35	301										+			GPV_J_RPV_J	7	7	4	44.7	44.7	19.1	21.424	0	102.24	103810000	113
303	18.4683	NaN	NaN	17.3869	NaN	18.5879	NaN	NaN	NaN	NaN	18.4743	17.6363	NaN	NaN	NaN	NaN	NaN	18.3604	NaN	NaN	NaN	NaN	NaN	NaN	303														4	4	4	64.5	64.5	64.5	11.765	0	37.822	16294000	34
306	20.9196	22.0101	20.9748	21.8787	20.6556	22.9053	NaN	NaN	16.3768	NaN	15.6573	20.9804	18.6048	20.1577	20.322	19.2958	NaN	22.2991	NaN	NaN	NaN	NaN	16.219	20.1704	306				+					GET_J_G_Wt			+	G_Wt_R_Wt	11	10	10	89.4	84.5	84.5	15.637	0	141.43	372220000	121
307	27.6919	28.4966	27.808	27.5298	27.0851	28.2756	27.6546	27.1922	27.6129	27.2513	28.3251	28.0687	27.6393	26.9694	26.5976	27.3631	27.0093	26.7642	27.3943	26.2019	27.7289	27.1779	26.9387	27.4854	307		+												14	6	6	93.2	53.1	53.1	16.055	0	323.31	51242000000	2645
309	28.7858	28.224	28.0914	28.5649	27.8764	28.6649	28.558	28.4719	28.5647	28.2049	28.7501	28.8065	27.8001	27.719	26.5145	27.4352	27.8573	27.7079	27.4561	27.5269	27.658	27.7297	27.9008	27.7929	309		+									+	+	G_Wt_R_Wt;GET_J_RET_J	158	158	158	74.3	74.3	74.3	280.01	0	323.31	78857000000	13872
314	28.9567	28.5392	28.2419	28.8197	28.1886	29.158	28.6901	28.7036	28.7804	28.3201	28.8729	28.8711	28.0705	27.9265	26.6415	27.631	27.8905	28.1704	27.4569	27.6901	27.6103	27.8672	28.1409	28.1066	314		+								+	+	+	G_Wt_R_Wt;GET_J_RET_J;GPV_J_RPV_J	29	29	29	44.6	44.6	44.6	101.79	0	323.31	95527000000	5941
315	21.3512	21.8964	21.6875	20.7824	22.0994	20.8051	21.3458	23.0584	21.5625	21.453	22.0544	21.624	20.5148	21.0178	23.3733	21.5737	21.4521	20.1093	21.3307	21.1856	20.2325	20.4352	18.4595	20.1177	315														24	18	18	41.1	34.3	34.3	69.366	0	122.2	664240000	227
316	NaN	NaN	NaN	NaN	NaN	NaN	14.1054	NaN	NaN	NaN	NaN	NaN	21.1815	21.9397	NaN	19.6698	22.6765	22.1361	24.1122	24.9613	25.9791	23.0861	23.9562	20.883	316						+			RPV_J_R_Wt					33	33	33	51.6	51.6	51.6	84.87	0	323.31	1539600000	591
317	NaN	NaN	NaN	NaN	NaN	NaN	NaN	NaN	NaN	NaN	NaN	NaN	NaN	NaN	NaN	NaN	NaN	NaN	19.2215	18.5349	20.3346	18.1193	19.1404	17.4297	317														16	16	16	27.5	27.5	27.5	77.063	0	71.528	27793000	52
318	NaN	NaN	16.4959	15.6515	16.9528	17.0286	NaN	16.5024	NaN	NaN	16.7013	15.1201	NaN	NaN	NaN	16.9578	NaN	NaN	NaN	NaN	NaN	NaN	15.4259	NaN	318														6	6	5	12.5	12.5	11.1	73.16	0.00080645	19.647	9526700	26
320	28.8498	28.5207	28.2045	28.8705	28.1641	28.5167	28.7763	28.6954	28.4141	28.216	28.8669	28.6755	28.5701	27.8731	26.7833	27.761	28.0058	27.9367	27.1873	27.8416	27.6012	27.5295	28.2872	28.2111	320		+									+	+	G_Wt_R_Wt;GET_J_RET_J	32	32	32	69.6	69.6	69.6	59.755	0	323.31	78838000000	5091
321	25.2761	24.9758	25.1195	24.7507	25.078	24.9164	24.9541	25.2972	24.7734	24.8566	24.7953	24.9784	24.5456	24.1563	23.2731	24.1172	24.2099	24.2684	24.4614	24.0087	23.9964	23.7806	23.8392	24.0977	321		+						+	RPV_J_RET_J	+	+	+	G_Wt_R_Wt;GET_J_RET_J;GPV_J_RPV_J	22	22	4	73.9	73.9	21.7	39.42	0	323.31	6640900000	1211
323	18.1833	18.6467	18.5193	17.9198	18.6887	18.7101	18.1641	19.0154	17.4427	19.2572	18.7536	18.9256	18.6726	18.0195	18.9995	NaN	18.7938	17.4456	18.2726	18.1661	NaN	19.3991	17.6863	18.3055	323														13	13	13	49.1	49.1	49.1	38.714	0	323.31	86310000	150
324	NaN	NaN	NaN	NaN	NaN	NaN	NaN	NaN	NaN	NaN	NaN	NaN	17.2118	16.8078	NaN	NaN	NaN	18.0613	18.0096	17.1033	18.0159	NaN	17.7073	17.6619	324							+		RET_J_R_Wt					8	8	8	24.4	24.4	24.4	48.534	0.00094967	29.988	24775000	31
325	24.8747	26.128	26.6755	24.1014	25.8362	24.5212	25.3804	26.2127	24.5564	25.1673	25.0218	24.3912	25.6404	24.8672	27.902	26.3802	25.9916	24.9911	25.353	25.0611	24.6636	24.4397	23.5522	24.0419	325							+	+	RET_J_R_Wt;RPV_J_RET_J					40	28	1	61	47.5	1.6	60.066	0	323.31	8006500000	1601
327	26.0613	25.3856	25.3527	25.7885	25.2644	26.3902	25.5517	25.6631	25.4061	25.3902	25.693	26.034	24.9989	24.8528	23.5818	24.9997	24.6351	24.9402	24.4943	24.669	24.8175	25.0394	25.2546	24.9729	327		+						+	RPV_J_RET_J	+	+	+	G_Wt_R_Wt;GET_J_RET_J;GPV_J_RPV_J	18	18	2	77.6	77.6	10.7	36.053	0	323.31	14489000000	2033
329	18.5986	17.9001	18.079	18.901	NaN	18.6125	17.9666	18.2275	19.1149	18.6053	17.9962	17.9887	17.4514	17.6652	NaN	NaN	17.9286	18.2039	NaN	18.2965	16.8947	17.4176	17.851	17.2242	329		+				+		+	RPV_J_R_Wt;RPV_J_RET_J					15	15	15	37.7	37.7	37.7	51.657	0	243.73	87658000	149
331	19.7193	19.5733	19.7363	19.1593	19.0735	19.5257	19.2315	19.3562	18.9472	16.2152	19.9045	19.7967	18.8138	18.4024	18.4313	NaN	19.2432	17.1415	18.82	19.1755	18.8436	18.5578	18.8637	19.0361	331												+	G_Wt_R_Wt	8	8	8	38.4	38.4	38.4	28.315	0	96.762	176320000	141
332	19.4245	20.6734	21.3449	18.9257	20.0965	20.3645	22.1707	21.6612	21.614	21.7516	20.784	20.1883	20.7833	21.9616	22.2455	19.9977	20.4765	21.216	22.073	22.5554	21.9921	21.5909	21.243	20.0771	332												+	G_Wt_R_Wt	9	9	9	58.5	58.5	58.5	22.782	0	285.11	573760000	220
334	14.6602	16.5565	16.4062	NaN	NaN	NaN	16.4641	NaN	NaN	NaN	NaN	16.0604	NaN	NaN	NaN	NaN	NaN	16.0353	16.4388	NaN	NaN	15.8222	16.6788	16.6622	334														8	3	3	27.3	10.7	10.7	40.45	0	34.555	13468000	54
337	15.1189	NaN	NaN	15.6074	NaN	15.584	15.7436	NaN	NaN	NaN	NaN	15.9438	NaN	NaN	NaN	NaN	NaN	15.6146	NaN	16.0515	16.6993	15.8636	15.7477	NaN	337														8	8	8	12.5	12.5	12.5	109.55	0.0008569	22.891	6672300	40
338	20.6535	20.4584	20.9428	21.3013	21.7112	20.4544	20.8801	19.902	19.8071	20.3025	20.9891	20.4806	20.0637	20.4928	21.6609	21.3622	20.6875	19.7812	20.6439	20.125	19.4716	20.4999	19.4857	19.4695	338							+		RET_J_R_Wt					13	13	13	51.2	51.2	51.2	34.735	0	301.45	427490000	335
340	NaN	NaN	NaN	NaN	NaN	NaN	NaN	NaN	NaN	NaN	NaN	NaN	16.7653	16.6811	NaN	NaN	18.5097	18.7847	17.1567	17.2548	21.0522	18.736	19.2603	18.3591	340							+		RET_J_R_Wt					11	11	4	36.9	36.9	15.8	32.852	0.00091912	27.423	60294000	44
341	15.7696	15.3547	17.9377	NaN	NaN	17.9546	NaN	16.4468	NaN	18.1081	17.5945	14.6695	NaN	NaN	NaN	NaN	NaN	17.5419	NaN	NaN	NaN	NaN	NaN	NaN	341														4	4	4	29.7	29.7	29.7	17.887	0.0014959	15.774	24073000	30
342	20.8796	20.7131	20.5727	20.851	19.7452	20.7763	20.9308	20.8826	20.8211	20.9363	20.1391	20.3145	21.9051	21.9011	20.9036	20.6597	21.7341	21.9625	21.6812	21.8849	22.0494	21.5536	21.7222	21.5951	342		+								+	+		GET_J_RET_J;GPV_J_RPV_J	18	18	18	61.3	61.3	61.3	36.112	0	323.31	494890000	461
344	NaN	NaN	NaN	NaN	NaN	NaN	NaN	NaN	NaN	15.7971	NaN	16.8796	18.8578	18.4342	20.245	19.4847	19.388	18.2679	19.6248	18.7508	18.7014	18.6603	18.5148	18.2325	344		+												5	5	5	73.9	73.9	73.9	11.665	0	47.556	39298000	63
345	19.0054	14.3606	NaN	16.1673	16.2816	14.8125	18.1544	NaN	NaN	15.4828	14.9039	19.9212	22.6307	23.5242	20.1603	22.7937	23.6092	23.9353	23.5827	23.5667	23.8938	23.7827	23.5684	23.0282	345		+								+			GPV_J_RPV_J	11	11	11	47.6	47.6	47.6	34.273	0	323.31	1248300000	406
346	16.1986	NaN	NaN	17.2816	NaN	NaN	NaN	NaN	NaN	NaN	16.6548	16.7848	NaN	NaN	NaN	NaN	NaN	NaN	NaN	NaN	15.9938	16.6163	16.349	15.4906	346														5	5	5	15	15	15	46.836	0	33.414	13514000	34
347	19.7889	19.5755	20.5799	19.4954	19.3561	19.7152	19.7461	19.0673	20.0344	18.697	19.3272	19.7811	21.6159	20.9733	19.7633	21.5109	21.7252	21.6414	21.6286	21.5445	21.6341	21.2584	22.2497	21.5337	347		+								+	+		GET_J_RET_J;GPV_J_RPV_J	17	17	17	81.5	81.5	81.5	40.786	0	323.31	606750000	382
348	15.849	NaN	16.3712	15.8476	NaN	15.4168	NaN	15.921	NaN	16.2081	NaN	16.1646	16.5353	NaN	16.3175	NaN	NaN	15.1671	NaN	15.6574	NaN	NaN	14.795	15.5009	348	+									+			GPV_J_RPV_J	8	8	8	17.8	17.8	17.8	80.64	0.00083752	21.559	9085400	29
349	20.4389	NaN	19.3275	20.4679	NaN	21.7208	18.9647	NaN	NaN	NaN	19.7863	19.2194	19.7758	20.5601	NaN	19.9834	NaN	19.4775	19.9586	20.9175	20.8033	22.5432	NaN	NaN	349														4	4	4	26.4	26.4	26.4	12.074	0	117.29	86914000	76
350	NaN	NaN	NaN	NaN	NaN	NaN	NaN	NaN	NaN	NaN	NaN	NaN	NaN	NaN	NaN	NaN	NaN	16.7458	NaN	NaN	17.1181	16.6417	15.7871	15.399	350														5	4	4	17.8	15.2	15.2	34.095	0.0019841	11.199	7546900	28
351	NaN	NaN	NaN	15.8118	NaN	13.5915	NaN	NaN	NaN	15.2299	NaN	NaN	17.7328	20.079	17.6296	NaN	19.4814	20.7788	20.5122	20.1141	22.0655	19.9583	20.5603	19.9859	351														20	20	20	62.9	62.9	62.9	56.559	0	126.57	179900000	194
352	NaN	NaN	NaN	17.5662	17.8248	NaN	19.7672	18.2381	18.2316	NaN	18.7225	19.4469	NaN	NaN	NaN	NaN	18.0927	NaN	NaN	NaN	NaN	NaN	16.6594	17.108	352											+		GET_J_RET_J	5	5	5	55.3	55.3	55.3	13.242	0	279.79	65334000	58
353	21.4464	21.6211	NaN	16.2814	22.7714	16.7145	20.2288	21.8833	21.5163	20.5543	21.6971	NaN	21.9466	NaN	NaN	NaN	20.4418	18.5296	18.5143	NaN	NaN	NaN	20.4919	19.2383	353														3	3	3	35.6	35.6	35.6	10.18	0.0014684	14.96	390720000	59
354	20.0054	18.8832	19.1224	20.1891	19.4173	19.3977	18.8966	18.9727	18.9223	19.0595	19.0458	19.7991	19.7928	19.3785	NaN	NaN	19.704	19.124	19.3202	19.1312	18.7961	18.8852	19.8206	19.4774	354														9	9	9	40.6	40.6	40.6	25.097	0	46.5	181190000	181
355	23.7674	23.4248	23.029	23.6712	23.1931	23.6312	23.7042	23.4625	23.4343	23.4067	23.9203	23.8733	22.3888	22.645	20.5559	22.8547	22.6635	22.3197	22.7547	22.8094	22.3395	22.6856	22.6045	22.6959	355		+								+	+	+	G_Wt_R_Wt;GET_J_RET_J;GPV_J_RPV_J	22	22	19	62	62	49.3	47.168	0	323.31	2627900000	1038
356	21.2492	20.7968	21.3012	20.9387	20.3767	21.1816	21.1574	21.3015	20.9712	21.1137	21.2001	21.0448	20.0916	20.3252	18.8353	20.4481	19.9833	20.3386	19.8273	20.5489	19.9938	20.3878	20.1467	20.1241	356		+								+	+		GET_J_RET_J;GPV_J_RPV_J	18	18	13	44.1	44.1	29.9	63.146	0	256.1	471940000	300
357	22.4853	23.1448	23.9581	22.0737	22.1781	23.1092	21.0982	23.8666	24.7276	22.0275	23.4858	22.8505	22.7028	20.3189	20.4915	22.5535	20.9877	21.4907	22.5766	20.9838	22.8239	22.046	20.3035	22.6188	357														18	18	3	59.3	59.3	12.1	29.032	0	323.31	1083200000	394
359	25.7382	24.9417	25.5785	25.4403	25.1476	25.8055	25.3515	25.5963	25.3525	25.0225	25.8472	25.5032	24.9128	24.6292	23.9129	24.9273	24.6217	24.7376	24.3956	24.6843	24.5426	24.5942	24.9574	24.6698	359		+								+	+		GET_J_RET_J;GPV_J_RPV_J	21	21	20	60.8	60.8	57.2	36.638	0	323.31	10830000000	1436
360	22.4627	21.5886	21.187	21.8121	21.2904	22.4441	21.1062	20.6896	21.1785	20.6928	21.7406	21.3317	21.7253	21.1764	19.7031	20.1482	20.999	21.3658	20.2496	20.4256	20.9394	20.985	21.22	20.6511	360												+	G_Wt_R_Wt	11	11	11	61.6	61.6	61.6	22.088	0	99.875	630360000	359
362	18.9014	18.0454	NaN	18.7748	18.9447	19.0222	18.3041	18.8717	18.3181	18.375	18.4838	18.004	18.5931	18.62	NaN	17.7795	19.5455	19.1944	18.8874	19.3675	19.3384	18.8629	18.2192	16.8256	362					+	+			GPV_J_GET_J;RPV_J_R_Wt	+			GPV_J_RPV_J	12	12	12	29.1	29.1	29.1	57.116	0	209.11	104410000	158
363	18.161	17.8355	NaN	17.1895	17.9588	17.7609	16.6408	NaN	18.1374	18.6041	18.6463	18.8374	17.962	NaN	NaN	NaN	17.7191	17.2724	NaN	17.6336	17.8238	NaN	NaN	NaN	363				+	+				GET_J_G_Wt;GPV_J_GET_J					5	5	5	58.6	58.6	58.6	11.261	0	38.023	47031000	58
364	NaN	NaN	18.3926	18.3975	NaN	18.1384	21.6539	NaN	NaN	NaN	19.3581	NaN	19.3467	18.0345	19.852	NaN	NaN	NaN	19.1389	NaN	18.6528	18.5447	18.3653	18.275	364														11	11	11	34.2	34.2	34.2	44.552	0	146.94	61426000	82
365	19.0641	20.326	20.7879	19.0279	21.047	19.9963	19.9673	20.2235	19.658	19.9177	20.8766	19.4537	19.1623	19.1339	22.6083	20.8883	19.6132	19.3607	20.0118	19.6033	18.8189	18.8997	18.645	19.0709	365								+	RPV_J_RET_J					14	14	14	40.1	40.1	40.1	40.411	0	65.284	185030000	261
366	23.2693	23.1277	23.0627	23.1639	22.821	22.8889	23.1316	23.0901	23.3412	23.1297	23.3905	23.2657	22.5948	22.5482	21.2382	22.5243	22.3343	22.1445	22.4089	22.4324	22.1957	22.0508	22.5531	22.639	366		+			+				GPV_J_GET_J	+	+		GET_J_RET_J;GPV_J_RPV_J	37	37	37	64	64	64	81.889	0	323.31	2119700000	1400
367	NaN	NaN	NaN	NaN	NaN	NaN	14.1534	NaN	NaN	NaN	NaN	14.3796	19.9965	20.5121	NaN	19.5062	20.1347	19.6387	20.5895	20.6678	21.7562	19.2491	20.4771	20.7022	367		+												19	4	4	61.3	16	16	49.67	0	224.31	171100000	168
368	22.2393	21.9416	22.1948	23.4151	22.0396	22.6039	22.5223	22.5506	24.1713	23.0391	22.686	22.3549	20.4772	21.9639	NaN	22.5578	21.0158	21.6075	22.1293	21.9918	23.0705	22.2578	21.6828	21.0955	368										+	+		GET_J_RET_J;GPV_J_RPV_J	10	10	10	51.5	51.5	51.5	29.557	0	293.31	1396500000	486
369	19.6999	18.8216	NaN	18.6672	18.1113	21.0503	19.2663	19.6988	20.0613	18.3853	20.3628	20.5316	20.2668	19.8781	NaN	20.4179	19.294	21.75	21.5833	21.9765	22.4578	21.6594	21.5198	20.5471	369							+		RET_J_R_Wt	+			GPV_J_RPV_J	7	7	7	62.9	62.9	62.9	15.054	0	201.52	380790000	215
370	25.0056	24.4492	24.32	25.1651	23.6918	25.3051	25.2364	24.6123	24.4262	24.6037	25.1174	24.9096	24.4007	24.0449	22.6182	23.994	23.8846	24.6574	24.0573	23.5334	23.6854	23.8883	24.5877	24.2487	370											+	+	G_Wt_R_Wt;GET_J_RET_J	15	15	15	75.3	75.3	75.3	30.005	0	323.31	6898000000	1034
371	21.2407	20.9502	20.0559	21.2603	20.6115	21.3266	19.9241	19.8092	21.1058	20.6293	20.4788	20.9303	21.4668	19.3477	NaN	21.2211	20.9606	21.036	20.1915	21.0219	20.6641	20.7163	20.7797	21.0793	371														8	8	8	62.8	62.8	62.8	19.608	0	214.76	310390000	199
372	17.8088	NaN	NaN	17.7523	NaN	16.5789	17.8381	NaN	NaN	NaN	NaN	17.4824	20.2212	19.9055	NaN	20.1139	19.039	19.6013	19.3889	20.451	21.3004	20.158	20.9729	19.7695	372		+										+	G_Wt_R_Wt	31	30	30	27.6	27.1	27.1	170.59	0	275.67	124150000	193
373	NaN	NaN	NaN	NaN	NaN	NaN	NaN	NaN	NaN	NaN	NaN	NaN	NaN	NaN	NaN	NaN	NaN	15.4908	NaN	NaN	18.2278	NaN	17.0893	17.7807	373														5	5	5	18.9	18.9	18.9	37.821	0.0014378	14.007	10274000	15
374	24.3633	23.6849	24.4156	24.1297	23.9504	24.1723	24.485	23.5526	23.6586	23.8069	23.8167	24.692	25.6029	25.4662	24.4551	25.3564	25.6336	25.4841	25.4329	25.3686	26.1942	25.5788	25.5651	25.5754	374		+								+	+		GET_J_RET_J;GPV_J_RPV_J	35	35	22	56.3	56.3	39.3	84.659	0	323.31	6355600000	1571
377	20.5677	20.5527	20.4186	20.896	20.3821	20.6012	20.7096	20.5526	20.3727	20.1914	20.6686	20.6068	19.8384	19.9247	19.3251	20.0438	20.3884	19.9185	20.2744	20.0742	20.3689	20.4029	20.0036	20.0245	377		+										+	G_Wt_R_Wt	17	17	17	54.8	54.8	54.8	50.212	0	236.05	331350000	338
379	NaN	NaN	NaN	NaN	NaN	NaN	NaN	NaN	NaN	NaN	NaN	NaN	NaN	NaN	NaN	NaN	NaN	16.8407	17.8995	17.7413	18.8461	NaN	17.5052	NaN	379														11	11	11	28.9	28.9	28.9	57.944	0	35.85	10996000	27
380	19.7281	19.0347	19.4385	19.9699	20.2044	20.4476	19.8948	19.8574	19.6974	19.3845	19.4937	19.9632	18.9163	19.2318	NaN	19.4798	19.399	19.8231	18.9469	19.759	19.5057	19.7271	19.8335	19.514	380					+		+		GPV_J_GET_J;RET_J_R_Wt	+			GPV_J_RPV_J	21	19	19	38.2	36.1	36.1	93.253	0	159.06	292650000	381
381	21.0962	20.1613	20.9881	21.1981	19.5577	20.8262	21.3209	19.734	20.3806	20.2852	20.8653	21.4088	22.5345	22.2607	21.5143	22.6669	22.6234	22.3988	22.8379	22.1989	23.1861	22.6638	22.5314	22.5829	381		+								+	+	+	G_Wt_R_Wt;GET_J_RET_J;GPV_J_RPV_J	31	18	15	50.8	33.7	29.7	83.263	0	278.54	962830000	624
382	23.3888	23.2707	23.6567	23.5099	22.8994	23.2909	23.4022	22.5667	22.4985	23.5031	23.1881	23.3914	25.2	25.0943	23.954	25.0604	25.2354	25.4282	25.2042	25.0244	25.2134	25.3311	25.2349	25.1089	382		+								+	+	+	G_Wt_R_Wt;GET_J_RET_J;GPV_J_RPV_J	19	19	19	64	64	64	37.699	0	323.31	5705100000	1054
383	NaN	NaN	NaN	NaN	NaN	NaN	NaN	NaN	NaN	NaN	NaN	NaN	NaN	NaN	NaN	NaN	NaN	NaN	NaN	NaN	17.0235	14.5791	14.7111	NaN	383														4	4	4	12.3	12.3	12.3	40.188	0.0041992	8.3616	2158000	12
384	17.0335	18.0589	NaN	17.604	17.13	17.124	16.9063	NaN	NaN	NaN	17.4702	17.6047	19.6674	19.2135	NaN	19.2076	19.4947	19.9068	20.5092	20.404	20.962	20.2129	20.3916	19.9368	384		+			+		+		GPV_J_GET_J;RET_J_R_Wt	+			GPV_J_RPV_J	5	5	5	48.9	48.9	48.9	15.55	0	67.1	165550000	133
385	18.0048	18.1831	18.0532	17.8978	18.9726	18.1609	18.4841	NaN	17.0198	18.6541	17.6178	17.7984	18.033	17.9553	NaN	17.4074	17.1085	18.1983	17.3426	NaN	17.8471	18.47	18.1839	18.2393	385														9	9	4	31.4	31.4	14.7	40.532	0.0009542	30.167	75898000	119
386	16.1627	NaN	NaN	15.528	NaN	16.0624	NaN	17.3578	17.6754	NaN	16.289	17.4734	NaN	NaN	NaN	NaN	NaN	NaN	NaN	NaN	NaN	16.921	NaN	16.265	386														8	8	8	36.2	36.2	36.2	35.936	0	39.678	16127000	40
387	NaN	NaN	NaN	NaN	NaN	15.5817	NaN	20.81	NaN	NaN	NaN	NaN	22.9275	21.9595	20.9605	21.7851	21.7515	22.5077	22.0836	21.5569	22.2846	22.1987	22.7951	22.5157	387		+												15	15	15	58	58	58	32.854	0	323.31	501380000	327
388	19.8772	20.1228	20.0247	19.7335	19.513	19.6829	19.3957	19.8624	19.9913	19.8649	19.431	19.7834	19.0333	18.8963	NaN	19.334	NaN	18.6941	18.9332	18.5884	18.8369	18.9084	18.4742	18.8472	388		+	+						GPV_J_G_Wt		+		GET_J_RET_J	15	12	11	56.2	43.5	41.7	47.268	0	255.65	180190000	260
389	20.5244	19.9848	19.0067	20.5634	NaN	20.2842	19.0796	19.1546	19.7092	18.7782	19.4743	20.1673	19.5493	18.0155	NaN	NaN	NaN	19.3768	NaN	18.178	19.068	19.5625	19.1086	19.6448	389										+			GPV_J_RPV_J	8	8	8	75.4	75.4	75.4	15.508	0	67.801	267800000	147
390	NaN	NaN	NaN	NaN	NaN	NaN	NaN	NaN	NaN	NaN	NaN	NaN	17.7934	NaN	NaN	NaN	NaN	17.6833	17.8694	17.6381	17.5258	17.7383	17.4911	17.5854	390		+												4	4	4	29.2	29.2	29.2	16.156	0	181.72	10699000	30
391	22.1185	20.473	20.7133	21.1252	19.2177	20.7743	21.6044	21.2285	19.695	20.1813	21.0447	21.0429	21.2068	19.8527	NaN	20.4436	19.0962	20.1459	20.8675	20.8225	19.8657	20.534	21.3223	20.9103	391										+		+	G_Wt_R_Wt;GPV_J_RPV_J	10	10	10	57.1	57.1	57.1	23.356	0	323.31	565510000	455
392	19.7843	18.8322	19.5878	20.0201	NaN	19.3318	17.9315	19.811	18.8265	19.4601	20.659	20.2939	17.9893	18.97	NaN	NaN	18.0611	18.2935	18.7917	18.7505	18.4762	18.6131	19.4143	18.5308	392											+		GET_J_RET_J	9	9	9	53.7	53.7	53.7	25.789	0	286.82	155000000	148
394	18.6235	19.8763	NaN	NaN	17.321	19.9749	NaN	20.8663	20.9614	NaN	20.0089	NaN	18.1851	NaN	NaN	NaN	17.5889	17.4114	18.0518	NaN	18.7327	NaN	16.2749	NaN	394														11	8	1	34.2	22.5	4.6	32.847	0.00092336	28.277	99100000	42
395	20.1794	21.732	21.0114	19.2299	20.5757	20.4031	18.3047	21.6631	22.1228	19.9038	20.9383	19.625	20.6716	NaN	NaN	NaN	19.4602	19.3094	20.1551	NaN	20.7494	19.6632	18.0771	20.5438	395														8	3	2	29	13.9	9	28.385	0	32.625	158350000	105
396	15.7633	NaN	NaN	15.523	NaN	16.3336	NaN	NaN	NaN	NaN	16.4969	16.0898	17.0842	16.9867	NaN	NaN	18.4687	17.285	17.9918	17.8956	17.8067	17.7079	17.564	17.663	396		+					+		RET_J_R_Wt					4	4	4	21.6	21.6	21.6	23.662	0	32.185	28124000	66
397	17.3252	NaN	NaN	16.903	17.8928	17.4025	17.3173	17.1257	17.7348	17.4659	17.3663	17.6746	NaN	16.8555	NaN	NaN	16.8842	16.2403	NaN	16.9573	17.4098	17.2751	16.4935	16.7121	397														9	9	9	37	37	37	35.882	0	102.63	31159000	104
398	19.8356	19.5261	19.9797	19.813	19.8616	19.3524	18.9832	19.6247	18.9501	18.9689	19.368	19.6758	19.0096	19.1286	19.4308	18.9119	18.9464	19.0277	18.668	18.5573	18.5419	18.8411	18.8956	19.2595	398		+		+					GET_J_G_Wt	+	+	+	G_Wt_R_Wt;GET_J_RET_J;GPV_J_RPV_J	13	13	13	36.2	36.2	36.2	45.098	0	106.45	141690000	158
399	NaN	NaN	NaN	NaN	NaN	NaN	NaN	NaN	NaN	NaN	NaN	NaN	17.2057	16.989	NaN	NaN	17.7747	17.1446	17.5014	16.9064	19.5491	17.6434	17.6204	17.5394	399														9	9	9	24	24	24	54.177	0	44.989	19166000	32
400	17.8238	17.2715	NaN	17.1807	NaN	NaN	16.6502	16.9574	15.9	NaN	17.7518	17.804	17.0876	17.9557	NaN	NaN	17.9917	16.6493	17.5188	17.7456	18.3599	17.9245	18.0871	18.005	400										+			GPV_J_RPV_J	9	9	8	43.4	43.4	40.1	29.386	0	38.319	52281000	92
401	22.2105	21.5355	21.722	22.4496	21.7654	22.401	22.08	21.4793	21.8278	21.7364	22.1008	22.0756	21.5588	21.5134	NaN	21.1103	21.0675	21.6416	21.3568	20.9653	21.0845	21.4998	21.6309	21.7266	401										+	+		GET_J_RET_J;GPV_J_RPV_J	23	23	23	49.3	49.3	49.3	69.284	0	323.31	738280000	691
402	21.9418	21.8153	20.7961	22.4882	NaN	21.4355	22.5758	20.8509	21.3824	20.7443	21.4523	22.7938	20.6843	20.381	18.9358	20.0859	20.5856	20.7952	17.6072	20.8336	21.0273	20.5135	20.0305	20.1195	402												+	G_Wt_R_Wt	7	3	3	25.3	13.5	13.5	39.455	0	174.41	619000000	252
403	NaN	NaN	16.9651	14.3983	NaN	NaN	NaN	NaN	NaN	NaN	14.9733	15.7248	17.3681	17.3652	NaN	16.7446	17.5051	18.3041	17.8697	18.0776	17.5247	18.108	18.5342	18.4519	403		+				+	+		RET_J_R_Wt;RPV_J_R_Wt					18	18	18	24	24	24	102.26	0	83.599	41376000	95
405	23.1601	22.6612	22.997	23.0815	23.1728	23.3673	23.262	22.4612	22.1119	22.2596	23.164	23.7031	22.73	22.7702	21.5813	22.3091	23.124	23.0576	22.9662	22.8656	22.6617	22.4426	22.8359	23.0594	405														28	26	15	62.4	59.3	35.9	70.051	0	323.31	1956800000	990
407	19.6312	NaN	NaN	19.9234	NaN	18.6095	19.2122	NaN	NaN	NaN	18.6207	19.118	18.1621	NaN	NaN	19.1917	NaN	18.0014	19.1883	19.4764	19.5762	19.5454	19.119	18.7824	407														7	7	5	47	47	42.3	16.837	0	78.8	45983000	73
409	16.8234	NaN	NaN	18.0473	NaN	16.1519	18.3557	NaN	NaN	NaN	16.3145	17.002	17.9335	18.396	18.842	19.2012	NaN	18.4023	NaN	18.5066	18.4521	18.9587	18.1812	18.9927	409		+									+	+	G_Wt_R_Wt;GET_J_RET_J	16	16	16	35.9	35.9	35.9	60.67	0	60.458	53516000	70
411	24.6105	24.4183	24.4428	24.341	23.8615	24.3938	23.9307	24.2007	24.3718	24.0809	24.4903	24.7704	23.5089	23.6859	23.601	23.5423	23.3295	23.313	23.4372	23.4643	23.5188	23.918	23.4828	23.9986	411		+	+			+		+	GPV_J_G_Wt;RPV_J_R_Wt;RPV_J_RET_J	+	+	+	G_Wt_R_Wt;GET_J_RET_J;GPV_J_RPV_J	8	8	8	88.6	88.6	88.6	11.737	0	323.31	4335200000	524
412	19.4227	NaN	17.6927	17.9141	NaN	19.1089	18.5736	16.8863	17.3519	16.8022	19.0187	18.9126	17.2223	17.6969	NaN	NaN	18.2122	17.4079	NaN	18.4677	18.445	18.2097	18.262	17.6443	412														12	12	12	38.6	38.6	38.6	42.981	0	91.74	64823000	114
413	19.7546	19.1654	19.1018	19.1854	16.6736	19.876	19.1798	18.7858	17.15	19.2672	19.9953	19.6056	21.818	20.25	18.4668	19.9956	20.427	21.3653	20.9294	20.6163	20.8458	20.7638	21.581	20.9811	413										+	+		GET_J_RET_J;GPV_J_RPV_J	12	12	12	58.5	58.5	58.5	28.627	0	256.52	348880000	288
414	21.8934	21.0102	21.1604	21.5071	21.2501	21.4573	21.3832	22.4025	22.2374	21.9316	22.1542	21.7026	20.948	19.7702	19.8738	19.0192	NaN	21.0128	20.8691	21.1423	20.7061	20.8148	20.7864	20.7634	414		+		+				+	GET_J_G_Wt;RPV_J_RET_J		+	+	G_Wt_R_Wt;GET_J_RET_J	14	14	14	75.5	75.5	75.5	31.462	0	231.51	838510000	452
415	NaN	NaN	NaN	NaN	NaN	NaN	NaN	NaN	15.0303	15.4462	NaN	13.8038	19.2489	19.8276	16.659	19.1864	20.4056	21.4183	21.1158	21.1197	22.9591	21.3107	21.4121	20.5612	415		+				+	+		RET_J_R_Wt;RPV_J_R_Wt		+		GET_J_RET_J	24	24	24	55.3	55.3	55.3	61.054	0	229.72	252410000	260
416	18.5703	17.2805	17.6333	18.4626	18.4108	18.8511	17.1733	18.1882	18.1411	NaN	17.6142	17.5068	18.7061	18.0162	19.4606	NaN	19.0406	19.152	17.8294	18.7709	19.1468	18.2961	18.5919	17.6705	416										+			GPV_J_RPV_J	17	16	16	31.8	29.4	29.4	72.332	0	58.459	89915000	172
417	25.4777	25.103	25.3597	25.4189	25.2078	25.3975	25.179	24.8865	24.7828	25.2186	25.4002	25.658	25.57	25.602	24.0377	25.3918	25.7486	25.6298	25.4624	25.2926	25.5093	25.7475	25.6701	25.5995	417										+			GPV_J_RPV_J	32	32	22	59.8	59.8	46.1	70.897	0	323.31	11676000000	2651
418	25.2899	24.8721	25.0176	25.2219	24.6727	25.0575	25.1241	24.8121	25.1943	25.1314	25.058	25.0578	24.5648	24.8813	23.1168	24.1621	24.5192	24.6116	24.3832	24.5984	24.5824	24.8827	24.2552	24.4089	418		+									+		GET_J_RET_J	9	9	9	20.1	20.1	20.1	54.083	0	323.31	8869400000	1113
419	25.8432	25.5955	25.5701	25.8155	25.3124	25.816	25.9618	25.7156	25.8859	25.6191	25.8818	25.9082	25.1543	25.3906	23.6358	25.062	25.4854	25.262	24.9297	25.1181	25.093	25.026	25.3418	25.2904	419		+									+		GET_J_RET_J	39	39	4	61	61	9.6	93.237	0	323.31	11311000000	2825
421	17.6871	NaN	NaN	17.6878	NaN	17.1526	17.7823	NaN	NaN	NaN	16.8531	16.6616	17.7761	18.064	NaN	17.9927	NaN	17.426	18.0764	17.3422	17.9395	17.5186	18.0874	17.5679	421				+					GET_J_G_Wt	+			GPV_J_RPV_J	7	7	7	17.9	17.9	17.9	52.221	0	32.443	50531000	93
423	NaN	16.2995	NaN	NaN	NaN	15.4847	NaN	NaN	NaN	NaN	NaN	15.4429	16.5152	16.3059	NaN	NaN	NaN	16.3909	NaN	NaN	16.5371	16.5549	16.6824	16.3335	423														11	11	10	17.1	17.1	16.1	96.695	0.00096154	30.802	16167000	43
425	28.3828	27.8963	27.8835	28.3064	27.7468	28.3079	28.3071	28.1074	28.2848	27.8263	28.3283	28.5125	27.3826	27.4146	26.0732	27.159	27.3899	27.4048	27.2473	27.219	27.2369	27.4326	27.587	27.4873	425		+								+	+	+	G_Wt_R_Wt;GET_J_RET_J;GPV_J_RPV_J	138	138	132	76.5	76.5	73.7	246.47	0	323.31	62840000000	11420
427	21.9521	21.8765	21.5589	21.3897	21.6905	22.0633	21.6164	21.431	21.4797	21.7723	21.1776	21.7368	21.6893	21.8059	19.6713	21.6775	21.9248	21.6309	21.1856	21.1014	21.2926	21.4793	21.2424	21.6304	427														22	22	22	48	48	48	59.256	0	219.39	681400000	434
428	23.8717	23.3598	23.4884	24.0753	22.9836	23.8826	23.4191	23.1944	22.1922	23.4948	22.8302	23.3384	24.216	23.9765	22.7409	24.2043	24.1434	24.0699	23.6626	24.1553	23.8912	24.0918	24.1423	24.0299	428											+		GET_J_RET_J	48	48	48	63.9	63.9	63.9	101.56	0	323.31	3207800000	1497
429	20.6925	20.1431	18.518	19.7054	20.3289	20.0427	20.1193	20.0088	18.5013	20.7258	20.1851	20.3002	20.4178	19.8052	18.6592	19.7008	19.9165	19.9918	19.8358	19.9223	19.8833	20.2649	20.2892	19.7859	429														12	12	12	36.4	36.4	36.4	39.724	0	247.85	320270000	259
430	18.0477	NaN	NaN	18.1823	NaN	17.1869	18.2175	NaN	NaN	NaN	16.9799	18.0917	19.2177	19.1986	NaN	NaN	19.3902	19.8073	18.5644	19.6395	19.2913	19.2598	19.3552	19.0042	430														14	6	5	58.5	26.1	22	34.769	0	53.569	91910000	110
431	17.3311	14.0876	NaN	16.776	17.022	15.0442	16.6855	14.9137	NaN	NaN	16.5107	18.1152	22.4858	22.5954	18.3309	21.6853	20.8623	23.1428	21.8134	22.3558	22.8633	22.8795	23.0124	22.3468	431		+								+		+	G_Wt_R_Wt;GPV_J_RPV_J	24	24	14	52.3	52.3	28.9	61.18	0	315.82	633590000	330
432	16.9813	NaN	17.3134	17.4175	16.813	18.4493	17.5965	17.4993	17.0405	17.7312	16.841	16.5226	19.3832	19.5126	18.084	19.0709	19.9308	20.1055	19.4195	19.8438	20.4318	19.6941	19.826	19.0963	432		+								+	+		GET_J_RET_J;GPV_J_RPV_J	19	19	19	46	46	46	54.846	0	90.724	121410000	180
433	16.6153	17.63	18.0359	17.5563	NaN	16.9642	17.1666	17.7416	17.0791	NaN	18.0882	16.6138	16.8358	17.5162	NaN	19.3176	NaN	16.999	18.1065	17.9369	NaN	17.4292	15.6168	16.2863	433														3	3	3	24.7	24.7	24.7	16.572	0.0019672	10.906	47727000	65
434	15.0422	NaN	NaN	15.3778	NaN	17.3867	16.2555	NaN	NaN	NaN	16.188	16.1799	NaN	NaN	NaN	16.6364	NaN	17.8715	NaN	16.5042	17.9437	16.9966	16.5418	16.7969	434				+					GET_J_G_Wt					6	6	5	37.6	37.6	33	21.564	0.0014859	15.47	21599000	45
435	20.2375	19.6213	19.0776	19.9753	NaN	19.8258	20.3854	20.0332	20.0617	18.9716	20.6832	20.4449	19.7885	19.7179	NaN	NaN	18.5352	19.1143	19.1395	19.1307	19.2842	19.1434	19.4828	19.2284	435						+	+		RET_J_R_Wt;RPV_J_R_Wt	+			GPV_J_RPV_J	13	13	13	35.1	35.1	35.1	54.548	0	296.11	193540000	232
436	NaN	NaN	NaN	NaN	NaN	NaN	NaN	NaN	NaN	NaN	NaN	NaN	NaN	NaN	NaN	NaN	NaN	16.8529	15.1972	NaN	16.5743	16.0871	16.1944	NaN	436														7	7	7	17.1	17.1	17.1	69.842	0.0015361	17.218	6635100	22
437	NaN	NaN	NaN	NaN	NaN	NaN	NaN	NaN	NaN	NaN	NaN	NaN	17.4616	NaN	NaN	NaN	NaN	NaN	NaN	NaN	NaN	17.7446	17.5211	17.4802	437														6	6	6	14.5	14.5	14.5	82.704	0.0008489	22.356	38945000	18
438	NaN	NaN	NaN	NaN	NaN	NaN	NaN	NaN	NaN	NaN	NaN	NaN	NaN	NaN	NaN	NaN	16.867	17.2047	16.6347	NaN	18.1212	16.5792	16.6715	17.1459	438														5	5	5	32	32	32	19.576	0.0014358	13.992	13589000	32
440	22.3994	22.5008	22.2806	22.2502	22.1419	22.483	22.2042	22.2929	22.9807	22.6511	22.2935	22.5121	22.4014	21.5731	19.739	22.2075	21.5852	22.3805	22.2759	21.3614	21.3485	21.7803	22.3488	22.6221	440														19	19	19	57.5	57.5	57.5	49.973	0	323.31	1105000000	606
441	18.6255	20.9766	20.6052	21.3066	21.7921	20.5831	23.1054	20.0181	19.1383	19.8797	20.4788	20.7992	25.826	25.8015	24.0405	25.3952	25.8482	26.1026	25.8217	25.5314	25.7205	25.6873	26.2	25.6235	441		+								+	+	+	G_Wt_R_Wt;GET_J_RET_J;GPV_J_RPV_J	46	46	46	68.8	68.8	68.8	95.337	0	323.31	7269600000	1568
443	20.2699	19.0883	18.8977	20.324	18.1346	20.496	19.2673	17.9748	NaN	18.3311	19.6726	19.822	21.0655	20.9113	NaN	19.686	21.4344	20.7679	20.7468	20.5595	21.0356	20.9223	21.3493	21.0935	443		+									+		GET_J_RET_J	6	6	6	44.2	44.2	44.2	19.595	0	85.117	423350000	224
444	24.3905	23.1429	23.6248	23.6348	23.8277	24.4686	23.7834	24.2991	24.1188	23.5582	24.3995	24.4502	23.2152	22.882	22.601	22.4813	23.4283	23.2478	22.5824	23.1794	23.1829	23.0756	23.4193	23.4343	444		+					+		RET_J_R_Wt	+	+	+	G_Wt_R_Wt;GET_J_RET_J;GPV_J_RPV_J	17	17	17	67.3	67.3	67.3	36.294	0	323.31	4583100000	1258
445	20.5872	20.1117	19.6574	19.848	19.9017	20.9208	20.3008	20.4072	19.0413	19.3463	20.1802	20.3701	19.4424	19.4447	NaN	18.6778	18.4656	19.8243	19.5964	19.5756	19.3438	19.5796	19.7693	19.4797	445										+		+	G_Wt_R_Wt;GPV_J_RPV_J	28	28	23	60.1	60.1	51.5	70.288	0	323.31	303710000	377
446	23.8838	23.7514	23.6285	23.443	23.3419	23.6724	23.8077	23.8387	23.725	23.4311	23.4044	23.6235	23.2016	23.0592	22.1149	22.6211	22.6437	23.1166	22.706	23.0034	22.9456	22.8492	22.8559	23.3957	446		+								+	+	+	G_Wt_R_Wt;GET_J_RET_J;GPV_J_RPV_J	24	24	24	50	50	50	81.224	0	323.31	2923300000	1212
447	NaN	NaN	NaN	NaN	NaN	NaN	NaN	NaN	NaN	NaN	NaN	NaN	NaN	16.8685	NaN	NaN	NaN	16.6241	17.0744	NaN	17.6444	16.8398	16.3748	16.3606	447														9	9	9	41.1	41.1	41.1	35.079	0.00088574	25.093	9863300	32
448	27.5667	NaN	24.5369	22.3367	28.5094	NaN	NaN	NaN	NaN	NaN	NaN	NaN	24.0126	26.129	NaN	26.1862	26.9607	24.2642	24.5225	26.9472	23.7467	23.6278	27.0016	25.2048	448														7	6	6	22.5	18.8	18.8	43.066	0.0014255	13.815	18882000000	71
452	20.122	19.9319	20.3289	20.2835	19.7666	20.0135	20.2671	20.204	19.1782	18.6757	18.9314	20.2485	20.8508	20.3621	NaN	20.7469	19.9092	20.4373	20.4523	20.4682	20.1044	20.2251	20.0174	20.662	452		+		+					GET_J_G_Wt	+	+	+	G_Wt_R_Wt;GET_J_RET_J;GPV_J_RPV_J	7	7	7	22.7	22.7	22.7	40.532	0	35.268	244270000	163
453	18.7798	18.7825	18.7686	18.4409	NaN	18.9181	19.0459	19.3292	18.8051	19.0517	18.9939	19.0936	18.7415	18.1195	NaN	17.5756	17.1869	18.1476	18.1845	17.5903	17.7827	18.4951	18.3877	18.1153	453			+	+					GET_J_G_Wt;GPV_J_G_Wt		+		GET_J_RET_J	11	11	11	41.2	41.2	41.2	36.573	0	128.42	106940000	204
455	17.5444	17.7443	16.6138	17.7326	18.3036	18.8636	15.6489	17.4207	17.615	17.2492	NaN	16.126	17.6708	17.1653	NaN	NaN	18.2649	19.8899	18.0032	17.13	18.738	18.3322	18.3677	NaN	455							+		RET_J_R_Wt		+		GET_J_RET_J	27	26	26	37.2	35.7	35.7	92.468	0	120.98	61337000	130
456	20.2991	20.0885	20.002	20.5589	19.9966	20.4416	20.06	19.7438	19.0702	19.6822	20.4254	20.3492	20.4707	20.1554	17.8106	20.0826	20.1461	20.1981	19.9444	19.9391	20.1267	20.2035	20.8003	20.4728	456														28	28	28	28.9	28.9	28.9	117.97	0	254.97	325640000	454
457	19.8524	19.7979	19.5507	20.1241	19.7807	19.983	20.4305	19.9966	20.3071	20.122	20.1914	20.0709	20.7205	20.4592	NaN	20.8682	20.8477	21.1251	21.2634	21.3323	21.6659	21.1538	21.206	20.6332	457				+		+			GET_J_G_Wt;RPV_J_R_Wt	+	+	+	G_Wt_R_Wt;GET_J_RET_J;GPV_J_RPV_J	24	24	24	54.1	54.1	54.1	57.136	0	323.31	423330000	413
458	20.4881	21.5521	22.5466	20.6438	23.4022	21.3468	21.636	21.9053	21.0683	20.9397	21.1073	20.5129	21.3032	21.3666	24.5213	23.0082	22.0501	21.3848	21.527	22.0085	20.2538	20.5376	19.9305	20.4539	458							+	+	RET_J_R_Wt;RPV_J_RET_J					27	27	27	43	43	43	81.744	0	226.15	586850000	494
459	NaN	NaN	NaN	NaN	NaN	NaN	NaN	NaN	NaN	NaN	NaN	NaN	18.2868	17.7963	NaN	18.3571	NaN	18.8365	19.0033	19.1441	18.8285	19.2142	18.9312	18.7417	459						+	+		RET_J_R_Wt;RPV_J_R_Wt					8	8	8	23.9	23.9	23.9	42.064	0.00090827	26.947	54611000	58
460	18.823	17.1576	17.9198	19.1952	17.6503	19.2805	19.1403	17.0968	NaN	17.8063	18.3722	18.6789	20.736	20.646	NaN	18.8567	20.3734	20.6968	19.6539	19.8897	20.4048	20.2253	20.924	20.6649	460		+								+	+		GET_J_RET_J;GPV_J_RPV_J	19	19	19	39.3	39.3	39.3	68.6	0	141.51	255690000	242
461	20.3221	19.6534	20.1738	19.7472	19.5376	20.0761	19.651	19.4898	19.8112	19.7596	19.8232	19.6259	20.1956	20.0385	18.2865	20.4229	20.4166	20.4437	19.6985	20.5344	20.5274	20.2534	20.4836	20.1647	461											+		GET_J_RET_J	22	15	14	42.8	30.5	29.4	69.412	0	170.75	251610000	280
462	17.6318	17.7934	17.3067	17.6768	NaN	19.1965	17.4985	18.0399	18.9249	18.3165	18.7403	18.5351	17.0872	NaN	NaN	NaN	NaN	16.1489	18.2776	17.4761	17.0727	17.0605	17.9805	16.6993	462				+					GET_J_G_Wt		+		GET_J_RET_J	6	6	6	35.7	35.7	35.7	26.182	0	64.316	69239000	95
463	21.4105	20.5784	21.4811	20.9751	NaN	21.3839	20.9554	21.8204	21.4539	21.5498	21.0242	20.7792	19.8238	NaN	NaN	NaN	19.8082	20.6287	NaN	NaN	19.9319	19.9599	20.1929	19.3411	463		+									+		GET_J_RET_J	9	2	2	78.9	25	25	17.149	0	75.115	499370000	154
464	NaN	NaN	NaN	NaN	NaN	NaN	NaN	NaN	NaN	NaN	NaN	NaN	21.587	21.7841	21.5268	21.1816	22.0378	21.9956	22.2812	22.1008	22.9818	21.9874	22.0871	21.5386	464						+			RPV_J_R_Wt					15	15	15	53.9	53.9	53.9	31.324	0	204.38	496040000	198
465	22.184	23.1498	23.9952	22.2677	24.3828	22.9449	22.9853	23.316	22.3156	22.6003	22.5776	22.3011	22.8671	22.927	25.6658	24.4248	23.5347	22.5397	23.0871	23.2341	22.1282	22.3573	21.7223	21.8248	465					+		+	+	GPV_J_GET_J;RET_J_R_Wt;RPV_J_RET_J					91	91	91	33.5	33.5	33.5	331.77	0	323.31	1571500000	1554
466	NaN	NaN	NaN	NaN	NaN	NaN	NaN	NaN	NaN	NaN	NaN	18.0887	NaN	NaN	NaN	NaN	NaN	16.9391	NaN	NaN	16.2119	NaN	NaN	17.5422	466														4	4	4	5.9	5.9	5.9	81.537	0.0025991	10.521	17026000	26
467	19.8345	17.7008	NaN	18.9557	NaN	18.5176	18.3608	NaN	18.6868	18.9956	19.5338	NaN	18.3775	18.6048	NaN	NaN	NaN	NaN	17.9027	17.7593	17.1489	17.687	18.6727	NaN	467						+			GET_J_RPV_J_R_Wt		+		GET_J_RET_J	8	8	8	40.7	40.7	40.7	25.918	0	86.762	78565000	97
468	20.6774	20.1772	20.7173	20.4512	20.4452	21.2924	20.7012	20.3473	21.0491	21.0471	20.6465	20.3046	19.8627	19.9505	19.8053	19.2644	20.0554	20.3866	20.0268	19.9411	20.1383	20.6022	19.4918	19.8646	468										+	+	+	G_Wt_R_Wt;GET_J_RET_J;GPV_J_RPV_J	14	14	12	71.8	71.8	61.4	30.375	0	323.31	443760000	458
470	27.4265	27.0856	26.9292	27.371	26.7334	27.4201	27.2504	27.2127	27.1305	26.7694	27.3404	27.5633	26.4643	26.5336	24.9869	26.3682	26.5291	26.5922	26.1968	26.2921	26.3123	26.373	26.6701	26.6653	470		+								+	+	+	G_Wt_R_Wt;GET_J_RET_J;GPV_J_RPV_J	94	94	1	68.5	68.5	1	206.02	0	323.31	31385000000	6767
473	NaN	NaN	NaN	NaN	NaN	NaN	NaN	NaN	NaN	NaN	NaN	NaN	NaN	NaN	NaN	NaN	NaN	16.9962	NaN	NaN	16.4246	NaN	16.5389	16.5402	473														5	5	3	14.6	14.6	10.7	58.081	0.0019557	10.689	6143600	15
475	25.7654	25.4952	25.2252	25.5544	25.2373	25.5364	25.6775	25.6464	25.5488	25.5733	25.636	25.5841	25.1978	25.1033	23.8004	24.8327	25.1885	25.1301	24.9675	25.0778	24.9938	24.9781	25.0367	25.231	475		+									+	+	G_Wt_R_Wt;GET_J_RET_J	33	33	33	59.2	59.2	59.2	79.926	0	323.31	9452100000	1846
476	20.2377	18.5581	20.8703	20.0651	19.8525	21.5185	20.0393	19.9208	20.1839	19.5796	20.5603	19.9403	18.9516	18.009	NaN	19.0954	19.4311	20.1499	19.5248	18.9633	18.9507	18.92	19.6444	19.0086	476										+	+	+	G_Wt_R_Wt;GET_J_RET_J;GPV_J_RPV_J	11	11	11	35.8	35.8	35.8	46.374	0	148.07	302980000	197
477	NaN	NaN	19.0153	18.3846	NaN	17.9144	18.7773	18.4007	NaN	NaN	NaN	17.3526	21.1074	20.0343	19.6377	20.7002	20.1833	19.5622	20.088	19.9638	20.3594	19.0481	19.6711	21.3696	477										+			GPV_J_RPV_J	7	7	5	47	47	35.6	17.302	0	49.223	124040000	124
478	19.7332	NaN	18.8674	20.0429	18.6528	18.3786	19.0655	NaN	NaN	NaN	19.3956	19.181	20.1418	20.3782	NaN	20.085	21.5571	20.5844	20.3244	20.7258	20.6522	21.0729	21.29	20.1776	478		+								+			GPV_J_RPV_J	9	9	1	62	62	3	31.947	0	195.1	157650000	172
480	21.9871	21.7893	21.4733	21.8739	21.873	22.1132	21.7131	21.9482	22.0412	21.6387	21.9636	22.049	20.79	21.0601	18.7058	21.1723	21.5007	20.8465	20.1891	20.8331	21.0236	20.9359	21.0944	21.3373	480		+								+	+		GET_J_RET_J;GPV_J_RPV_J	17	17	17	60.3	60.3	60.3	46.247	0	323.31	895770000	624
481	17.9447	NaN	NaN	18.0748	NaN	17.9577	NaN	NaN	NaN	NaN	18.6605	17.182	17.5693	17.1952	NaN	NaN	17.5609	17.9652	18.1639	NaN	17.49	18.0909	17.2265	17.0326	481														8	8	3	29.2	29.2	10.8	39.821	0	40.681	65920000	50
483	19.9018	19.5786	19.3009	19.7788	19.4672	19.9171	19.7671	19.0731	18.8951	19.7515	19.2037	19.6535	20.0761	19.7193	NaN	19.385	19.8416	19.5664	19.791	19.4305	19.5304	19.5666	19.8534	19.9656	483														20	20	18	38.9	38.9	34.5	66.69	0	126.85	237860000	280
484	21.1626	21.3254	21.6696	21.4644	21.0964	21.2966	21.5502	21.4804	20.649	21.2897	20.8212	21.4428	21.0479	21.2865	19.6191	20.9688	20.3658	21.0764	21.2754	21.3957	20.8385	21.3922	21.3269	21.486	484														27	27	23	46.7	46.7	40.9	85.018	0	323.31	677820000	579
486	18.4417	19.9788	19.6076	19.7089	NaN	19.6377	18.9669	17.4565	NaN	18.6103	19.0023	17.7021	21.2701	20.5865	NaN	21.1499	20.7302	21.0759	19.7807	20.2053	20.4193	21.0035	21.7268	20.8569	486		+									+		GET_J_RET_J	9	9	9	40.8	40.8	40.8	26.152	0	48.465	393710000	164
487	21.3979	21.1197	20.7106	21.5237	20.6584	21.6053	21.3915	21.4062	21.5852	20.936	21.1388	21.4908	21.1248	20.8975	17.7217	20.6112	20.3129	21.0317	21.0059	20.8579	21.2619	21.2917	21.1973	21.0782	487										+			GPV_J_RPV_J	19	19	19	54.4	54.4	54.4	49.203	0	323.31	693620000	572
488	23.1557	23.1247	23.4985	23.318	23.2222	23.5677	23.0861	23.0577	22.4542	23.3489	22.5395	23.1553	23.2966	23.1577	21.2727	23.3506	23.0689	23.2996	23.4769	22.8336	23.1241	23.2557	23.5722	23.4078	488														32	32	32	71.6	71.6	71.6	60.343	0	323.31	2920300000	1398
490	NaN	NaN	NaN	NaN	NaN	NaN	NaN	NaN	NaN	NaN	NaN	NaN	20.7831	20.8658	20.0544	20.3445	21.3403	21.3185	20.7534	18.3999	21.7104	21.4275	21.5256	20.4365	490														5	5	5	38.2	38.2	38.2	12.538	0	37.038	174730000	67
491	16.2545	NaN	NaN	17.1619	18.1631	16.6513	17.6091	NaN	NaN	NaN	NaN	16.1156	19.502	20.3966	NaN	NaN	20.0173	20.4247	20.8654	20.5105	20.3847	20.1428	20.0612	20.0829	491		+								+			GPV_J_RPV_J	9	6	6	63.3	35.6	35.6	20.511	0.00094877	29.933	122910000	107
492	NaN	NaN	NaN	NaN	NaN	NaN	NaN	NaN	NaN	NaN	NaN	NaN	21.0809	19.7847	19.963	NaN	NaN	21.2117	20.8274	20.1546	21.051	20.3763	20.9861	20.3479	492														11	11	11	44	44	44	29.225	0	111.83	196960000	107
493	17.5908	17.4372	18.0317	16.8223	NaN	17.6086	17.3243	NaN	16.9548	NaN	17.7197	17.2786	18.0818	17.6251	18.8658	NaN	NaN	17.0013	17.7847	17.558	17.1395	16.9929	17.8701	17.3345	493														19	19	19	23.2	23.2	23.2	123.8	0	62.877	28195000	113
495	22.2491	22.9135	18.7169	23.3955	NaN	22.0925	22.9298	22.0849	22.7994	NaN	22.0475	22.1661	21.8615	18.2317	NaN	NaN	NaN	20.9406	NaN	NaN	NaN	21.8942	21.8128	22.4191	495														4	4	2	14.6	14.6	10.6	45.56	0.00088106	24.765	1407200000	72
496	NaN	NaN	16.7539	NaN	NaN	NaN	NaN	NaN	NaN	NaN	NaN	NaN	21.8694	22.2312	NaN	21.2698	22.0274	21.9038	21.9288	22.2732	22.8185	22.0325	22.3786	21.7072	496														6	6	6	33.8	33.8	33.8	26.372	0	133.67	386020000	161
497	20.6586	19.5121	20.7299	20.3507	19.8293	20.8799	19.8901	20.7681	20.9813	20.0765	20.3948	20.6542	19.8397	18.5877	NaN	19.7512	18.6567	19.4824	17.797	19.3221	19.3269	19.5193	19.9751	20.0739	497		+								+		+	G_Wt_R_Wt;GPV_J_RPV_J	12	12	12	69.3	69.3	69.3	28.804	0	323.31	364170000	266
499	16.5355	15.9901	17.5394	18.6299	17.0306	18.0337	17.237	17.4754	NaN	NaN	14.7867	18.1017	19.0164	18.6778	NaN	17.9388	19.1101	19.5877	18.8996	19.2472	20.0925	19.159	19.1698	18.6882	499		+								+			GPV_J_RPV_J	21	21	21	23.8	23.8	23.8	102.2	0	76.75	80668000	165
500	17.5604	17.7219	18.0182	17.7792	17.6581	18.383	NaN	16.7646	17.2427	17.4243	17.5939	17.7639	18.7678	18.5051	NaN	18.7666	18.8935	18.4302	19.0326	18.8322	18.7192	18.53	18.8917	18.7529	500		+									+	+	G_Wt_R_Wt;GET_J_RET_J	12	12	12	29.7	29.7	29.7	54.169	0	155.94	76437000	138
502	17.4675	NaN	17.5036	16.5969	NaN	17.481	17.1101	NaN	NaN	NaN	16.408	NaN	17.4027	18.4184	NaN	18.2343	16.7414	18.7692	NaN	18.211	18.5838	18.4976	18.6797	18.6101	502		+												10	10	10	45	45	45	33.824	0	50.514	65437000	58
506	20.7369	20.6013	20.8384	21.1139	NaN	20.5084	19.9638	20.2656	20.0519	20.5484	20.171	19.9621	21.6476	21.3089	NaN	21.6353	21.9884	22.0491	21.6787	20.8102	21.8994	21.7095	21.6684	21.2187	506		+	+	+					GET_J_G_Wt;GPV_J_G_Wt		+	+	G_Wt_R_Wt;GET_J_RET_J	24	24	24	65.2	65.2	65.2	38.388	0	187.11	447610000	361
507	22.5785	22.2632	21.9921	22.4481	22.1489	22.4336	22.2557	22.2392	21.4217	21.6504	21.7235	22.3112	21.9847	21.9315	20.6111	21.8095	22.0176	21.9419	21.8351	21.9182	21.9267	22.1203	22.1417	21.9914	507					+				GPV_J_GET_J	+		+	G_Wt_R_Wt;GPV_J_RPV_J	15	15	15	35	35	35	50.315	0	323.31	1056600000	550
509	NaN	NaN	NaN	17.3857	NaN	17.4164	NaN	17.3681	NaN	NaN	17.4353	17.8335	NaN	NaN	NaN	NaN	17.1502	17.151	NaN	17.597	NaN	17.3731	17.1212	16.6575	509														9	6	6	63.2	47.3	47.3	22.178	0	50.621	26345000	53
510	20.5328	19.7302	20.1262	19.9011	19.8177	20.2804	20.1728	19.8548	20.0607	19.5394	19.9532	20.1928	20.297	20.3419	19.7253	19.8447	20.8598	20.3967	19.9618	20.2732	20.3576	20.2973	19.8683	20.0003	510														10	10	3	63	63	17.8	23.548	0	143.63	367190000	247
511	21.667	21.1228	20.8073	21.4282	20.6871	21.6712	21.5225	21.3098	21.068	21.0549	22.0688	21.9069	20.4122	20.3586	NaN	20.8565	20.5113	20.5624	20.6791	19.7603	20.6633	20.6865	20.7137	20.5509	511		+								+			GPV_J_RPV_J	11	11	11	58.1	58.1	58.1	26.489	0	318.88	661820000	269
512	22.9394	22.9746	22.4688	23.2429	22.2157	23.4218	22.7581	21.9336	21.9114	22.5314	22.9939	22.9637	22.4879	22.6504	21.1558	22.0911	22.1546	22.0276	22.3368	21.6202	22.1194	22.3137	22.1263	22.3553	512												+	G_Wt_R_Wt	25	25	25	49.3	49.3	49.3	71.894	0	323.31	1325300000	998
513	17.3857	17.5131	17.6842	17.0129	NaN	16.0284	16.789	17.3385	17.8066	17.606	18.8095	17.8357	16.9054	17.2278	NaN	17.3347	16.4964	15.8191	16.3452	NaN	17.0426	16.6787	18.7411	17.1188	513					+	+			GPV_J_GET_J;RPV_J_R_Wt		+		GET_J_RET_J	9	9	8	51.6	51.6	47.6	26.559	0	161.58	60667000	132
514	19.7474	19.06	19.5983	19.6224	18.9103	19.793	19.5214	19.4601	19.4873	19.557	19.6365	19.8846	19.8405	19.8688	NaN	19.6099	19.8278	19.2623	19.3791	19.4573	19.4899	19.1365	19.9495	19.527	514														18	18	18	52.8	52.8	52.8	56.5	0	262.2	199020000	237
515	NaN	NaN	NaN	NaN	NaN	NaN	NaN	NaN	NaN	NaN	NaN	NaN	16.0372	16.2177	NaN	16.6509	NaN	16.6223	16.9484	16.6478	16.7313	NaN	16.412	16.0948	515														7	7	7	20.7	20.7	20.7	43.941	0	61.946	12204000	44
517	16.255	NaN	16.5155	15.926	NaN	15.7191	16.73	NaN	NaN	NaN	16.6283	16.7179	16.5013	16.5486	17.2798	NaN	NaN	16.3096	16.7968	15.9011	15.9455	16.8523	16.2863	16.425	517											+		GET_J_RET_J	17	17	17	10.5	10.5	10.5	280.01	0	75.539	15001000	76
518	18.9273	18.5049	18.4144	19.144	18.0661	18.8072	18.8814	18.0331	16.1613	18.0065	18.3026	19.2815	18.2762	18.5024	NaN	17.7979	18.3625	18.9058	18.399	18.635	18.2645	18.625	18.971	19.0369	518														26	26	26	39.1	39.1	39.1	98.398	0	150.99	123550000	212
519	NaN	NaN	NaN	NaN	NaN	NaN	NaN	NaN	NaN	NaN	NaN	NaN	NaN	NaN	NaN	NaN	18.3174	17.9026	17.5558	15.3772	18.8785	17.1318	17.9064	18.1203	519														7	7	7	30	30	30	30.772	0.0008071	19.648	28925000	50
521	24.2304	23.8392	23.7974	24.2071	23.5161	24.2539	23.8667	23.7207	23.8842	23.6211	24.0083	24.138	23.7328	23.3918	22.5172	23.4936	22.9421	23.5822	23.3347	23.125	22.944	23.0311	23.3576	23.646	521										+	+	+	G_Wt_R_Wt;GET_J_RET_J;GPV_J_RPV_J	28	28	27	55.7	55.7	54.4	77.328	0	323.31	2719900000	1116
523	21.8135	21.3838	20.9793	21.5649	20.995	22.2892	22.007	21.3877	21.3081	21.4544	21.9514	22.1079	20.8184	19.9389	18.6606	20.866	21.8795	20.8916	21.8927	21.317	20.7341	20.6157	21.4579	21.3107	523		+				+			RPV_J_R_Wt		+	+	G_Wt_R_Wt;GET_J_RET_J	10	10	10	64.8	64.8	64.8	24.636	0	276.88	798230000	343
525	18.2302	18.2951	18.9745	18.8939	NaN	19.1067	18.8022	NaN	NaN	17.3321	NaN	17.3315	18.9094	18.7406	18.8431	19.044	19.3393	19.644	19.6769	19.4189	18.7739	19.3392	18.5509	18.3921	525		+		+	+	+		+	GET_J_G_Wt;GPV_J_GET_J;RPV_J_R_Wt;RPV_J_RET_J					17	17	17	22.5	22.5	22.5	107.77	0	82.448	131140000	152
526	24.474	23.9609	23.8791	24.5521	24.2458	24.3336	24.0395	23.4117	22.3069	23.5982	23.5598	24.4074	24.3884	24.231	22.8986	24.2313	24.6283	24.6377	23.9508	24.0616	24.181	24.4123	24.5221	24.3466	526														21	21	21	55.5	55.5	55.5	47.079	0	323.31	2848700000	1006
527	17.2754	NaN	NaN	17.2027	NaN	16.5751	17.1958	NaN	NaN	NaN	16.8398	17.2287	16.68	16.414	NaN	NaN	NaN	17.3112	NaN	15.8846	NaN	17.1073	16.4851	NaN	527														5	5	5	11.9	11.9	11.9	65.559	0	57.691	25471000	52
528	23.2654	22.8525	23.3671	23.0218	23.0254	23.2293	23.4871	23.2479	23.22	23.224	23.2847	23.2465	22.6112	22.4103	21.2511	22.0297	22.6601	22.5375	22.7151	22.4873	22.433	22.722	22.3398	22.5203	528		+								+	+		GET_J_RET_J;GPV_J_RPV_J	38	38	38	50	50	50	113.8	0	323.31	1951800000	1357
529	23.0674	22.4044	22.6949	22.3341	21.9928	22.8681	22.3774	22.5851	22.1984	22.4023	22.7108	22.583	21.9228	21.4294	20.3867	21.6005	21.4649	22.2054	20.979	21.0344	21.4824	21.2311	22.2546	21.6468	529		+								+	+	+	G_Wt_R_Wt;GET_J_RET_J;GPV_J_RPV_J	12	12	1	71.5	71.5	5.6	30.137	0	145.41	1725800000	530
530	NaN	NaN	NaN	NaN	NaN	NaN	NaN	NaN	NaN	NaN	NaN	NaN	NaN	NaN	NaN	NaN	NaN	15.966	NaN	NaN	17.4925	15.9986	16.8587	NaN	530														3	3	3	5.3	5.3	5.3	60.588	0.0075799	6.0935	5269200	11
532	14.9213	NaN	NaN	15.3832	NaN	NaN	NaN	NaN	NaN	NaN	NaN	15.7074	16.1646	NaN	NaN	NaN	NaN	17.3742	NaN	NaN	17.891	17.0941	16.9227	16.406	532														4	3	3	14.1	11.4	11.4	36.006	0.0031706	9.7906	17496000	36
533	NaN	NaN	NaN	NaN	NaN	NaN	NaN	NaN	NaN	NaN	NaN	NaN	NaN	16.0491	NaN	NaN	NaN	16.7475	17.3698	16.5596	19.2368	15.9657	17.1892	16.7073	533														9	9	9	25.6	25.6	25.6	48.442	0.00093197	28.805	14980000	42
534	16.5497	17.1892	17.8945	16.3074	NaN	17.1774	17.298	17.5299	17.0942	16.3996	18.739	NaN	16.5006	17.044	19.5801	18.1482	18.1556	16.8485	17.8628	16.8194	15.8847	17.2858	15.4196	16.6848	534														14	14	14	20.8	20.8	20.8	89.786	0	82.686	33855000	91
535	NaN	NaN	NaN	NaN	NaN	NaN	NaN	NaN	NaN	NaN	NaN	NaN	19.1786	18.7702	NaN	NaN	20.5717	20.8548	19.5647	19.5851	21.2827	19.4874	20.1894	18.9422	535														15	15	15	47.3	47.3	47.3	47.862	0	81.001	111170000	113
538	17.9416	17.8	19.3846	17.552	17.4816	17.6889	17.6028	18.1026	18.0087	NaN	18.2582	18.2193	17.1917	16.1596	NaN	NaN	NaN	17.35	17.9535	17.9056	17.0715	17.7235	17.711	17.5652	538					+				GPV_J_GET_J		+		GET_J_RET_J	15	15	15	29	29	29	82.823	0	102.83	69131000	125
539	17.3714	NaN	NaN	NaN	NaN	16.6545	17.3841	NaN	NaN	NaN	NaN	NaN	17.2992	NaN	NaN	NaN	17.3091	17.3244	16.8174	NaN	16.9807	16.801	NaN	NaN	539														5	5	5	24.5	24.5	24.5	23.742	0.00080775	19.65	22003000	43
541	20.6353	19.8926	19.8395	20.3761	19.853	20.9458	20.3383	20.1901	20.2855	20.0286	20.4242	20.6075	20.295	20.3124	NaN	19.4794	20.0841	20.127	19.5679	20.1799	19.9001	20.3188	20.4978	20.1652	541														18	18	18	52	52	52	53.165	0	184.13	252690000	280
542	NaN	NaN	15.589	NaN	14.9058	NaN	NaN	NaN	NaN	NaN	NaN	NaN	22.8264	22.4743	21.1536	21.6223	22.3122	23.1349	22.9042	22.6831	23.9505	23.0524	23.175	22.2804	542														15	15	15	70.4	70.4	70.4	26.688	0	323.31	794540000	356
543	23.4134	22.8605	21.9463	23.3624	22.9579	23.2691	23.1331	23.2063	22.9377	23.0131	23.4376	23.3735	22.5049	22.3228	19.3838	21.9186	22.4837	22.4664	21.8135	22.3929	22.0582	22.2715	22.3956	22.4893	543		+								+	+		GET_J_RET_J;GPV_J_RPV_J	18	18	18	45.1	45.1	45.1	47.716	0	323.31	2036300000	702
544	24.8827	24.6541	24.8154	24.7333	24.9808	24.9137	24.4054	24.6734	23.6411	24.7595	24.2588	24.6123	24.5777	24.1692	22.9296	24.4154	23.8036	24.611	24.5779	24.397	24.1442	24.4039	24.5379	24.3408	544														14	14	10	74.7	74.7	53.6	18.502	0	323.31	3641800000	862
545	18.9758	18.1525	19.5373	19.5911	NaN	18.8666	19.0832	17.9493	17.6319	17.4202	18.1042	18.8985	19.5066	20.0107	NaN	19.5311	19.5458	19.6955	19.3987	19.1127	19.4924	19.5432	19.2179	19.4766	545		+									+		GET_J_RET_J	11	11	11	19.3	19.3	19.3	69.15	0	55.21	117600000	122
546	20.5738	19.5252	19.4522	20.2561	19.6662	19.8345	20.2919	19.6234	19.5578	19.5385	20.1535	20.2019	19.7382	20.0511	NaN	19.2686	20.237	19.5282	18.8849	19.5896	19.3115	19.5248	20.0474	20.0371	546														20	20	10	20	20	10.8	132.59	0	155.59	216290000	311
548	18.6838	18.7641	18.8277	19.9332	16.5952	19.4979	18.8294	NaN	17.7913	NaN	18.7802	17.8934	20.331	19.4127	NaN	20.4071	19.1354	20.459	19.2568	19.52	19.9106	19.4636	20.3252	19.9065	548											+		GET_J_RET_J	12	12	12	58	58	58	23.819	0	51.611	228710000	132
549	19.9819	20.3008	20.1898	20.7988	20.8305	19.3193	20.5762	NaN	NaN	16.3169	20.2434	20.3958	20.4756	21.3339	18.6781	20.5952	21.2456	20.8315	21.2146	19.1937	20.5031	20.9186	21.5723	20.9762	549														25	25	25	43.4	43.4	43.4	90.069	0	323.31	343490000	387
551	NaN	NaN	NaN	NaN	NaN	NaN	NaN	NaN	NaN	NaN	NaN	NaN	17.8966	17.4355	NaN	NaN	18.9597	NaN	17.5528	19.0189	19.5	18.9118	18.9536	18.3678	551							+		RET_J_R_Wt					5	4	4	33.3	28.4	28.4	24.763	0	121.1	41404000	65
553	21.8575	21.7319	21.2863	21.6124	20.8458	21.5027	21.2457	21.2805	21.1373	21.1968	21.7217	21.4465	21.4146	21.1604	NaN	21.3448	21.2774	20.9368	21.108	20.7856	20.9715	21.0653	20.8896	21.1052	553							+		RET_J_R_Wt			+	G_Wt_R_Wt	8	8	3	72.2	72.2	25.3	18.042	0	323.31	714420000	497
555	NaN	NaN	NaN	NaN	NaN	NaN	NaN	NaN	NaN	NaN	NaN	NaN	NaN	NaN	NaN	NaN	17.6303	17.7888	17.7913	18.0158	19.0938	17.2456	17.8198	18.1429	555														11	11	11	32.6	32.6	32.6	45.199	0	47.552	23994000	46
556	16.9263	17.7018	18.3063	17.2878	NaN	17.1614	17.4718	18.1166	16.8261	18.3691	17.0932	16.6376	17.5138	17.7839	NaN	18.1719	17.2061	17.7928	18.1679	18.1121	17.3434	18.3973	17.2421	17.4528	556														8	7	7	32.2	29.5	29.5	33.929	0	38.75	49522000	130
558	NaN	19.5066	18.9802	17.1727	NaN	NaN	19.6749	18.6305	NaN	18.5257	19.7852	18.5965	17.9722	19.2393	21.2094	19.4257	18.7144	18.2937	19.8368	18.9391	17.8283	18.5585	17.8021	18.0214	558														6	6	6	26.2	26.2	26.2	34.258	0.00086806	23.69	71270000	75
559	21.2391	21.111	20.6911	21.055	19.6477	20.9493	20.6418	21.1104	20.9989	21.3383	21.4256	21.3084	20.4238	19.8795	NaN	20.1694	20.1106	20.5024	20.3067	20.4503	20.1621	20.7617	20.3396	20.3412	559		+									+	+	G_Wt_R_Wt;GET_J_RET_J	14	14	14	65.7	65.7	65.7	33.178	0	323.31	580680000	318
560	NaN	NaN	NaN	NaN	NaN	16.498	NaN	NaN	NaN	NaN	NaN	15.39	19.838	19.5318	NaN	19.0206	NaN	18.4601	20.1274	18.9715	19.5002	18.8556	19.8926	19.371	560														8	8	8	70.5	70.5	70.5	14.515	0	40.617	90854000	65
562	19.1879	19.2463	18.9913	18.9173	18.0655	19.527	20.0351	20.2934	19.28	19.5	19.4183	19.6099	20.0251	19.8668	NaN	19.5328	20.2201	19.922	20.1274	20.357	19.8618	19.5072	20.0714	20.1154	562				+					GET_J_G_Wt			+	G_Wt_R_Wt	11	11	10	35.6	35.6	32.1	38.044	0	156.85	176360000	216
563	19.8229	20.389	19.8323	19.7244	NaN	19.165	19.3993	19.1724	NaN	20.2236	19.5957	19.673	19.9284	19.006	19.8169	19.8885	20.3496	19.526	19.8624	19.6896	19.4299	19.4332	19.2257	19.4718	563			+					+	GPV_J_G_Wt;RPV_J_RET_J	+			GPV_J_RPV_J	9	9	8	32.1	32.1	29	35.58	0	87.052	166530000	206
564	NaN	NaN	15.4978	14.6903	NaN	NaN	NaN	NaN	14.097	14.6784	NaN	NaN	18.2543	18.6284	17.5848	17.4022	19.5778	20.7402	20.0756	20.0477	22.5377	20.5088	20.9869	20.3137	564		+				+	+		RET_J_R_Wt;RPV_J_R_Wt					18	18	18	42	42	42	59.75	0	154.76	193260000	196
565	22.973	22.9973	23.0213	23.0325	23.0906	23.1524	23.2109	23.5475	22.9252	22.779	22.882	22.9786	22.5322	22.8214	23.1287	23.1014	22.9654	22.696	22.6735	22.8636	22.6694	22.5341	22.5686	22.5975	565		+		+	+			+	GET_J_G_Wt;GPV_J_GET_J;RPV_J_RET_J	+	+		GET_J_RET_J;GPV_J_RPV_J	16	16	16	64.6	64.6	64.6	29.555	0	323.31	1247500000	582
566	20.3474	20.0209	20.1053	19.7348	19.447	19.8657	20.0847	20.1618	20.4469	19.7493	20.2254	20.2455	19.4181	19.5368	NaN	19.3602	19.4482	18.9996	19.7376	19.9711	19.0793	19.9978	19.8279	19.2675	566														5	5	5	41.9	41.9	41.9	25.898	0	273.89	371710000	184
567	21.7963	21.6258	21.9888	22.0898	21.3223	21.91	22.5318	22.1835	22.1306	21.9235	21.8144	21.8512	21.6988	22.0392	21.038	22.0005	21.7561	21.8175	21.7485	22.0051	21.6832	21.6063	21.3122	21.8026	567											+		GET_J_RET_J	11	11	11	43.5	43.5	43.5	27.647	0	88.404	978230000	358
568	22.1219	21.1203	21.8348	21.89	21.8509	21.7566	22.2586	22.4763	21.8686	22.1607	21.9159	22.0204	21.8368	21.646	20.4804	21.6112	21.9252	21.5744	22.0066	21.7872	21.4522	21.5708	21.7269	21.6154	568											+		GET_J_RET_J	11	11	11	53.3	53.3	53.3	29.483	0	240.53	1021100000	410
569	21.8429	21.4741	21.487	21.864	20.3684	21.6102	21.5656	20.9083	20.6427	21.5488	22.0704	21.8853	21.569	21.2994	19.0405	21.0978	20.5783	21.2425	21.3463	21.0213	20.4933	21.0412	21.4073	20.939	569											+		GET_J_RET_J	28	28	19	56.8	56.8	40.6	67.819	0	323.31	753860000	529
570	NaN	NaN	NaN	NaN	NaN	NaN	NaN	NaN	NaN	NaN	NaN	NaN	17.0462	16.5779	NaN	NaN	16.6048	17.3298	17.5461	16.7542	17.177	16.4163	16.9788	17.0287	570														8	8	8	21.1	21.1	21.1	54.416	0.00089847	26.243	15844000	39
571	NaN	NaN	NaN	NaN	NaN	NaN	NaN	NaN	NaN	NaN	NaN	NaN	19.8311	19.5294	NaN	NaN	19.7726	20.6073	19.2905	19.3155	21.1532	20.4335	20.1111	20.1291	571														8	8	8	37.4	37.4	37.4	24.261	0	77.861	138900000	86
572	23.2628	23.5379	23.5609	23.6117	22.9459	23.6522	22.7924	23.1788	22.2968	22.6678	23.0013	22.5247	22.9558	22.7108	22.3092	23.2524	22.8502	22.6121	22.6037	21.8898	22.3971	22.2521	22.866	22.7122	572		+		+					GET_J_G_Wt					5	5	5	36.6	36.6	36.6	11.728	0.00089127	25.539	1884900000	271
574	17.7932	NaN	NaN	17.6947	NaN	17.8899	NaN	18.228	17.2177	NaN	18.3883	NaN	19.292	18.7073	NaN	18.9848	17.9648	19.4773	18.1861	18.8451	19.4136	19.8616	19.8731	19.5561	574		+					+	+	RET_J_R_Wt;RPV_J_RET_J			+	G_Wt_R_Wt	14	14	14	42.7	42.7	42.7	57.221	0	129.4	74958000	100
575	18.9466	19.2675	18.1019	20.6387	17.1481	20.7225	20.2996	20.3075	18.6586	18.9663	19.0716	19.064	20.9393	20.7995	19.5661	20.8908	20.554	21.4337	20.4612	22.2853	21.6596	21.0327	21.1167	20.5805	575		+									+	+	G_Wt_R_Wt;GET_J_RET_J	30	30	28	49.1	49.1	45.8	83.434	0	312.78	435920000	504
576	NaN	NaN	NaN	NaN	NaN	NaN	NaN	NaN	NaN	NaN	14.9458	15.6001	21.2821	21.5037	17.4619	19.283	21.5645	21.1759	20.0254	22.2748	22.0592	22.0861	22.3503	21.4239	576		+												38	38	38	42.7	42.7	42.7	140.47	0	323.31	332430000	401
577	NaN	NaN	NaN	NaN	16.5194	13.8894	NaN	18.908	NaN	17.4262	19.5771	18.1477	22.7627	22.3484	19.5737	21.912	23.2838	22.2573	22.3535	23.712	23.8906	23.2399	23.8583	23.129	577		+					+		RET_J_R_Wt	+	+		GET_J_RET_J;GPV_J_RPV_J	27	27	27	68	68	68	50.118	0	323.31	1034000000	423
578	25.3099	24.7242	24.3207	25.0773	23.9005	24.9137	25.026	24.4235	24.9547	24.6332	24.8208	25.1079	24.5939	24.4945	22.7513	24.2155	24.4682	24.5174	24.1451	24.3133	24.4003	24.5226	24.2636	24.5877	578											+		GET_J_RET_J	15	15	15	65.6	65.6	65.6	31.73	0	323.31	7597600000	2040
579	20.2288	20.1874	19.9486	20.2695	20.1355	20.4056	19.8072	18.7424	19.5529	19.7912	19.9297	20.7604	20.781	21.2338	20.1127	21.1971	20.9445	20.8075	20.8239	20.8051	21.3749	21.084	21.4291	21.7151	579		+						+	RET_J_RPV_J_RET_J		+	+	G_Wt_R_Wt;GET_J_RET_J	13	10	10	53.9	42.9	42.9	27.764	0	310.52	323950000	287
580	16.3878	NaN	NaN	16.5699	NaN	16.5047	16.7436	NaN	NaN	16.887	16.3293	16.6751	17.5399	17.5828	NaN	17.6713	17.7769	17.7702	17.3232	16.918	17.7452	17.6214	17.5211	17.587	580		+									+	+	G_Wt_R_Wt;GET_J_RET_J	15	15	13	28.3	28.3	25.2	79.875	0	46.108	34299000	87
582	NaN	NaN	NaN	NaN	NaN	NaN	NaN	NaN	NaN	NaN	NaN	NaN	20.3677	19.701	NaN	17.2847	19.0028	20.2296	20.8951	17.529	21.0156	20.7013	21.1544	19.7765	582														8	8	8	42.1	42.1	42.1	24.604	0	98.875	158030000	94
583	19.5639	19.2775	19.5661	20.393	18.2283	19.8744	20.0894	18.7274	19.5504	18.4865	19.3085	20.0304	20.9858	21.1827	18.6677	20.7467	20.8573	21.1481	20.6879	20.6928	20.9267	21.1268	21.338	21.3547	583		+								+	+		GET_J_RET_J;GPV_J_RPV_J	47	47	47	29.3	29.3	29.3	242.98	0	253.9	361660000	442
584	18.9624	17.7379	NaN	18.3687	17.4907	19.5343	18.1538	17.8659	17.7655	NaN	17.0598	17.7996	19.1339	18.4165	NaN	NaN	18.5981	19.9409	18.5587	19.2084	19.1376	18.8183	19.0037	17.8902	584										+			GPV_J_RPV_J	13	13	13	44.6	44.6	44.6	48.141	0	48.265	111640000	132
586	18.6384	NaN	NaN	18.5674	18.5296	18.8875	18.3803	17.2915	18.7402	18.125	17.8894	17.9411	18.5904	18.6965	NaN	17.5909	19.0244	19.5647	16.9495	19.5343	18.9277	18.9499	18.912	17.969	586														13	13	13	23.9	23.9	23.9	71.502	0	125.82	87935000	143
588	21.7881	21.9413	22.2781	21.5542	21.7965	21.8007	21.4214	21.9513	22.1965	21.5353	21.725	22.0826	21.421	20.8128	20.1962	21.4445	20.628	21.7446	21.7037	20.904	20.821	21.2049	21.8824	21.4187	588														11	11	11	63.1	63.1	63.1	26.411	0	323.31	877730000	432
589	20.7131	19.9502	19.9075	20.3057	19.8729	20.5946	20.3219	19.601	19.8721	20.3385	20.5647	20.9774	18.6966	19.7854	NaN	19.1843	18.8147	18.8079	19.7482	19.7344	20.0273	19.7823	20.0639	19.9177	589		+					+		RET_J_R_Wt					6	6	6	42	42	42	29.204	0	317.41	365420000	271
590	21.4493	21.4628	22.0586	21.5269	21.7336	21.3208	22.2812	22.2832	21.5859	21.9255	21.4408	21.1079	21.6081	21.0832	20.8288	21.134	21.3053	21.3957	21.8021	21.3965	20.9978	21.1931	21.1026	21.2193	590								+	RPV_J_RET_J					7	7	7	43.5	43.5	43.5	25.357	0	87.254	750130000	209
591	22.3788	21.7294	22.3716	22.3961	22.2501	22.5383	22.6003	22.4569	21.9814	22.4616	22.251	22.1982	21.7705	22.0968	21.5727	22.0191	21.9701	21.972	21.4311	21.9765	21.7525	21.6783	21.774	21.7716	591		+								+	+		GET_J_RET_J;GPV_J_RPV_J	12	12	3	62.4	62.4	17.9	28.48	0	258.64	1243000000	561
594	21.954	20.8929	21.231	21.7128	21.2142	21.8243	21.5105	20.9408	21.6832	20.859	22.0351	22.1557	20.618	20.8139	NaN	20.4893	20.6907	20.4431	20.2911	20.3434	20.9714	20.8308	21.1241	21.0124	594		+					+	+	RET_J_R_Wt;RPV_J_RET_J	+			GPV_J_RPV_J	17	17	17	57.9	57.9	57.9	40.569	0	323.31	688340000	556
595	NaN	NaN	NaN	NaN	NaN	NaN	NaN	NaN	NaN	NaN	NaN	NaN	NaN	NaN	NaN	NaN	NaN	NaN	NaN	NaN	16.4773	NaN	15.7066	15.8958	595														7	7	7	17	17	17	67.524	0.0007764	17.792	2616100	15
596	19.3343	19.214	19.9784	19.2147	19.1046	19.2643	19.0968	19.4394	18.9211	NaN	19.551	19.836	19.1842	19.5346	NaN	20.0485	20.1458	19.4535	19.8583	19.7533	19.6054	19.3891	19.657	19.523	596														14	14	11	48.9	48.9	39.4	41.389	0	143.18	145730000	274
598	20.3456	20.7364	20.7127	20.3452	19.9309	21.132	20.29	19.8237	18.8272	20.8442	19.5583	19.9774	21.0832	20.865	20.7098	20.5197	21.015	21.58	20.8374	20.8958	20.798	20.1282	20.9418	20.6518	598										+			GPV_J_RPV_J	22	22	22	58.2	58.2	58.2	52.771	0	303.92	407490000	449
599	21.609	21.2071	20.8326	21.4226	21.0153	21.4807	21.3031	21.1213	20.9337	20.3818	21.4992	21.6001	20.5419	20.8029	NaN	19.8492	20.7724	20.2822	20.6113	20.6854	20.5013	20.7923	20.9071	20.7552	599		+												39	39	39	40.5	40.5	40.5	138.35	0	323.31	519750000	605
600	NaN	NaN	NaN	16.7173	NaN	16.2818	16.7454	NaN	NaN	NaN	16.6731	16.9333	NaN	NaN	NaN	NaN	NaN	16.8611	16.1074	NaN	NaN	NaN	16.3737	NaN	600														5	5	5	19.9	19.9	19.9	36.694	0.0014461	14.222	14333000	30
602	22.265	21.8445	22.029	22.2758	22.0165	22.1125	22.2031	21.91	22.0493	22.0195	22.4752	21.9876	21.786	21.8306	20.2525	22.1503	21.8734	21.5998	21.4579	21.5528	21.3335	21.5578	22.0513	21.4649	602										+	+		GET_J_RET_J;GPV_J_RPV_J	23	23	23	51.2	51.2	51.2	67.877	0	323.31	1035000000	677
603	16.9622	17.3306	18.0132	16.7441	17.7673	16.9807	18.2564	18.3917	NaN	NaN	17.3947	18.5011	15.8422	17.2634	17.2876	18.3298	17.8265	16.5852	18.2593	17.7021	16.2706	17.1163	15.7407	17.177	603														11	11	11	35.4	35.4	35.4	44.564	0	109.79	39568000	114
604	NaN	NaN	NaN	NaN	16.9091	NaN	NaN	NaN	NaN	NaN	16.4434	16.5145	20.3737	20.8234	18.6591	19.6857	20.8003	20.854	20.6772	20.1092	21.4196	21.2936	22.1609	21.2561	604		+					+	+	RET_J_R_Wt;RPV_J_RET_J					11	11	1	56.6	56.6	8.5	31.121	0	305.25	297540000	188
605	21.1284	19.0815	20.1814	20.3554	18.7308	21.7607	20.379	20.0836	21.0174	20.4628	20.3345	21.0315	20.9302	21.5486	NaN	20.3258	20.9774	19.8985	20.8208	20.1412	20.6937	20.5184	20.4703	20.9155	605														3	3	3	25.3	25.3	25.3	28.526	0	323.31	395650000	203
607	NaN	NaN	NaN	NaN	NaN	16.5752	NaN	NaN	NaN	NaN	NaN	15.2954	NaN	NaN	NaN	NaN	NaN	NaN	NaN	15.6745	16.734	15.7186	15.7098	NaN	607														4	4	4	19.9	19.9	19.9	28.993	0.0019531	10.652	8134900	24
608	25.7333	25.7479	25.4456	26.1937	25.3153	26.2236	25.7185	25.6363	25.9292	25.3215	26.3658	25.7227	25.2594	25.0878	23.1654	25.4348	24.7019	25.1493	24.8513	24.7329	24.9357	24.9857	25.3689	25.4934	608		+								+			GPV_J_RPV_J	19	19	19	82.6	82.6	82.6	25.035	0	323.31	12151000000	1916
609	27.6591	27.7736	27.7042	27.7961	27.2032	27.7515	27.7133	27.6453	27.8118	27.9139	27.8757	28.0364	27.5006	26.6141	25.9148	26.9927	26.8259	27.3539	27.4202	27.1977	26.9748	27.259	27.0676	27.1882	609		+		+					GET_J_G_Wt	+	+		GET_J_RET_J;GPV_J_RPV_J	12	12	12	83.5	83.5	83.5	22.119	0	323.31	54970000000	3347
610	18.3651	19.3952	18.8615	18.4258	NaN	18.8014	18.2717	19.0869	17.2833	19.0068	18.0877	19.1953	19.0021	19.3436	NaN	19.5532	NaN	19.4812	19.702	19.862	18.7104	18.3341	19.3766	20.2492	610														7	7	7	58.6	58.6	58.6	17.031	0	180.35	171070000	179
611	21.0771	20.431	19.9346	20.7419	19.9373	20.9538	20.3041	20.0236	20.5249	20.082	20.7498	20.6615	19.686	19.2932	NaN	19.6028	NaN	19.8858	19.2144	19.4812	19.9365	20.2239	20.7651	20.6863	611		+					+	+	RET_J_R_Wt;RPV_J_RET_J	+		+	G_Wt_R_Wt;GPV_J_RPV_J	6	6	6	50	50	50	12.712	0	133.97	428170000	205
612	NaN	NaN	NaN	NaN	NaN	NaN	NaN	NaN	NaN	NaN	NaN	NaN	17.776	NaN	NaN	NaN	17.1401	16.5353	NaN	17.1154	18.5104	18.2106	17.6491	17.8046	612		+						+	RPV_J_RET_J					4	4	4	18.9	18.9	18.9	25.838	0.0013727	12.407	25369000	41
613	NaN	NaN	NaN	NaN	NaN	NaN	NaN	NaN	NaN	NaN	NaN	NaN	21.2304	20.9915	20.1186	20.7658	21.5583	21.5817	21.3762	21.2711	22.169	21.266	21.2415	20.5811	613						+			RPV_J_R_Wt					8	8	8	63.6	63.6	63.6	17.818	0	323.31	302870000	188
614	20.782	20.5075	20.4834	20.8491	19.9107	20.7547	19.8379	20.72	19.8863	20.5604	20.5359	20.6637	21.3961	20.9474	NaN	21.1149	21.0046	20.9408	21.3935	21.165	20.7484	20.7852	21.0472	21.0753	614											+	+	G_Wt_R_Wt;GET_J_RET_J	12	12	12	62.2	62.2	62.2	22.222	0	242.82	508570000	263
615	23.0575	22.6379	22.3265	23.0373	22.0936	23.4409	22.8703	22.6771	22.9726	22.6959	23.0281	23.2634	21.8545	21.839	19.7893	22.2584	21.903	21.9301	22.1196	22.1948	22.0494	22.0804	22.2111	22.2998	615		+									+	+	G_Wt_R_Wt;GET_J_RET_J	10	10	10	79.1	79.1	79.1	21.057	0	323.31	1533100000	592
616	19.0441	17.138	17.6971	18.4079	NaN	19.2456	17.9674	18.2964	18.9947	17.6191	17.7991	17.0638	NaN	17.7401	NaN	NaN	18.9096	20.2347	18.4669	18.6647	19.0384	17.8511	18.5475	17.537	616														15	15	15	38.4	38.4	38.4	56.782	0	59.843	88245000	103
617	21.281	21.5217	21.2804	21.2701	21.6977	21.5945	21.3843	21.9465	21.648	21.8143	21.1237	21.5284	21.4172	20.8669	18.5459	21.422	20.4845	20.9017	21.3156	21.1394	20.6729	20.8484	21.3785	21.2495	617														24	24	19	53	53	41.6	65.308	0	323.31	619760000	523
618	19.4575	19.2531	19.9146	19.3844	19.5448	19.1604	18.7271	19.278	NaN	17.44	18.8577	19.2591	20.2461	19.4432	NaN	20.3206	19.5841	20.2171	20.1207	19.5664	19.9012	19.5868	20.1701	20.2235	618		+												23	18	18	53.9	42.8	42.8	66.213	0	124.42	210720000	304
620	NaN	NaN	NaN	NaN	NaN	NaN	NaN	NaN	NaN	NaN	NaN	NaN	18.6658	18.6145	NaN	18.1889	NaN	18.0842	18.5213	17.8681	18.5795	18.3904	18.4626	18.3705	620														11	11	11	29.6	29.6	29.6	56.806	0	54.62	24238000	49
621	NaN	NaN	NaN	NaN	NaN	NaN	NaN	NaN	NaN	NaN	NaN	NaN	NaN	15.7026	NaN	NaN	NaN	16.4467	NaN	NaN	15.8327	16.1633	16.2371	NaN	621														9	9	9	26.8	26.8	26.8	50.097	0.00083612	21.286	6110600	26
622	22.5854	21.7542	19.9833	22.2918	21.5291	22.246	22.2644	22.5867	21.8697	21.7711	22.6743	22.548	21.3679	21.2759	20.2722	21.4774	21.5322	21.4493	21.7788	21.4918	21.1272	21.4567	21.63	21.3948	622											+		GET_J_RET_J	19	19	19	55	55	55	54.889	0	283.65	1047900000	498
623	23.7171	23.8041	23.4923	24.2045	23.5088	24.0013	24.3926	23.5582	23.5053	23.316	23.7906	24.0711	24.0258	24.3754	22.7314	24.1351	24.3249	24.1474	24.2299	24.1534	24.247	23.7399	24.3861	24.3369	623											+		GET_J_RET_J	31	31	30	64.1	64.1	62.2	61.829	0	323.31	4338500000	1627
624	19.9048	20.2376	NaN	20.0035	NaN	20.7746	19.8286	18.2109	18.8216	19.4892	20.8164	19.8451	19.8574	19.4987	NaN	21.0407	20.4709	19.8351	19.3029	20.107	19.7708	19.8738	19.8647	19.8487	624														8	8	8	43.9	43.9	43.9	20.006	0	51.613	181100000	127
625	NaN	15.8195	NaN	16.5062	NaN	17.5834	NaN	17.239	NaN	17.856	NaN	18.0603	16.6841	NaN	NaN	NaN	NaN	16.8302	NaN	16.3857	NaN	17.0934	15.2997	17.9804	625				+					GET_J_G_Wt	+			GPV_J_RPV_J	5	5	5	28.3	28.3	28.3	27.335	0.00091827	27.396	33448000	49
626	19.8444	20.1241	20.4136	19.805	19.782	20.2454	20.5467	20.7716	19.9675	20.1451	20.8632	20.7796	19.5795	19.3088	NaN	18.8704	17.9084	19.5277	19.3937	19.7874	19.224	19.3123	19.9357	20.0029	626		+								+	+		GET_J_RET_J;GPV_J_RPV_J	17	17	16	54.4	54.4	51.7	42.741	0	154.22	303460000	271
627	NaN	NaN	NaN	NaN	NaN	NaN	NaN	NaN	NaN	NaN	NaN	NaN	NaN	17.543	NaN	NaN	17.4801	16.1958	NaN	NaN	17.9367	17.787	17.0912	NaN	627														4	4	4	6.7	6.7	6.7	67.638	0.0008881	25.191	10247000	17
629	18.5237	18.3307	18.3912	19.2365	17.7873	18.7163	19.1862	18.9257	18.7007	18.9004	18.3563	19.125	18.6455	18.9575	NaN	NaN	17.7913	17.6272	17.3894	18.2701	18.0721	18.5098	18.1073	17.9979	629		+				+	+		RET_J_R_Wt;RPV_J_R_Wt					19	11	11	56.2	35.1	35.1	50.582	0	51.299	109630000	138
630	16.4605	16.3112	NaN	16.602	17.0944	16.8617	16.8345	16.4776	16.6246	NaN	16.813	17.3661	17.3269	16.6171	NaN	NaN	16.6472	16.7232	16.7906	16.4615	16.8729	16.8297	16.5486	16.8424	630														9	9	9	30.4	30.4	30.4	43.66	0.00089445	25.922	32359000	79
631	NaN	NaN	17.5008	17.5782	NaN	NaN	NaN	NaN	NaN	NaN	NaN	NaN	NaN	17.7239	NaN	NaN	NaN	17.3376	17.4392	17.4669	17.6845	17.7473	18.0985	17.782	631								+	RPV_J_RET_J					9	9	8	31.8	31.8	28.5	46.302	0	31.715	30216000	49
632	NaN	NaN	NaN	NaN	NaN	NaN	NaN	NaN	NaN	NaN	NaN	NaN	15.7836	NaN	NaN	NaN	NaN	15.9252	NaN	15.9245	15.8617	15.5022	15.9486	16.0735	632														5	5	5	23.7	23.7	23.7	44.868	0.0014493	14.353	6216500	16
634	NaN	NaN	NaN	NaN	NaN	NaN	NaN	NaN	NaN	NaN	NaN	NaN	NaN	NaN	NaN	NaN	NaN	NaN	NaN	NaN	15.9811	18.0489	17.4196	16.9979	634														6	6	6	12.9	12.9	12.9	55.768	0.0013414	11.74	6634300	10
635	NaN	NaN	NaN	NaN	NaN	NaN	NaN	NaN	NaN	NaN	NaN	NaN	NaN	NaN	NaN	NaN	NaN	16.5104	NaN	NaN	17.6455	16.1059	16.9047	16.1512	635														5	5	5	13.8	13.8	13.8	52.645	0.00078864	18.596	7233500	19
636	22.9474	22.0148	22.3173	23.0804	22.5515	22.868	22.85	22.3638	22.2836	22.5623	22.9008	22.9254	22.2794	22.5074	19.5357	22.4602	22.4299	22.2209	22.17	22.2671	22.2194	22.6406	22.473	22.3928	636														33	33	33	76.2	76.2	76.2	64.615	0	323.31	1950800000	1135
638	NaN	NaN	NaN	15.4223	NaN	16.3051	NaN	16.6804	16.7118	NaN	16.8786	16.6406	17.5681	17.4704	NaN	NaN	NaN	17.4771	17.302	17.7217	17.5408	17.2615	17.3164	17.2927	638		+								+	+		GET_J_RET_J;GPV_J_RPV_J	5	5	5	24.6	24.6	24.6	31.525	0.00084818	22.338	25365000	76
639	18.6731	17.7945	18.4298	18.7834	17.5515	18.5234	18.2969	17.2902	17.6936	17.3239	18.3299	19.2317	19.8881	19.9187	NaN	19.8652	19.9555	20.0286	19.8788	19.7869	20.2041	20.2186	20.2716	20.0282	639		+					+	+	RET_J_R_Wt;RPV_J_RET_J	+	+	+	G_Wt_R_Wt;GET_J_RET_J;GPV_J_RPV_J	12	12	8	39.4	39.4	26.1	49.229	0	267.36	188330000	282
640	NaN	19.4937	19.7249	NaN	20.4812	18.6458	20.2456	19.2148	18.6981	18.9355	20.5593	18.8371	18.5796	18.989	22.2493	20.3077	19.8038	18.7436	19.8071	19.1734	18.0403	18.6762	18.0632	18.8188	640								+	RPV_J_RET_J					9	9	9	33.9	33.9	33.9	27.679	0	323.31	102920000	164
641	21.4011	21.1158	20.9702	21.1676	21.47	21.7984	21.3459	21.5237	21.3954	20.8671	21.4102	21.7009	21.2841	21.5243	20.7362	21.013	21.621	21.4898	21.723	21.5627	21.4479	21.0249	21.6491	21.6998	641			+			+			GPV_J_G_Wt;RPV_J_R_Wt					12	8	8	62.7	48	48	27.85	0	304	692970000	354
642	NaN	NaN	NaN	NaN	NaN	NaN	19.8753	NaN	NaN	NaN	NaN	19.9422	22.1611	20.0812	21.4406	22.2557	NaN	NaN	21.5747	NaN	NaN	NaN	NaN	NaN	642														6	4	4	32.4	24.1	24.1	24.336	0.001975	11.044	347180000	45
643	23.1472	22.0167	22.2324	22.7687	22.1351	22.8933	22.7696	22.5442	23.0902	21.965	22.7075	23.0431	22.791	22.6821	20.6965	22.5844	22.7006	22.6054	22.815	22.5161	22.8831	22.5036	22.6388	22.8054	643														34	34	34	53.6	53.6	53.6	62.639	0	323.31	1590100000	966
646	29.9611	29.7956	29.5822	29.7795	29.5843	30.1806	29.9966	29.841	29.7598	29.5118	30.1944	30.278	29.3358	29.1418	28.2474	29.0609	28.9045	29.1608	28.858	28.8576	28.8125	28.9723	29.4141	29.2656	646		+								+	+	+	G_Wt_R_Wt;GET_J_RET_J;GPV_J_RPV_J	16	16	15	74.7	74.7	69.2	21.892	0	323.31	186560000000	3508
649	NaN	NaN	NaN	NaN	NaN	NaN	NaN	NaN	NaN	NaN	NaN	NaN	18.7086	19.7831	NaN	18.2911	19.7144	19.7733	19.792	19.7734	20.3937	19.9201	20.1176	19.4216	649														6	6	6	51.6	51.6	51.6	21.863	0	72.768	110210000	98
650	16.9547	NaN	NaN	17.1177	NaN	17.6535	17.2495	NaN	NaN	17.4858	17.274	17.721	17.3325	17.7499	NaN	NaN	16.7641	16.2998	NaN	17.1347	17.6945	16.7432	17.464	17.3945	650														14	14	14	20.1	20.1	20.1	109.68	0	54.429	24434000	103
652	16.3194	NaN	NaN	16.9081	NaN	16.1606	NaN	16.7615	NaN	17.3266	16.0037	16.5441	15.9583	NaN	NaN	17.2996	NaN	16.7087	16.3812	NaN	NaN	17.7911	15.489	17.1443	652														9	9	4	23.6	23.6	10.4	53.082	0.00087489	24.318	20370000	61
654	22.4035	21.8969	22.0983	22.5345	21.9519	22.5817	22.3955	22.3872	22.2884	22.0997	22.546	22.5056	22.2718	22.1099	19.4722	22.1035	22.0684	22.0056	22.234	22.236	22.057	22.3916	22.2944	22.408	654														45	45	42	63	63	58.5	94.33	0	323.31	1352600000	1188
655	NaN	16.5432	NaN	NaN	NaN	14.9874	NaN	16.2581	NaN	NaN	NaN	16.3328	NaN	17.1585	NaN	NaN	NaN	NaN	NaN	16.4268	NaN	16.514	15.0466	16.3113	655														6	6	6	29.3	29.3	29.3	32.973	0	41.544	15643000	49
656	NaN	NaN	NaN	NaN	NaN	NaN	NaN	NaN	NaN	NaN	NaN	NaN	15.4185	16.4162	NaN	NaN	NaN	17.8684	17.8382	17.3667	19.1702	16.654	17.1375	17.3585	656						+			RPV_J_R_Wt					8	8	8	40.4	40.4	40.4	29.804	0.00092593	28.4	19306000	35
657	NaN	NaN	NaN	NaN	NaN	15.2283	15.7264	NaN	NaN	NaN	NaN	14.5684	NaN	NaN	NaN	NaN	NaN	NaN	NaN	NaN	NaN	14.9673	14.7863	NaN	657														4	4	4	16.7	16.7	16.7	40.529	0.0013755	12.455	5815600	28
660	19.8538	19.2502	18.8205	19.7867	18.8411	19.0951	19.4459	18.6357	15.9815	18.6316	19.5438	19.5101	19.3194	19.2636	NaN	19.7402	19.3914	19.2896	18.6778	19.0009	18.6057	19.2425	20.2886	19.8678	660														22	12	12	44.1	26.8	26.8	68.563	0	119.94	165020000	214
661	NaN	NaN	NaN	NaN	NaN	NaN	NaN	NaN	NaN	NaN	NaN	NaN	20.7375	20.3928	19.638	20.2653	21.355	21.0616	21.5548	21.2953	21.7327	21.0915	21.0497	20.5399	661						+	+		RET_J_R_Wt;RPV_J_R_Wt					3	3	3	39.1	39.1	39.1	14.787	0	120.97	240160000	85
662	15.4663	NaN	NaN	15.1728	NaN	16.5636	NaN	NaN	NaN	NaN	14.4723	15.5683	16.1686	NaN	NaN	NaN	16.5404	16.5524	16.9501	NaN	15.9283	16.5565	16.8564	16.9267	662		+												11	11	11	8.5	8.5	8.5	174.76	0.0009058	26.764	12719000	48
663	22.1072	20.693	20.9816	21.8549	20.7971	22.9626	22.2392	22.4873	22.6104	21.4364	21.4383	22.0118	21.8903	21.6432	19.2262	20.595	22.3317	23.1168	22.9583	22.6722	23.6254	22.9026	22.1471	21.5745	663						+			RPV_J_R_Wt					86	86	72	46.9	46.9	40.5	226.53	0	323.31	1237600000	1549
664	18.3946	NaN	15.6051	16.107	18.253	21.0793	19.6001	20.6517	20.8883	17.7183	17.2292	19.2556	17.8877	NaN	NaN	NaN	18.7646	21.0382	20.8994	21.1926	21.3728	20.2905	19.3077	15.3613	664			+						GPV_J_G_Wt					70	62	56	39.5	35	32.6	229	0	323.31	202950000	460
665	NaN	NaN	NaN	NaN	NaN	15.5948	NaN	NaN	NaN	NaN	NaN	15.9776	16.8664	17.723	NaN	NaN	17.2831	18.5147	18.0672	17.8518	17.9096	18.5176	18.1038	17.4969	665														16	16	16	26.6	26.6	26.6	99.045	0	174.75	28720000	58
666	23.6677	23.5871	23.2745	23.3683	23.5116	23.54	23.3209	23.444	23.5248	23.3228	23.3511	23.4619	23.0046	23.0566	21.9402	22.8225	22.9213	23.0003	22.8976	22.7757	22.7005	22.7121	22.7939	23.1042	666		+								+	+	+	G_Wt_R_Wt;GET_J_RET_J;GPV_J_RPV_J	26	25	25	59.6	58.3	58.3	69.984	0	323.31	2176400000	1078
667	24.0243	23.6178	23.5983	24.056	23.4371	23.9857	23.8171	23.7851	23.5931	23.626	23.9151	23.932	23.3671	23.275	21.9105	23.0779	23.5053	23.4546	22.9026	23.0203	23.2561	23.2909	23.2928	23.5458	667		+									+	+	G_Wt_R_Wt;GET_J_RET_J	42	42	19	68.2	68.2	20.4	80.853	0	323.31	3097800000	1611
669	18.8715	NaN	NaN	19.6244	NaN	19.2031	18.9588	18.0887	17.7623	NaN	18.883	19.7939	18.3835	18.6753	NaN	NaN	18.2019	19.1365	18.3031	18.8095	17.9786	18.8212	18.7328	18.5242	669														8	8	8	34.6	34.6	34.6	29.221	0	70.167	116200000	106
672	NaN	17.5905	NaN	17.4188	NaN	17.9625	17.1372	NaN	NaN	NaN	19.5213	18.2338	NaN	NaN	NaN	NaN	NaN	NaN	NaN	NaN	NaN	17.4091	18.3323	NaN	672														3	3	3	57.5	57.5	57.5	11.776	0	37.008	45106000	71
673	18.3788	NaN	NaN	18.7909	NaN	18.2755	NaN	18.428	NaN	NaN	18.4097	18.1922	18.7453	18.9048	NaN	NaN	NaN	17.8568	18.6153	NaN	17.85	NaN	18.9046	18.5514	673														7	6	6	19.8	17.1	17.1	51.366	0	109.88	71694000	63
[truncated: 840 more rows]
[truncated: 53 more columns]

## Sheet: Tables and Graphs
			1265 proteins were selected after filtering out reverse proteins, proteins that are only identify by site, contaminant proteins and proteins with less than 3 valid values in at least one group.
[truncated: 39 more rows]
