# Supplementary material for: Altered Ca2+ Homeostasis in Red Blood Cells of Polycythemia Vera Patients Following Disturbed Organelle Sorting during Terminal Erythropoiesis
Source: Cells. 2021 Dec 24;11(1):49. doi: 10.3390/cells11010049 (PMC8750512; doi:10.3390/cells11010049)
Supplement: Supplementary file 1 [file cells-11-00049-s001.zip › Table S3 Perseus analysis by groups.xlsx]

## Sheet: Summary
Integrated analysis of each compared grouped pairs (Student's T-test p-value<0.05)
Sample name Perseus	Information
G_Wt1	RBCs (healthy individuals)		Compared groups
G_Wt2	RBCs (healthy individuals)
G_Wt3	RBCs (healthy individuals)		GPV_J vs G_Wt
G_Wt4	RBCs (healthy individuals)		GET_J vs G_Wt
GPV_J1	RBCs (Polycythemia vera patients with JAK2V617F mutation)		GPV_J vs GET_J
GPV_J2	RBCs (Polycythemia vera patients with JAK2V617F mutation)
GPV_J3	RBCs (Polycythemia vera patients with JAK2V617F mutation)		RPV_J vs R_Wt
GPV_J4	RBCs (Polycythemia vera patients with JAK2V617F mutation)		RET_J vs R_Wt
GET_J1	RBCs (Essential thrombocythemia patients with JAK2V617F mutation)		RPV_J vs RET_J
GET_J2	RBCs (Essential thrombocythemia patients with JAK2V617F mutation)
GET_J3	RBCs (Essential thrombocythemia patients with JAK2V617F mutation)		GPV_J vs RPV_J
GET_J4	RBCs (Essential thrombocythemia patients with JAK2V617F mutation)		GET_J vs RET_J
			G_Wt vs R_Wt
R_Wt1	Reticulocytes (healthy individuals)
R_Wt2	Reticulocytes (healthy individuals)
R_Wt3	Reticulocytes (healthy individuals)						0
R_Wt4	Reticulocytes (healthy individuals)
RPV_J1	Reticulocytes (Polycythemia vera patients with JAK2V617F mutation)
RPV_J2	Reticulocytes (Polycythemia vera patients with JAK2V617F mutation)
RPV_J3	Reticulocytes (Polycythemia vera patients with JAK2V617F mutation)
RPV_J4	Reticulocytes (Polycythemia vera patients with JAK2V617F mutation)
RET_J1	Reticulocytes (Essential thrombocythemia patients with JAK2V617F mutation)
RET_J2	Reticulocytes (Essential thrombocythemia patients with JAK2V617F mutation)
RET_J3	Reticulocytes (Essential thrombocythemia patients with JAK2V617F mutation)
RET_J4	Reticulocytes (Essential thrombocythemia patients with JAK2V617F mutation)
Sheet	Description
Stat Analysis	Statisticals and Fold change analysis of the following comparisons [GPV_J vs G_Wt], [GET_J vs G_Wt], [GPV_J vs GET_J], and [RPV_J vs R_Wt], [RET_J vs R_Wt], [RPV_J vs RET_J], and [GPV_J vs RPV_J], [GET_J vs RET_J], [G_Wt vs R_Wt]were done by Perseus software (1.6.14.0). [White box] for p-value and Fold change (Fc) columns in one comparison = POI (Protein Of Interest) with Student's T-test p-value…
Perseus Export	Raw data export from the Maxquant software and analysed in Perseus software. Export correspond to data without reverse, only identified by site and contaminant proteins and proteins with less than 3 valid values in at least one group.
Abbreviations
LFQ	Label free quantification values
POI	Proteins Of Interest
NaN	not quantified

## Sheet: Tables and Graphs
			1265 proteins were selected after filtering out reverse proteins, proteins that are only identify by site, contaminant proteins and proteins with less than 3 valid values in at least one group.
			Number of quantified proteins
			Sample	Nb of Prot
			G_Wt1	881
			G_Wt2	667
			G_Wt3	603
			G_Wt4	912
			GPV_J1	525
			GPV_J2	942
			GPV_J3	828
			GPV_J4	663
			GET_J1	621
			GET_J2	589
			GET_J3	786
			GET_J4	886
			R_Wt1	1076
			R_Wt2	1062
			R_Wt3	399
			R_Wt4	689
			RPV_J1	851
			RPV_J2	1203
			RPV_J3	971
			RPV_J4	1027
			RET_J1	1179
			RET_J2	1149
			RET_J3	1245
			RET_J4	1160
				Tab 7: Number of Proteins of Interest (POI)
				T-test p-value<0.05
			Comparison	More abondant in X group	More abondant in Y group
			X vs Y
	all POI	POI GR	GPV_J vs G_Wt	11	10
			GET_J vs G_Wt	12	18
			GPV_J vs GET_J	13	12
		POI Retic	RPV_J vs R_Wt	39	11
			RET_J vs R_Wt	55	14
			RPV_J vs RET_J	33	49
		POI GR vs Retic	GPV_J vs RPV_J	104	105
			GET_J vs RET_J	140	115
			G_Wt vs R_Wt	61	51

## Sheet: Stat Analysis
	Id	Protein name	Gene name	Accession number		GPV_J vs G_Wt			GPV_J vs G_Wt			GPV_J vs G_Wt			GET_J vs G_Wt			GET_J vs G_Wt			GET_J vs G_Wt			GPV_J vs GET_J			GPV_J vs GET_J			GPV_J vs GET_J			RPV_J vs R_Wt			RPV_J vs R_Wt			RPV_J vs R_Wt			RET_J vs R_Wt			RET_J vs R_Wt			RET_J vs R_Wt
						p-value	Fold change		p-value	Fold change		p-value	Fold change		p-value	Fold change		p-value	Fold change		p-value	Fold change		p-value	Fold change		p-value	Fold change		p-value	Fold change		p-value	Fold change		p-value	Fold change		p-value	Fold change		p-value	Fold change		p-value	Fold change		p-value	Fold change
	0	Ubiquitin-like modifier-activating enzyme 6	UBA6	A0AVT1		0.31944	1.24963		0.462679	1.20382		0.31944	1.24963		0.11848	-1.5076		0.157468	-1.56496		0.11848	-1.5076		0.0690347	1.88394		0.0690347	1.88394		0.0690347	1.88394		0.251411	1.2517		0.297119	1.29969		0.297119	1.29969		0.65501	1.09771		0.594758	1.13979		0.594758	1.13979
	2	Rho guanine nucleotide exchange factor 37	ARHGEF37	A1IGU5		1	1.68039		1	1.68039		1	1.68039		1	NaN		1	NaN		1	NaN		1	NaN		1	NaN		1	NaN		0.505264	1.32509		0.505264	1.32509		0.505264	1.32509		0.562369	1.20584		0.562369	1.20584		0.562369	1.20584
	5	WD repeat-containing protein 91	WDR91	A4D1P6		0.214543	-1.25151		0.214543	-1.25151		0.214543	-1.25151		0.0528199	-1.45389		0.0528199	-1.45389		0.0528199	-1.45389		0.307363	1.16171		0.307363	1.16171		0.307363	1.16171		0.540955	1.03501		0.344128	1.06214		0.540955	1.03501		0.837671	-1.01326		0.837671	-1.01326		0.837671	-1.01326
	6	CCR4-NOT transcription complex subunit 1	CNOT1	A5YKK6-2		NaN	NaN		NaN	NaN		NaN	NaN		NaN	NaN		NaN	NaN		NaN	NaN		NaN	NaN		NaN	NaN		NaN	NaN		NaN	NaN		NaN	NaN		NaN	NaN		1	NaN		1	NaN		1	NaN
	7	Phosphoglycolate phosphatase	PGP	A6NDG6		0.435393	-1.2975		0.797596	-1.1697		0.77385	-1.13721		0.061464	-1.93179		0.106762	-1.98698		0.061464	-1.93179		0.204874	1.48886		0.0776357	1.69871		0.0776357	1.69871		0.492532	-1.44995		0.492532	-1.44995		0.492532	-1.44995		0.225695	-1.70275		0.225695	-1.70275		0.225695	-1.70275
	10	Small integral membrane protein 1	SMIM1	B2RUZ4		0.165881	-1.14625		0.0996801	-1.20252		0.0996801	-1.20252		0.26105	-1.12412		0.26105	-1.12412		0.26105	-1.12412		0.817991	-1.01968		0.46515	-1.06974		0.46515	-1.06974		0.538759	1.58408		0.538759	1.58408		0.538759	1.58408		0.389317	1.42038		0.389317	1.42038		0.389317	1.42038
	26	Filaggrin	FLG	P20930		1	1.02431		1	-1.08065		1	-1.08065		1	2.00681		1	2.00681		1	2.00681		0.168948	-1.95919		0.185579	-2.16867		0.185579	-2.16867		0.336916	-2.47617		0.336916	-2.47617		0.336916	-2.47617		0.462559	-2.05473		0.462559	-2.05473		0.462559	-2.05473
	27	Filaggrin-2	FLG2	Q5D862		0.21841	1.80805		0.141822	2.18633		0.415293	1.21167		0.412226	1.69012		0.185611	3.04963		0.412226	1.69012		0.639267	1.06978		0.966858	-1.39487		0.966858	-1.39487		0.258929	-2.9317		0.570937	-1.58364		0.555134	-1.5309		0.0585604	-5.387		0.0941157	-2.81303		0.0941157	-2.81303
	31	Hornerin	HRNR	Q86YZ3		0.32333	1.51218		0.203608	2.10363		0.518563	1.34682		0.799388	-1.29905		0.661178	1.20236		0.799388	-1.29905		0.190079	1.96441		0.341088	1.74959		0.341088	1.74959		0.890291	-1.27705		1	-1.44608		0.925659	-1.32948		0.22221	-2.13949		0.316817	-2.22732		0.316817	-2.22732
	84	Nascent polypeptide-associated complex subunit alpha	NACA	Q13765		0.532364	-1.18313		0.952247	-1.02649		0.997481	-1.02893		0.724406	1.15859		0.731313	1.16135		0.724406	1.15859		0.380797	-1.37076		0.72635	-1.19211		0.72635	-1.19211		0.260228	1.3389		0.310673	1.31044		0.510046	1.17814		0.0443165	1.8412		0.100037	1.62013		0.100037	1.62013
	85	Cytosolic acyl coenzyme A thioester hydrolase	ACOT7	O00154-4		0.238198	-1.52712		0.160878	-1.52614		0.480898	-1.30375		0.402762	-1.3385		0.193978	-1.56682		0.402762	-1.3385		0.780148	-1.14092		0.858569	1.02665		0.858569	1.02665		0.638729	1.06955		0.370244	-1.20601		0.440089	-1.14834		0.392811	1.19675		0.874456	-1.02629		0.874456	-1.02629
	86	Synaptosomal-associated protein 23	SNAP23	O00161-2		NaN	NaN		NaN	NaN		NaN	NaN		NaN	NaN		NaN	NaN		NaN	NaN		NaN	NaN		NaN	NaN		NaN	NaN		1	-1.0103		1	-1.0103		1	-1.0103		0.307786	-1.43153		0.307786	-1.43153		0.307786	-1.43153
	87	GTP-binding protein 1	GTPBP1	O00178		0.775402	1.03685		0.499968	1.19909		0.298808	1.31305		0.237242	-1.43382		0.19484	-1.57009		0.237242	-1.43382		0.704411	1.48665		0.0553307	1.88267		0.0553307	1.88267		0.170013	1.35922		0.207088	1.4085		0.170013	1.35922		0.145947	1.35541		0.145947	1.35541		0.145947	1.35541
	88	Galectin-9	LGALS9	O00182-3		1	1.54676		1	1.54676		1	1.54676		1	-1.17901		1	-1.17901		1	-1.17901		1	1.82365		1	1.82365		1	1.82365		1	1.55444		1	1.55444		1	1.55444		1	-1.022		1	-1.022		1	-1.022
	89	Syntaxin-binding protein 3	STXBP3	O00186		1	-2.08233		1	-2.08233		1	-2.08233		1	-2.37031		1	-2.37031		1	-2.37031		1	1.1383		1	1.1383		1	1.1383		0.529418	1.27344		0.534451	1.38908		0.529418	1.27344		0.65581	-1.20486		0.65581	-1.20486		0.65581	-1.20486
	92	26S proteasome non-ATPase regulatory subunit 11	PSMD11	O00231		0.887418	-1.01299		0.994875	1.0101		0.830267	1.05865		0.386795	-1.15783		0.333935	-1.21348		0.386795	-1.15783		0.529434	1.14298		0.384611	1.22573		0.384611	1.22573		0.250979	1.21868		0.747857	1.0718		0.532916	1.10728		0.369721	1.16074		0.779119	1.05463		0.779119	1.05463
	93	26S proteasome non-ATPase regulatory subunit 12	PSMD12	O00232		0.830158	-1.07674		0.863526	1.00587		0.775851	1.04635		0.489086	-1.23939		0.516922	-1.28927		0.489086	-1.23939		0.603045	1.15106		0.293498	1.29684		0.293498	1.29684		0.392917	1.24509		0.696106	-1.05023		0.704281	-1.04196		0.283281	1.45375		0.2421	1.12057		0.2421	1.12057
	94	26S proteasome non-ATPase regulatory subunit 9	PSMD9	O00233		0.269216	1.16317		0.250723	1.14541		0.152467	1.23476		0.398574	-1.14651		0.210775	-1.23595		0.398574	-1.14651		0.0864742	1.33359		0.0657756	1.41567		0.0657756	1.41567		0.163146	-1.43285		0.341513	-1.10269		0.187938	-1.13536		0.16924	-1.4289		0.225919	-1.13223		0.225919	-1.13223
	97	Chloride intracellular channel protein 1	CLIC1	O00299		0.617411	1.1314		0.623848	1.08929		0.34225	1.30393		0.57089	1.45836		0.947483	1.21829		0.57089	1.45836		0.814182	-1.28898		0.87441	-1.11843		0.87441	-1.11843		0.813788	-1.0331		0.61684	-1.12104		0.813788	-1.0331		0.23038	1.25104		0.23038	1.25104		0.23038	1.25104
	98	Eukaryotic translation initiation factor 3 subunit F	EIF3F	O00303		1	-3.20384		1	NaN		1	-3.20384		1	NaN		NaN	NaN		1	NaN		1	NaN		1	NaN		1	NaN		0.375048	-1.28438		0.706562	-1.07681		0.375048	-1.28438		0.0968847	1.66166		0.0968847	1.66166		0.0968847	1.66166
	99	Importin-5	IPO5	O00410		0.271502	-1.32604		0.279159	-1.19791		0.577582	-1.10728		0.890131	-1.00557		0.599394	-1.08787		0.890131	-1.00557		0.337743	-1.3187		0.762016	-1.10115		0.762016	-1.10115		0.280374	-1.14126		0.482603	-1.09349		0.280374	-1.14126		0.292329	1.12013		0.292329	1.12013		0.292329	1.12013
	100	Dynamin-1-like protein	DNM1L	O00429-3		1	-1.16295		1	-1.16295		1	-1.16295		1	-1.18922		1	-1.18922		1	-1.18922		1	1.02259		1	1.02259		1	1.02259		0.918385	1.12026		0.560108	1.34437		0.918385	1.12026		0.560223	-1.14342		0.560223	-1.14342		0.560223	-1.14342
	101	RNA 3-terminal phosphate cyclase	RTCA	O00442		0.989159	-1.00044		0.851283	-1.04943		0.989159	-1.00044		0.0927077	1.35491		0.186872	1.29166		0.0927077	1.35491		0.138935	-1.35551		0.138935	-1.35551		0.138935	-1.35551		0.0354772	1.96682		0.0354772	1.96682		0.0354772	1.96682		0.174851	1.59727		0.174851	1.59727		0.174851	1.59727
	102	Exocyst complex component 5	EXOC5	O00471		NaN	NaN		NaN	NaN		NaN	NaN		NaN	NaN		NaN	NaN		NaN	NaN		NaN	NaN		NaN	NaN		NaN	NaN		1	1.51173		1	-1.27005		1	1.51173		1	-1.252		1	-1.252		1	-1.252
	103	26S proteasome non-ATPase regulatory subunit 14	PSMD14	O00487		0.293629	1.22965		0.293629	1.22965		0.293629	1.22965		0.187142	1.28794		0.187142	1.28794		0.187142	1.28794		0.719842	-1.0474		0.719842	-1.0474		0.719842	-1.0474		0.447258	1.18715		0.447258	1.18715		0.447258	1.18715		0.0900027	1.97619		0.0900027	1.97619		0.0900027	1.97619
	104	Importin subunit alpha-4	KPNA3	O00505		1	1.49172		1	1.49172		1	1.49172		1	NaN		1	NaN		1	NaN		1	NaN		1	NaN		1	NaN		1	NaN		1	NaN		1	NaN		1	NaN		1	NaN		1	NaN
	105	Syntenin-1	SDCBP	O00560-3		1	1.30357		1	1.30357		1	1.30357		1	1.57726		1	1.57726		1	1.57726		1	-1.20996		1	-1.20996		1	-1.20996		1	-1.02072		1	-1.02072		1	-1.02072		1	1.5581		1	1.5581		1	1.5581
	106	ATP-dependent RNA helicase DDX3X	DDX3X	O00571		1	NaN		1	NaN		1	NaN		1	-1.06968		1	-1.06968		1	-1.06968		1	NaN		1	NaN		1	NaN		0.0650686	1.74115		0.166571	1.46957		0.0986435	1.46766		0.109525	1.60922		0.20551	1.35645		0.20551	1.35645
	107	Pirin	PIR	O00625		1	-2.27101		1	-3.18282		1	-2.27101		0.839172	-1.16978		1	-1.63944		0.839172	-1.16978		1	-1.9414		1	-1.9414		1	-1.9414		1	-1.32629		1	-1.32629		1	-1.32629		1	-2.5653		1	-2.5653		1	-2.5653
	108	Importin subunit alpha-3	KPNA4	O00629		0.264735	1.35205		0.138164	1.64985		0.19547	1.47277		0.0829075	1.42147		0.0303063	1.59237		0.0829075	1.42147		0.715859	-1.05134		0.98339	1.03609		0.98339	1.03609		0.322215	1.65674		0.322215	1.65674		0.322215	1.65674		0.224708	1.36412		0.224708	1.36412		0.224708	1.36412
	109	Serine/threonine-protein phosphatase 6 catalytic subunit	PPP6C	O00743-3		0.312059	-1.4995		0.312059	-1.4995		0.312059	-1.4995		0.59011	-1.01369		0.59011	-1.01369		0.59011	-1.01369		0.965172	-1.47925		0.965172	-1.47925		0.965172	-1.47925		0.689459	1.12787		0.689459	1.12787		0.689459	1.12787		0.170945	1.45869		0.170945	1.45869		0.170945	1.45869
	110	Pyridoxal kinase	PDXK	O00764		1	1.07858		1	1.07858		1	1.07858		1	NaN		1	NaN		1	NaN		1	NaN		1	NaN		1	NaN		1	NaN		1	NaN		1	NaN		1	NaN		1	NaN		1	NaN
	111	Thioredoxin domain-containing protein 9	TXNDC9	O14530-2		NaN	NaN		NaN	NaN		NaN	NaN		NaN	NaN		NaN	NaN		NaN	NaN		NaN	NaN		NaN	NaN		NaN	NaN		1	1.38156		1	1.38156		1	1.38156		1	1.19192		1	1.19192		1	1.19192
	113	Eukaryotic translation initiation factor 1A, Y-chromosomal	EIF1AY	O14602		0.136676	-1.81899		0.136676	-1.81899		0.136676	-1.81899		0.227097	1.28299		0.227097	1.28299		0.227097	1.28299		0.0281752	-2.33374		0.0281752	-2.33374		0.0281752	-2.33374		0.196735	-2.03047		0.30924	-1.69764		0.196735	-2.03047		0.960377	1.11015		0.960377	1.11015		0.960377	1.11015
	114	AP-3 complex subunit delta-1	AP3D1	O14617		NaN	NaN		NaN	NaN		NaN	NaN		NaN	NaN		NaN	NaN		NaN	NaN		NaN	NaN		NaN	NaN		NaN	NaN		1	-1.01259		1	-1.01259		1	-1.01259		0.992716	-1.00295		0.992716	-1.00295		0.992716	-1.00295
	115	Copper chaperone for superoxide dismutase	CCS	O14618		0.486925	1.14781		0.515805	-1.12769		0.738251	1.03821		0.554753	1.13194		0.82276	-1.03431		0.554753	1.13194		0.902334	1.01402		0.722652	-1.09029		0.722652	-1.09029		0.809929	-1.05069		0.89917	-0.999021		0.809929	-1.05069		0.344136	1.69552		0.344136	1.69552		0.344136	1.69552
	117	Protein arginine N-methyltransferase 5	PRMT5	O14744		0.826156	-0.99935		0.278264	1.17145		0.231635	1.15845		0.295603	-1.09996		0.437945	-1.08775		0.295603	-1.09996		0.844745	1.10068		0.0474292	1.27425		0.0474292	1.27425		0.224141	1.47354		0.510167	1.12294		0.311093	1.18		0.153791	1.62464		0.0751005	1.301		0.0751005	1.301
	119	Transportin-2	TNPO2	O14787-2		1	1.16263		1	1.16263		1	1.16263		1	1.53301		1	1.53301		1	1.53301		1	-1.31858		1	-1.31858		1	-1.31858		0.29518	1.42141		0.364347	1.46634		0.29518	1.42141		0.220489	1.61347		0.220489	1.61347		0.220489	1.61347
	120	Proteasome subunit alpha type-7	PSMA7	O14818		0.134215	1.11642		0.0708931	1.13347		0.0359291	1.16275		0.0596663	1.09456		0.117714	1.067		0.0596663	1.09456		0.799338	1.01997		0.311171	1.0623		0.311171	1.0623		0.358462	1.21908		0.751323	1.02141		0.973178	-0.998253		0.293144	1.28894		0.506259	1.05916		0.506259	1.05916
	121	Microsomal glutathione S-transferase 3	MGST3	O14880		NaN	NaN		NaN	NaN		NaN	NaN		NaN	NaN		NaN	NaN		NaN	NaN		NaN	NaN		NaN	NaN		NaN	NaN		0.315108	1.68697		0.315108	1.68697		0.315108	1.68697		0.420363	2.86146		0.420363	2.86146		0.420363	2.86146
	123	Histone acetyltransferase type B catalytic subunit	HAT1	O14929-2		NaN	NaN		NaN	NaN		NaN	NaN		NaN	NaN		NaN	NaN		NaN	NaN		NaN	NaN		NaN	NaN		NaN	NaN		0.117295	1.51478		0.117295	1.51478		0.117295	1.51478		0.0321998	1.54896		0.0321998	1.54896		0.0321998	1.54896
	125	Myosin regulatory light chain 12A	MYL12A	P19105		0.0518608	1.83956		0.0518608	1.83956		0.0518608	1.83956		0.864035	-1.0169		0.864035	-1.0169		0.864035	-1.0169		0.0706853	1.87065		0.0706853	1.87065		0.0706853	1.87065		1	2.54398		1	2.54398		1	2.54398		1	1.76464		1	1.76464		1	1.76464
	126	Hepatocyte growth factor-regulated tyrosine kinase substrate	HGS	O14964		0.618974	-1.09748		0.118134	-1.67803		0.118134	-1.67803		0.927811	1.01779		0.927811	1.01779		0.927811	1.01779		0.606276	-1.11701		0.123512	-1.70789		0.123512	-1.70789		0.309436	1.16786		0.238949	1.22888		0.309436	1.16786		0.325908	1.37654		0.325908	1.37654		0.325908	1.37654
	129	Exportin-1	XPO1	O14980		0.806404	-1.08253		0.596992	-1.1105		0.809056	1.02526		0.847813	-1.04318		0.453352	-1.18771		0.847813	-1.04318		0.984527	-1.03772		0.674461	1.06953		0.674461	1.06953		0.265152	1.43102		0.474953	1.13561		0.450306	1.11267		0.203092	1.64132		0.258336	1.27619		0.258336	1.27619
	131	Phosphoribosylformylglycinamidine synthase	PFAS	O15067		0.799995	-1.04124		0.910235	-1.005		0.574168	1.17123		0.508485	-1.25372		0.285264	-1.47573		0.508485	-1.25372		0.702722	1.20406		0.323636	1.46839		0.323636	1.46839		0.764941	-1.08822		0.677155	-1.13106		0.764941	-1.08822		0.437349	-1.24849		0.437349	-1.24849		0.437349	-1.24849
	134	Actin-related protein 2/3 complex subunit 1B	ARPC1B	O15143		NaN	NaN		NaN	NaN		NaN	NaN		NaN	NaN		NaN	NaN		NaN	NaN		NaN	NaN		NaN	NaN		NaN	NaN		NaN	NaN		NaN	NaN		NaN	NaN		1	NaN		1	NaN		1	NaN
	135	Actin-related protein 2/3 complex subunit 2	ARPC2	O15144		0.966832	1.01802		0.494481	1.50013		0.781311	1.1545		0.805398	1.05545		0.908588	1.37143		0.805398	1.05545		0.809767	-1.03676		0.662274	1.09385		0.662274	1.09385		0.496233	1.2478		0.458699	1.35955		0.496233	1.2478		0.24048	1.3662		0.24048	1.3662		0.24048	1.3662
	137	Phospholipid scramblase 1	PLSCR1	O15162-2		0.505204	1.30273		0.28988	1.64762		0.505204	1.30273		0.659082	1.23787		0.398295	1.56559		0.659082	1.23787		0.811465	1.0524		0.811465	1.0524		0.811465	1.0524		1	2.87921		1	2.87921		1	2.87921		1	-1.16734		1	-1.16734		1	-1.16734
	140	Chloride intracellular channel protein 2	CLIC2	O15247		0.509126	1.29672		0.509126	1.29672		0.509126	1.29672		0.821408	1.02083		0.821408	1.02083		0.821408	1.02083		0.502824	1.27025		0.502824	1.27025		0.502824	1.27025		0.426297	1.6694		0.574257	1.64539		0.426297	1.6694		0.00991327	1.95206		0.00991327	1.95206		0.00991327	1.95206
	141	UDP-N-acetylglucosamine--peptide N-acetylglucosaminyltransferase 110 kDa subunit	OGT	O15294		NaN	NaN		NaN	NaN		NaN	NaN		1	NaN		1	NaN		1	NaN		1	NaN		1	NaN		1	NaN		0.467936	1.51091		0.138251	1.82057		0.467936	1.51091		0.0675375	1.71848		0.0675375	1.71848		0.0675375	1.71848
	142	Eukaryotic translation initiation factor 3 subunit D	EIF3D	O15371-2		NaN	NaN		NaN	NaN		NaN	NaN		NaN	NaN		NaN	NaN		NaN	NaN		NaN	NaN		NaN	NaN		NaN	NaN		0.512726	-1.16639		0.933481	-1.00223		0.512726	-1.16639		0.323228	1.38983		0.323228	1.38983		0.323228	1.38983
	143	Eukaryotic translation initiation factor 3 subunit H	EIF3H	O15372		NaN	NaN		NaN	NaN		NaN	NaN		NaN	NaN		NaN	NaN		NaN	NaN		NaN	NaN		NaN	NaN		NaN	NaN		0.282297	1.2107		0.308518	1.16281		0.606879	1.08973		0.410075	1.18509		0.817349	1.06668		0.817349	1.06668
	144	Syntaxin-7	STX7	O15400-2		0.0891909	1.34722		0.137776	1.36755		0.137776	1.36755		0.528173	1.45809		0.528173	1.45809		0.528173	1.45809		0.903176	-1.08229		0.891108	-1.0662		0.891108	-1.0662		0.602886	1.48771		0.684867	1.54806		0.602886	1.48771		0.160426	1.55176		0.160426	1.55176		0.160426	1.55176
	147	Synaptobrevin homolog YKT6	YKT6	O15498		0.182599	-1.23727		0.235085	-1.24872		0.235085	-1.24872		0.0735534	-1.462		0.0735534	-1.462		0.0735534	-1.462		0.381981	1.18163		0.49959	1.1708		0.49959	1.1708		0.485999	-1.23222		0.296326	-1.46702		0.485999	-1.23222		0.0699488	-1.53667		0.0699488	-1.53667		0.0699488	-1.53667
	150	Zinc finger ZZ-type and EF-hand domain-containing protein 1	ZZEF1	O43149		0.691974	1.11576		0.777976	1.10071		0.691974	1.11576		0.462295	-1.29914		0.593815	-1.31691		0.462295	-1.29914		0.47269	1.44953		0.47269	1.44953		0.47269	1.44953		0.401328	1.3028		0.622047	1.12495		0.401328	1.3028		0.288635	1.20058		0.288635	1.20058		0.288635	1.20058
	151	26S proteasome non-ATPase regulatory subunit 3	PSMD3	O43242		0.591839	1.06842		0.396207	-1.12218		0.681952	1.05501		0.973615	-1.08911		0.0601758	-1.28941		0.973615	-1.08911		0.075176	1.16363		0.152278	1.14902		0.152278	1.14902		0.331664	1.37176		0.807252	-1.02016		0.713337	1.05441		0.354128	1.30681		0.941857	-0.99553		0.941857	-0.99553
	152	Centromere/kinetochore protein zw10 homolog	ZW10	O43264		1	-1.17435		1	-1.17435		1	-1.17435		1	NaN		1	NaN		1	NaN		1	NaN		1	NaN		1	NaN		0.335037	1.37981		0.335037	1.37981		0.335037	1.37981		0.104764	1.33644		0.104764	1.33644		0.104764	1.33644
	153	Inositol hexakisphosphate and diphosphoinositol-pentakisphosphate kinase 2	PPIP5K2	O43314-2		0.691141	1.19902		0.691141	1.19902		0.691141	1.19902		1	-1.24313		1	-1.24313		1	-1.24313		1	1.49054		1	1.49054		1	1.49054		0.506454	1.04617		0.506454	1.04617		0.506454	1.04617		0.600487	-1.12899		0.600487	-1.12899		0.600487	-1.12899
	157	Thioredoxin-like protein 1	TXNL1	O43396		0.276988	1.1455		0.621786	1.0689		0.383018	1.13614		0.516332	-1.13446		0.425451	-1.20582		0.516332	-1.13446		0.128502	1.29953		0.207399	1.2889		0.207399	1.2889		0.167945	1.45426		0.0761062	1.24325		0.0890824	1.2019		0.296862	1.26329		0.42761	1.04407		0.42761	1.04407
	158	Tumor protein D54	TPD52L2	O43399-2		NaN	NaN		NaN	NaN		NaN	NaN		1	NaN		1	NaN		1	NaN		1	NaN		1	NaN		1	NaN		1	NaN		1	NaN		1	NaN		1	NaN		1	NaN		1	NaN
	161	Aflatoxin B1 aldehyde reductase member 2	AKR7A2	O43488		0.964212	-1.01239		0.615701	1.10908		0.721725	1.05947		0.396506	1.16408		0.34083	1.21859		0.396506	1.16408		0.283815	-1.17851		0.545753	-1.09873		0.545753	-1.09873		0.452574	1.2489		0.436852	1.27844		0.688617	1.11935		0.0848924	1.58603		0.186174	1.4215		0.186174	1.4215
	163	Forkhead box protein O3	FOXO3	O43524		NaN	NaN		NaN	NaN		NaN	NaN		NaN	NaN		NaN	NaN		NaN	NaN		NaN	NaN		NaN	NaN		NaN	NaN		0.432064	1.42103		0.432064	1.42103		0.432064	1.42103		0.85806	1.01508		0.85806	1.01508		0.85806	1.01508
	165	Density-regulated protein	DENR	O43583		0.495177	-1.16899		0.495177	-1.16899		0.495177	-1.16899		0.182277	-1.39282		0.182277	-1.39282		0.182277	-1.39282		0.55963	1.19147		0.55963	1.19147		0.55963	1.19147		0.725997	1.14307		0.725997	1.14307		0.725997	1.14307		0.87266	-1.04202		0.87266	-1.04202		0.87266	-1.04202
	166	Exportin-T	XPOT	O43592		0.871489	-1.18937		0.312458	1.24023		0.871489	-1.18937		0.653095	1.12673		0.152892	1.66202		0.653095	1.12673		0.218682	-1.34009		0.218682	-1.34009		0.218682	-1.34009		0.678777	1.048		0.722389	1.05229		0.678777	1.048		0.736703	1.03764		0.736703	1.03764		0.736703	1.03764
	167	2-deoxynucleoside 5-phosphate N-hydrolase 1	DNPH1	O43598		0.218387	-2.71524		0.218387	-2.71524		0.218387	-2.71524		0.6674	1.06589		0.6674	1.06589		0.6674	1.06589		0.0895056	-2.89414		0.0895056	-2.89414		0.0895056	-2.89414		0.887461	-1.27406		1	-1.03167		0.887461	-1.27406		0.463494	1.10352		0.463494	1.10352		0.463494	1.10352
	168	Charged multivesicular body protein 2a	CHMP2A	O43633		0.238656	1.29588		0.383351	1.24876		0.238656	1.29588		0.112931	1.29138		0.212622	1.24443		0.112931	1.29138		0.919004	-0.996532		0.919004	-0.996532		0.919004	-0.996532		0.0917227	1.79834		0.181215	1.6663		0.0917227	1.79834		0.0653762	1.90652		0.0653762	1.90652		0.0653762	1.90652
	169	Regulator of G-protein signaling 10	RGS10	O43665-2		0.964567	1.01512		0.964567	1.01512		0.964567	1.01512		0.331113	-1.1873		0.331113	-1.1873		0.331113	-1.1873		0.36056	1.20525		0.36056	1.20525		0.36056	1.20525		0.932931	1.00888		0.654692	1.10248		0.932931	1.00888		0.732731	-1.04507		0.732731	-1.04507		0.732731	-1.04507
	170	ATPase ASNA1	ASNA1	O43681		0.789272	1.06097		0.801278	-1.04973		0.772272	1.10018		0.972083	-1.07182		0.283831	-1.23784		0.972083	-1.07182		0.67216	1.13717		0.653187	1.1792		0.653187	1.1792		0.839602	-1.09709		0.133998	-1.28027		0.0817474	-1.27631		0.578877	1.09218		0.553776	-1.06517		0.553776	-1.06517
	171	Alpha-actinin-4	ACTN4	O43707		1	NaN		1	NaN		1	NaN		1	NaN		1	NaN		1	NaN		1	-1.29936		1	-1.29936		1	-1.29936		0.00439731	-1.48745		0.00439731	-1.48745		0.00439731	-1.48745		0.433475	-1.15567		0.433475	-1.15567		0.433475	-1.15567
	174	Alpha-endosulfine	ENSA	O43768-2		0.614015	-1.18473		0.614015	-1.18473		0.614015	-1.18473		1	-2.85607		1	-2.85607		1	-2.85607		1	2.41072		1	2.41072		1	2.41072		1	1.06327		1	1.06327		1	1.06327		1	1.22406		1	1.22406		1	1.22406
	175	Asparagine--tRNA ligase, cytoplasmic	NARS	O43776		1	NaN		1	NaN		1	NaN		NaN	NaN		NaN	NaN		NaN	NaN		1	NaN		1	NaN		1	NaN		0.103151	2.14677		0.146079	1.93642		0.189298	1.70489		0.0684275	2.52833		0.115509	2.00791		0.115509	2.00791
	176	LanC-like protein 1	LANCL1	O43813		0.660124	-1.10039		0.818789	-1.04888		0.44208	-1.18619		0.861832	1.00955		0.374679	1.14172		0.861832	1.00955		0.374004	-1.11091		0.141208	-1.19752		0.141208	-1.19752		0.459161	1.22629		0.459161	1.22629		0.459161	1.22629		0.495712	1.1237		0.495712	1.1237		0.495712	1.1237
	179	Nardilysin	NRD1	O43847		1	-2.10624		1	-2.10624		1	-2.10624		0.569899	-1.44725		0.569899	-1.44725		0.569899	-1.44725		1	-1.45534		1	-1.45534		1	-1.45534		0.657075	-1.07213		0.657075	-1.07213		0.657075	-1.07213		0.50326	-1.1283		0.50326	-1.1283		0.50326	-1.1283
	180	Glia maturation factor gamma	GMFG	O60234		0.435082	-1.44795		0.505551	-1.4305		0.505551	-1.4305		0.731136	1.0143		0.731136	1.0143		0.731136	1.0143		0.115159	-1.46865		0.172409	-1.45095		0.172409	-1.45095		0.437658	1.15316		0.561749	1.15656		0.437658	1.15316		0.515304	-1.13161		0.515304	-1.13161		0.515304	-1.13161
	181	Phosphoribosyl pyrophosphate synthase-associated protein 2	PRPSAP2	O60256		0.862549	-1.01701		0.939439	-1.01284		0.739883	-1.03311		0.332063	1.15783		0.344031	1.18099		0.332063	1.15783		0.248881	-1.17752		0.281941	-1.19616		0.281941	-1.19616		0.249685	1.28353		0.327653	1.30118		0.249685	1.28353		0.116174	1.18749		0.116174	1.18749		0.116174	1.18749
	184	Trafficking kinesin-binding protein 2	TRAK2	O60296		NaN	NaN		NaN	NaN		NaN	NaN		NaN	NaN		NaN	NaN		NaN	NaN		NaN	NaN		NaN	NaN		NaN	NaN		1	NaN		1	NaN		1	NaN		1	NaN		1	NaN		1	NaN
	188	Sorting nexin-3	SNX3	O60493		1	-1.11861		1	-1.11861		1	-1.11861		1	-1.36341		1	-1.36341		1	-1.36341		1	1.21884		1	1.21884		1	1.21884		0.333749	1.61379		0.344415	1.83241		0.333749	1.61379		0.0957307	1.88911		0.0957307	1.88911		0.0957307	1.88911
	189	Protein O-GlcNAcase	MGEA5	O60502-4		NaN	NaN		NaN	NaN		NaN	NaN		NaN	NaN		NaN	NaN		NaN	NaN		NaN	NaN		NaN	NaN		NaN	NaN		0.482835	1.4031		0.482835	1.4031		0.482835	1.4031		0.387449	1.39973		0.387449	1.39973		0.387449	1.39973
	190	Heterogeneous nuclear ribonucleoprotein Q	SYNCRIP	O60506-3		0.814501	1.02538		0.69114	-1.25355		0.862905	-1.13505		0.738342	-1.14529		0.606217	-1.26485		0.738342	-1.14529		0.530045	1.17435		0.847272	1.00901		0.847272	1.00901		0.0391096	1.35408		0.00911173	1.1525		0.0842238	1.27277		0.00133143	2.15086		0.00393701	2.0217		0.00393701	2.0217
	193	Protein diaphanous homolog 1	DIAPH1	O60610-2		0.713251	-1.13507		0.718303	-1.14461		0.969824	-1.01243		0.240261	-1.48639		0.1387	-1.68045		0.240261	-1.48639		0.389921	1.30951		0.234702	1.46814		0.234702	1.46814		0.313448	1.33763		0.642751	1.10749		0.712701	1.046		0.152928	1.73595		0.205594	1.35748		0.205594	1.35748
	195	Perilipin-3	PLIN3	O60664-4		0.4503	-1.13475		0.492981	-1.14757		0.657118	-1.0708		0.96799	1.00983		0.654443	-1.06126		0.96799	1.00983		0.519889	-1.14591		0.71507	-1.08133		0.71507	-1.08133		0.153222	1.40543		0.141204	1.28479		0.240769	1.20987		0.15049	1.37074		0.170213	1.18001		0.170213	1.18001
	197	Importin subunit alpha-7	KPNA6	O60684		0.616474	-1.0732		0.727389	1.10902		0.731459	1.09617		0.862022	-1.00224		0.933582	1.00946		0.862022	-1.00224		0.743428	-1.07079		0.696042	1.09863		0.696042	1.09863		0.197118	1.31294		0.197118	1.31294		0.197118	1.31294		0.349701	1.19144		0.349701	1.19144		0.349701	1.19144
	198	Sorting nexin-2	SNX2	O60749		0.714126	-1.06142		0.548595	-1.12881		0.714126	-1.06142		0.19034	-1.28587		0.196095	-1.36751		0.19034	-1.28587		0.305054	1.21146		0.305054	1.21146		0.305054	1.21146		0.240659	1.22381		0.413244	1.16959		0.240659	1.22381		0.256978	1.28229		0.256978	1.28229		0.256978	1.28229
	200	General vesicular transport factor p115	USO1	O60763		1	1.07795		1	1.07795		1	1.07795		1	1.03641		1	1.03641		1	1.03641		1	1.04008		1	1.04008		1	1.04008		1	NaN		1	NaN		1	NaN		1	NaN		1	NaN		1	NaN
	202	Eukaryotic translation initiation factor 5B	EIF5B	O60841		NaN	NaN		NaN	NaN		NaN	NaN		NaN	NaN		NaN	NaN		NaN	NaN		NaN	NaN		NaN	NaN		NaN	NaN		0.398422	1.34129		0.271575	1.51933		0.398422	1.34129		0.090619	1.9825		0.090619	1.9825		0.090619	1.9825
	203	Endothelial differentiation-related factor 1	EDF1	O60869-2		NaN	NaN		NaN	NaN		NaN	NaN		NaN	NaN		NaN	NaN		NaN	NaN		NaN	NaN		NaN	NaN		NaN	NaN		1	NaN		1	NaN		1	NaN		0.719116	1.07085		0.719116	1.07085		0.719116	1.07085
	206	Putative tyrosine-protein phosphatase auxilin	DNAJC6	O75061-4		NaN	NaN		NaN	NaN		NaN	NaN		NaN	NaN		NaN	NaN		NaN	NaN		NaN	NaN		NaN	NaN		NaN	NaN		0.323464	1.61266		1	2.06912		0.323464	1.61266		0.37653	1.16751		0.37653	1.16751		0.37653	1.16751
	207	Transmembrane and coiled-coil domains protein 2	TMCC2	O75069-3		1	NaN		1	NaN		1	NaN		NaN	NaN		NaN	NaN		NaN	NaN		1	NaN		1	NaN		1	NaN		1	2.84396		1	3.1902		1	2.84396		1	2.644		1	2.644		1	2.644
	208	WD repeat-containing protein 1	WDR1	O75083		0.44758	1.14243		0.576974	1.13405		0.346334	1.20234		0.234466	-1.46715		0.266139	-1.5555		0.234466	-1.46715		0.174223	1.67612		0.219997	1.76401		0.219997	1.76401		0.708008	1.0524		0.686591	1.07375		0.708008	1.0524		0.361328	1.16443		0.361328	1.16443		0.361328	1.16443
	209	Rho-associated protein kinase 2	ROCK2	O75116		0.922202	-1.10175		0.174219	-1.47795		0.974643	-1.1216		0.747356	1.16144		0.685978	-1.13456		0.747356	1.16144		0.581436	-1.27962		0.614349	-1.30266		0.614349	-1.30266		0.604546	1.12662		0.224518	1.25495		0.604546	1.12662		0.0551122	1.8769		0.0551122	1.8769		0.0551122	1.8769
	210	Copine-3	CPNE3	O75131		0.348207	1.2795		0.348207	1.2795		0.348207	1.2795		0.408552	-1.22658		0.408552	-1.22658		0.408552	-1.22658		0.158694	1.56942		0.158694	1.56942		0.158694	1.56942		1	NaN		1	NaN		1	NaN		1	NaN		1	NaN		1	NaN
	211	DnaJ homolog subfamily C member 13	DNAJC13	O75165		0.975924	-1.00018		0.975924	-1.00018		0.975924	-1.00018		0.244123	-1.16565		0.244123	-1.16565		0.244123	-1.16565		0.264383	1.16544		0.264383	1.16544		0.264383	1.16544		0.306846	-1.2029		0.306846	-1.2029		0.306846	-1.2029		0.574	-1.07086		0.574	-1.07086		0.574	-1.07086
	214	Gamma-glutamylcyclotransferase	GGCT	O75223		0.0169713	1.36392		0.103002	1.2939		0.0452536	1.33931		0.112765	1.38427		0.212998	1.33733		0.112765	1.38427		0.932725	-1.01491		0.975423	-1.03356		0.975423	-1.03356		0.727235	-1.46679		0.265646	1.32082		0.483633	1.18414		0.634942	-1.55514		0.597386	1.11687		0.597386	1.11687
	215	Zinc finger protein ZPR1	ZPR1	O75312		NaN	NaN		NaN	NaN		NaN	NaN		1	NaN		1	NaN		1	NaN		1	NaN		1	NaN		1	NaN		0.385698	-1.525		0.385698	-1.525		0.385698	-1.525		0.260538	-1.58571		0.260538	-1.58571		0.260538	-1.58571
	216	Semaphorin-7A	SEMA7A	O75326		0.00474148	-1.64638		0.0145339	-1.66385		0.00474148	-1.64638		0.881552	-1.02537		0.86653	-1.03626		0.881552	-1.02537		0.0157168	-1.60564		0.0157168	-1.60564		0.0157168	-1.60564		0.568041	-1.12586		0.818528	-1.06888		0.568041	-1.12586		0.669363	-1.08895		0.669363	-1.08895		0.669363	-1.08895
	217	Programmed cell death protein 6	PDCD6	O75340-2		0.917907	1.24554		0.774114	1.06253		0.917907	1.24554		1	1.0343		1	-1.13337		1	1.0343		1	1.20423		1	1.20423		1	1.20423		1	1.32591		1	1.32591		1	1.32591		1	1.06954		1	1.06954		1	1.06954
	219	Tubulin-specific chaperone A	TBCA	O75347		0.539468	-1.09814		0.848935	-1.02594		0.604137	-1.09134		0.160622	-1.25513		0.321527	-1.17991		0.160622	-1.25513		0.445678	1.14296		0.522872	1.15008		0.522872	1.15008		0.847499	-1.10049		0.808743	-1.12479		0.847499	-1.10049		0.342486	-1.32171		0.342486	-1.32171		0.342486	-1.32171
	220	V-type proton ATPase subunit G 1	ATP6V1G1	O75348		0.243958	-1.83279		0.243958	-1.83279		0.243958	-1.83279		0.0467225	-1.2835		0.0467225	-1.2835		0.0467225	-1.2835		0.278038	-1.42796		0.278038	-1.42796		0.278038	-1.42796		0.187667	1.46926		0.292667	1.46168		0.187667	1.46926		0.480724	1.28009		0.480724	1.28009		0.480724	1.28009
	221	SH3 domain-binding glutamic acid-rich-like protein	SH3BGRL	O75368		0.788079	1.05657		0.714249	-1.13138		0.788079	1.05657		0.966012	1.05943		0.633166	-1.12833		0.966012	1.05943		0.810017	-1.0027		0.810017	-1.0027		0.810017	-1.0027		0.716961	-1.19838		0.984034	-1.08705		0.716961	-1.19838		0.213024	1.45046		0.213024	1.45046		0.213024	1.45046
	223	Citrate synthase, mitochondrial	CS	O75390		NaN	NaN		NaN	NaN		NaN	NaN		NaN	NaN		NaN	NaN		NaN	NaN		NaN	NaN		NaN	NaN		NaN	NaN		1	NaN		1	NaN		1	NaN		1	NaN		1	NaN		1	NaN
	224	Vesicle-trafficking protein SEC22b	SEC22B	O75396		0.453478	1.1721		0.967175	-1.00267		0.453478	1.1721		0.878586	-1.04472		0.382162	-1.22778		0.878586	-1.04472		0.359985	1.22452		0.359985	1.22452		0.359985	1.22452		0.212075	-1.17563		0.0279825	-1.09923		0.212075	-1.17563		0.00130453	-1.57201		0.00130453	-1.57201		0.00130453	-1.57201
	231	TIP41-like protein	TIPRL	O75663		NaN	NaN		NaN	NaN		NaN	NaN		NaN	NaN		NaN	NaN		NaN	NaN		NaN	NaN		NaN	NaN		NaN	NaN		1	NaN		1	NaN		1	NaN		1	NaN		1	NaN		1	NaN
	232	Protein phosphatase 1B	PPM1B	O75688		1	1.67065		1	1.67065		1	1.67065		1	1.37598		1	1.37598		1	1.37598		1	1.21416		1	1.21416		1	1.21416		1	1.34371		1	1.49051		1	1.34371		1	1.32088		1	1.32088		1	1.32088
	234	Eukaryotic translation initiation factor 3 subunit G	EIF3G	O75821		NaN	NaN		NaN	NaN		NaN	NaN		NaN	NaN		NaN	NaN		NaN	NaN		NaN	NaN		NaN	NaN		NaN	NaN		0.111843	1.32856		0.367433	1.19871		0.216399	1.26564		0.290402	1.20789		0.451845	1.15069		0.451845	1.15069
	235	Eukaryotic translation initiation factor 3 subunit J	EIF3J	O75822		0.0842211	1.36407		0.0864516	1.52002		0.0976943	1.42087		0.942496	1.03176		0.865968	1.10377		0.942496	1.03176		0.22597	1.32207		0.253142	1.37712		0.253142	1.37712		0.0355744	1.34057		0.0824944	1.29315		0.0355744	1.34057		0.496179	1.12958		0.496179	1.12958		0.496179	1.12958
	237	Isocitrate dehydrogenase [NADP] cytoplasmic	IDH1	O75874		0.228853	1.35765		0.312764	1.21481		0.221493	1.4581		0.34777	1.20071		0.818903	-0.99963		0.34777	1.20071		0.25542	1.1307		0.00941498	1.21436		0.00941498	1.21436		0.888779	1.08006		0.859813	-0.999181		0.931372	1.02323		0.108879	1.14845		0.289609	1.08802		0.289609	1.08802
	239	Flotillin-1	FLOT1	O75955		0.419286	1.14442		0.218672	1.26552		0.183438	1.24106		0.0420499	1.3091		0.0602076	1.3349		0.0420499	1.3091		0.237931	-1.14389		0.504831	-1.05483		0.504831	-1.05483		0.209395	1.3543		0.636764	1.10759		0.436343	1.16358		0.212815	1.29027		0.421144	1.10856		0.421144	1.10856
	241	Glutaredoxin-3	GLRX3	O76003		0.98381	1.01019		0.830853	-1.01624		0.651964	-1.04125		0.148927	-1.11427		0.293016	-1.0875		0.148927	-1.11427		0.377147	1.12562		0.652216	1.07013		0.652216	1.07013		0.329844	1.27718		0.981768	-1.00275		0.748205	1.02701		0.512916	1.11711		0.391837	-1.11323		0.391837	-1.11323
	242	SEC14-like protein 2	SEC14L2	O76054		0.0456665	1.81577		0.128902	1.67968		0.128902	1.67968		0.308441	1.23637		0.308441	1.23637		0.308441	1.23637		0.0165073	1.46863		0.0319558	1.35856		0.0319558	1.35856		0.174319	-1.65896		0.174319	-1.65896		0.174319	-1.65896		0.08673	-1.77182		0.08673	-1.77182		0.08673	-1.77182
	243	Probable cytosolic iron-sulfur protein assembly protein CIAO1	CIAO1	O76071		1	1.14631		1	1.14631		1	1.14631		1	-1.25237		1	-1.25237		1	-1.25237		0.124353	1.43561		0.124353	1.43561		0.124353	1.43561		1	NaN		1	NaN		1	NaN		1	-1.17252		1	-1.17252		1	-1.17252
	244	Signal recognition particle subunit SRP72	SRP72	O76094		NaN	NaN		NaN	NaN		NaN	NaN		NaN	NaN		NaN	NaN		NaN	NaN		NaN	NaN		NaN	NaN		NaN	NaN		0.573152	1.12263		0.694517	1.1075		0.573152	1.12263		0.110445	1.41027		0.110445	1.41027		0.110445	1.41027
	248	Proline synthase co-transcribed bacterial homolog protein	PROSC	O94903		0.678003	-1.08008		0.678003	-1.08008		0.678003	-1.08008		0.921011	-1.02051		0.921011	-1.02051		0.921011	-1.02051		0.693997	-1.05837		0.693997	-1.05837		0.693997	-1.05837		0.531885	-1.16025		0.531885	-1.16025		0.531885	-1.16025		0.776902	-1.02991		0.776902	-1.02991		0.776902	-1.02991
	250	Endonuclease domain-containing 1 protein	ENDOD1	O94919		0.967104	-1.11472		0.989347	-1.19949		0.967104	-1.11472		0.977953	-1.0823		0.94726	-1.1646		0.977953	-1.0823		0.934531	-1.02996		0.934531	-1.02996		0.934531	-1.02996		0.856593	1.04737		0.924941	-1.00498		0.918824	1.0365		0.645178	1.17044		0.739189	1.15829		0.739189	1.15829
	252	AP-2 complex subunit alpha-2	AP2A2	O94973-2		1	1.61299		1	1.61299		1	1.61299		1	-1.18281		1	-1.18281		1	-1.18281		1	1.90787		1	1.90787		1	1.90787		1	-1.16098		1	-1.16098		1	-1.16098		1	1.39236		1	1.39236		1	1.39236
	255	Ubiquitin conjugation factor E4 B	UBE4B	O95155-2		1	-1.49325		1	-1.49325		1	-1.49325		0.681865	-1.1722		0.681865	-1.1722		0.681865	-1.1722		1	-1.27388		1	-1.27388		1	-1.27388		0.316293	-1.42329		0.316293	-1.42329		0.316293	-1.42329		0.584396	1.06393		0.584396	1.06393		0.584396	1.06393
	256	Elongator complex protein 1	IKBKAP	O95163		NaN	NaN		NaN	NaN		NaN	NaN		1	NaN		1	NaN		1	NaN		1	NaN		1	NaN		1	NaN		0.198594	1.42691		0.276656	1.44638		0.198594	1.42691		0.0691355	1.67587		0.0691355	1.67587		0.0691355	1.67587
	262	Cyclin-D1-binding protein 1	CCNDBP1	O95273-2		0.770419	-1.08539		1	1.13507		0.770419	-1.08539		0.524936	-1.32418		1	-1.07483		0.524936	-1.32418		0.564952	1.22		0.564952	1.22		0.564952	1.22		0.8674	1.06021		0.788337	-1.05316		0.8674	1.06021		0.772174	-1.05385		0.772174	-1.05385		0.772174	-1.05385
	264	6-phosphogluconolactonase	PGLS	O95336		0.19731	-1.31011		0.349774	-1.18124		0.349774	-1.18124		0.75269	-1.04441		0.75269	-1.04441		0.75269	-1.04441		0.210481	-1.2544		0.355509	-1.13101		0.355509	-1.13101		1	-2.48675		1	-2.48675		1	-2.48675		1	-2.42019		1	-2.42019		1	-2.42019
	265	Structural maintenance of chromosomes protein 2	SMC2	O95347		0.0984462	-1.62294		0.117463	-1.77417		0.0984462	-1.62294		0.0283185	-4.3974		0.0802621	-4.80718		0.0283185	-4.3974		0.170864	2.70954		0.170864	2.70954		0.170864	2.70954		0.312557	1.62106		0.446412	1.404		0.823943	1.19831		0.115995	2.69758		0.30186	1.99409		0.30186	1.99409
	266	Ubiquitin-like modifier-activating enzyme ATG7	ATG7	O95352		0.85759	-1.01473		0.85759	-1.01473		0.85759	-1.01473		0.260518	1.28902		0.260518	1.28902		0.260518	1.28902		0.31949	-1.308		0.31949	-1.308		0.31949	-1.308		0.523526	1.20799		0.523526	1.20799		0.523526	1.20799		0.32283	1.22568		0.32283	1.22568		0.32283	1.22568
	267	Importin-7	IPO7	O95373		0.79604	-1.14568		0.33692	-1.25026		0.98494	-1.06778		0.605151	-1.20586		0.260084	-1.41193		0.605151	-1.20586		0.677136	1.05253		0.545866	1.12931		0.545866	1.12931		0.613192	1.0558		0.437337	-1.11013		0.258345	-1.14655		0.293346	1.30693		0.635617	1.07965		0.635617	1.07965
	268	E3 ubiquitin-protein ligase ARIH2	ARIH2	O95376		1	-1.06481		1	-1.06481		1	-1.06481		1	-1.0178		1	-1.0178		1	-1.0178		1	-1.04619		1	-1.04619		1	-1.04619		0.740756	-1.12313		0.740756	-1.12313		0.740756	-1.12313		0.797928	1.16038		0.797928	1.16038		0.797928	1.16038
	270	Activator of 90 kDa heat shock protein ATPase homolog 1	AHSA1	O95433		0.404938	1.14273		0.473147	1.15117		0.404938	1.14273		0.295062	-1.10553		0.42311	-1.09742		0.295062	-1.10553		0.429358	1.26332		0.429358	1.26332		0.429358	1.26332		0.762686	1.04279		0.924156	1.01328		0.762686	1.04279		0.764717	1.05402		0.764717	1.05402		0.764717	1.05402
	271	Proteasome assembly chaperone 1	PSMG1	O95456-2		0.450986	-1.26921		0.450986	-1.26921		0.450986	-1.26921		1	1.57827		1	1.57827		1	1.57827		1	-2.00315		1	-2.00315		1	-2.00315		0.392877	1.15393		0.416448	1.09854		0.87578	1.02585		0.429164	1.15447		0.919926	1.02634		0.919926	1.02634
	274	STAM-binding protein	STAMBP	O95630		1	-1.50115		1	-1.50115		1	-1.50115		1	-1.94475		1	-1.94475		1	-1.94475		1	1.29551		1	1.29551		1	1.29551		0.489327	-1.08267		0.489327	-1.08267		0.489327	-1.08267		0.624201	-1.0716		0.624201	-1.0716		0.624201	-1.0716
	276	Serine/threonine-protein kinase OSR1	OXSR1	O95747		0.4886	-1.16405		0.615899	-1.08355		0.894399	1.01767		0.561591	-1.12065		0.233284	-1.23574		0.561591	-1.12065		0.732913	-1.03873		0.484	1.14045		0.484	1.14045		0.502662	1.12455		0.341205	-1.17189		0.527828	-1.10122		0.334394	1.26434		0.795547	1.02096		0.795547	1.02096
	278	AP-2 complex subunit alpha-1	AP2A1	O95782-2		0.496714	1.14587		0.10324	1.40103		0.198249	1.27068		0.542282	1.09897		0.290707	1.2117		0.542282	1.09897		0.856058	1.04268		0.258109	1.15625		0.258109	1.15625		0.282841	1.5093		0.125411	1.16108		0.0901319	1.148		0.253636	1.63038		0.108566	1.24009		0.108566	1.24009
	279	Double-stranded RNA-binding protein Staufen homolog 1	STAU1	O95793-2		NaN	NaN		NaN	NaN		NaN	NaN		NaN	NaN		NaN	NaN		NaN	NaN		NaN	NaN		NaN	NaN		NaN	NaN		0.024833	1.2159		0.024833	1.2159		0.024833	1.2159		0.804072	1.1435		0.804072	1.1435		0.804072	1.1435
	283	3(2),5-bisphosphate nucleotidase 1	BPNT1	O95861		0.708527	1.09682		0.827433	1.07342		0.708527	1.09682		0.085701	1.24109		0.170987	1.21461		0.085701	1.24109		0.49925	-1.13153		0.49925	-1.13153		0.49925	-1.13153		1	-1.33274		1	-1.33274		1	-1.33274		1	-1.16889		1	-1.16889		1	-1.16889
	286	L-lactate dehydrogenase A chain	LDHA	P00338		0.640018	-1.10905		0.938407	-1.0229		0.99536	-1.03136		0.762451	-1.07336		0.861478	-1.06455		0.762451	-1.07336		0.852769	-1.03325		0.672215	1.04072		0.672215	1.04072		0.20302	1.13915		0.38968	1.09554		0.427847	1.07423		0.234114	1.18718		0.464803	1.11952		0.464803	1.11952
	287	Retinal dehydrogenase 1	ALDH1A1	P00352		0.0234891	1.2844		0.0280006	1.33368		0.00920538	1.35078		0.130106	1.20813		0.221107	1.19283		0.130106	1.20813		0.54563	1.06313		0.305163	1.11808		0.305163	1.11808		0.223738	1.51209		0.206738	1.19564		0.138549	1.18985		0.192547	1.64911		0.184	1.29766		0.184	1.29766
	288	NADH-cytochrome b5 reductase 3	CYB5R3	P00387-2		0.17809	1.48197		0.247438	1.28884		0.20101	1.5736		0.972759	-1.02948		0.459867	-1.25694		0.972759	-1.02948		0.134578	1.52567		0.155892	1.62		0.155892	1.62		0.719911	-1.02005		0.803454	1.04948		0.719911	-1.02005		0.353759	1.17285		0.353759	1.17285		0.353759	1.17285
	289	Glutathione reductase, mitochondrial	GSR	P00390-2		0.938501	-1.02242		0.857702	1.01106		0.767855	1.02883		0.706568	1.04233		0.805494	1.02434		0.706568	1.04233		0.556311	-1.06571		0.933874	-1.01313		0.933874	-1.01313		0.197612	1.3749		0.552317	1.0998		0.376875	1.14827		0.181661	1.42875		0.347511	1.19324		0.347511	1.19324
	290	Cytochrome c oxidase subunit 2	MT-CO2	P00403		NaN	NaN		NaN	NaN		NaN	NaN		NaN	NaN		NaN	NaN		NaN	NaN		NaN	NaN		NaN	NaN		NaN	NaN		1	NaN		1	NaN		1	NaN		1	NaN		1	NaN		1	NaN
	291	Superoxide dismutase [Cu-Zn]	SOD1	P00441		0.458142	-1.15773		0.651699	-1.07122		0.99339	1.01403		0.206909	1.43719		0.395975	1.32307		0.206909	1.43719		0.142123	-1.66387		0.296396	-1.4173		0.296396	-1.4173		0.719864	1.04889		0.823743	-1.02996		0.562825	-1.08185		0.109101	1.3452		0.121472	1.18547		0.121472	1.18547
	292	Purine nucleoside phosphorylase	PNP	P00491		0.69999	1.05762		0.252618	1.09959		0.140954	1.15063		0.0991043	1.21665		0.215938	1.16269		0.0991043	1.21665		0.284841	-1.15036		0.617896	-1.05738		0.617896	-1.05738		0.453715	1.1536		0.767879	-1.04003		0.649895	-1.05379		0.174824	1.46363		0.150163	1.20399		0.150163	1.20399
	293	Hypoxanthine-guanine phosphoribosyltransferase	HPRT1	P00492		0.893675	1.00911		0.491187	1.05882		0.496965	1.0487		0.564285	-1.07282		0.664793	-1.06256		0.564285	-1.07282		0.523185	1.08259		0.453151	1.12506		0.453151	1.12506		0.52162	1.0989		0.395646	-1.10337		0.284885	-1.10919		0.529656	1.12172		0.551262	-1.08662		0.551262	-1.08662
	294	Aspartate aminotransferase, mitochondrial	GOT2	P00505		1	NaN		1	NaN		1	NaN		1	NaN		1	NaN		1	NaN		NaN	NaN		NaN	NaN		NaN	NaN		1	2.62764		1	2.62764		1	2.62764		1	3.73563		1	3.73563		1	3.73563
	295	Phosphoglycerate kinase 1	PGK1	P00558		0.443021	1.18061		0.246189	1.29681		0.161538	1.3088		0.343132	1.15575		0.433767	1.14517		0.343132	1.15575		0.989827	1.0215		0.452333	1.13242		0.452333	1.13242		0.301155	1.31889		0.972422	1.00702		0.671772	1.09232		0.198797	1.40226		0.219318	1.16136		0.219318	1.16136
	296	Adenylate kinase isoenzyme 1	AK1	P00568		0.68116	1.0634		0.362232	1.12731		0.222769	1.15383		0.868299	-1.01409		0.789974	-1.03794		0.868299	-1.01409		0.613842	1.07838		0.268084	1.17008		0.268084	1.17008		0.645455	1.03211		0.0100211	-1.1848		0.00262009	-1.18701		0.753988	-1.00563		0.0926373	-1.23202		0.0926373	-1.23202
	297	Carbonic anhydrase 1	CA1	P00915		0.862309	1.01295		0.867616	1.02535		0.77295	1.17369		0.519826	-1.20607		0.266503	-1.38055		0.519826	-1.20607		0.705847	1.22169		0.456362	1.41555		0.456362	1.41555		0.995263	-1.01426		0.460278	-1.24347		0.436509	-1.24009		0.967625	-1.00927		0.449297	-1.23399		0.449297	-1.23399
	298	Carbonic anhydrase 2	CA2	P00918		0.689709	-1.05074		0.954236	1.01348		0.792977	1.08365		0.49806	-1.12542		0.360228	-1.20333		0.49806	-1.12542		0.892348	1.07107		0.469818	1.21955		0.469818	1.21955		0.457588	1.16951		0.963635	-1.0083		0.971921	-1.01163		0.409024	1.20677		0.916159	1.02		0.916159	1.02
	299	Cystatin-A	CSTA	P01040		0.378935	2.01751		0.490517	1.44062		0.690491	1.16597		0.81192	-1.21043		0.845919	1.02076		0.81192	-1.21043		0.252193	2.44206		0.435766	1.41132		0.435766	1.41132		0.182643	-5.88339		0.276208	-1.91262		0.161821	-1.91615		0.0893053	-15.1693		0.0379313	-4.94047		0.0379313	-4.94047
	301	GTPase KRas	KRAS	P01116-2		0.16439	1.24758		0.056889	1.36703		0.16439	1.24758		0.622934	1.0781		0.284309	1.18133		0.622934	1.0781		0.373061	1.1572		0.373061	1.1572		0.373061	1.1572		0.572686	1.12248		0.861695	1.03445		0.572686	1.12248		0.609329	-1.10198		0.609329	-1.10198		0.609329	-1.10198
	303	Ig kappa chain C region	IGKC	P01834		1	1.47559					1	1.47559		0.869137	1.06338					0.869137	1.06338		1	1.38764					1	1.38764		1	NaN					1	NaN		NaN	NaN					NaN	NaN
	306	Hemoglobin subunit zeta	HBZ	P02008		0.702127	1.5683		1	2.34178		1	2.59165		0.0466757	-4.12264		0.0821101	-4.56254		0.0466757	-4.12264		0.173357	6.46557		1	10.6845		1	10.6845		1	5.85974		1	6.99916		1	6.99916		0.358211	-1.40206		0.517307	-1.17381		0.517307	-1.17381
	307	Hemoglobin subunit delta	HBD	P02042		0.375593	-1.23125		0.670497	-1.14469		0.652386	-1.1141		0.840822	-1.04218		0.817789	-1.0708		0.840822	-1.04218		0.494364	-1.18141		0.79234	-1.069		0.79234	-1.069		0.409076	-1.22278		0.245934	-1.3959		0.212841	-1.361		0.53052	1.12393		0.974573	1.00978		0.974573	1.00978
	309	Spectrin alpha chain, erythrocytic 1	SPTA1	P02549		0.923671	-1.01382		0.827884	1.0168		0.476921	1.09005		0.458967	1.11514		0.798868	1.0402		0.458967	1.11514		0.429278	-1.13055		0.92474	-1.02301		0.92474	-1.02301		0.415221	1.14745		0.547183	-1.06596		0.923037	-1.00982		0.226596	1.25345		0.332301	1.08176		0.332301	1.08176
	314	Band 3 anion transport protein	SLC4A1	P02730		0.862971	1.04279		0.709735	1.06092		0.395605	1.15078		0.739843	1.04492		0.758659	-1.03807		0.739843	1.04492		0.916342	-1.00204		0.521713	1.10131		0.521713	1.10131		0.534076	1.12025		0.696227	-1.05973		0.738048	-1.04354		0.331612	1.21804		0.772788	1.04194		0.772788	1.04194
	315	Serum albumin	ALB	P02768		0.493649	1.50733		0.62857	1.5786		0.650134	1.50029		0.411416	1.15268		0.337001	1.21284		0.411416	1.15268		0.771689	1.30768		0.919103	1.30157		0.919103	1.30157		0.420955	-1.95159		0.760963	-1.0957		0.972768	-0.996393		0.0575727	-4.24522		0.0953242	-2.16741		0.0953242	-2.16741
	316	Transferrin receptor protein 1	TFRC	P02786		1	NaN		1	NaN		1	NaN		NaN	NaN		NaN	NaN		NaN	NaN		1	NaN		1	NaN		1	NaN		0.0439123	6.43871		0.0586898	7.65843		0.0439123	6.43871		0.121842	9.66703		0.121842	9.66703		0.121842	9.66703
	317	Serotransferrin	TF	P02787		NaN	NaN		NaN	NaN		NaN	NaN		NaN	NaN		NaN	NaN		NaN	NaN		NaN	NaN		NaN	NaN		NaN	NaN		1	NaN		1	NaN		1	NaN		1	NaN		1	NaN		1	NaN
	318	Lactotransferrin	LTF	P02788-2		0.141013	1.63725		1	2.20053		0.298876	1.57433		0.872424	-1.01211		1	1.38104		0.872424	-1.01211		0.239254	1.65708		0.412811	1.59339		0.412811	1.59339		1	NaN		1	NaN		1	NaN		1	-2.89158		1	-2.89158		1	-2.89158
	320	Catalase	CAT	P04040		0.73696	-1.0568		0.571783	-1.06348		0.804471	1.02139		0.759458	-1.05115		0.341802	-1.14179		0.759458	-1.05115		0.98064	-1.00538		0.538071	1.07363		0.538071	1.07363		0.992485	-1.07344		0.298379	-1.34073		0.338312	-1.26382		0.714305	1.04897		0.632822	-1.12239		0.632822	-1.12239
	321	Fructose-bisphosphate aldolase A	ALDOA	P04075		0.833587	1.01813		0.791356	1.03475		0.884879	1.01606		0.18739	-1.1409		0.328267	-1.12029		0.18739	-1.1409		0.0738988	1.16159		0.134877	1.15922		0.134877	1.15922		0.479241	1.11285		0.894108	-1.01987		0.829979	-1.02831		0.74496	-1.11565		0.0609135	-1.2767		0.0609135	-1.2767
	323	Annexin A1	ANXA1	P04083		0.224146	1.25775		0.3103	1.31011		0.323053	1.25398		0.543205	1.31004		0.523721	1.36868		0.543205	1.31004		0.912686	-1.04158		0.948296	-1.04471		0.948296	-1.04471		0.377506	-1.29461		0.421778	-1.29901		0.721781	-1.09915		0.870684	1.01541		0.875659	1.19598		0.875659	1.19598
	324	Ornithine aminotransferase, mitochondrial	OAT	P04181		NaN	NaN		NaN	NaN		NaN	NaN		NaN	NaN		NaN	NaN		NaN	NaN		NaN	NaN		NaN	NaN		NaN	NaN		0.194122	1.69648		0.194122	1.69648		0.194122	1.69648		0.0325745	1.71702		0.0325745	1.71702		0.0325745	1.71702
	325	Keratin, type II cytoskeletal 6B	KRT6B	P04259		0.952601	-1.11608		0.683038	1.19187		0.930746	-1.18164		0.323083	-1.93611		0.662325	-1.37472		0.323083	-1.93611		0.135843	1.73474		0.260854	1.63849		0.260854	1.63849		0.262297	-2.36643		0.334354	-1.53091		0.564512	-1.27579		0.0263916	-5.33646		0.0261337	-2.87699		0.0261337	-2.87699
	327	Glyceraldehyde-3-phosphate dehydrogenase	GAPDH	P04406		0.818752	1.0741		0.726405	1.10738		0.491174	1.18179		0.945514	-1.01548		0.657731	-1.08372		0.945514	-1.01548		0.770365	1.09072		0.440552	1.20008		0.440552	1.20008		0.837442	-1.01268		0.146501	-1.18031		0.0733355	-1.19603		0.289859	1.24634		0.565234	1.05528		0.565234	1.05528
	329	Argininosuccinate lyase	ASL	P04424		0.761925	-1.09558		0.603084	-1.1735		0.761925	-1.09558		0.878964	1.05691		0.924704	-1.01344		0.878964	1.05691		0.677874	-1.15793		0.677874	-1.15793		0.677874	-1.15793		0.0373276	1.50426		0.0271991	1.61185		0.0373276	1.50426		0.528469	-1.12775		0.528469	-1.12775		0.528469	-1.12775
	331	Calpain small subunit 1	CAPNS1	P04632		0.179932	-1.19632		0.580957	-1.09177		0.358904	-1.13971		0.376833	-1.25405		0.488572	-1.20131		0.376833	-1.25405		0.527358	1.04826		0.549224	1.10033		0.549224	1.10033		0.941458	1.17595		0.799042	-1.00957		0.986927	1.12723		0.147838	1.20882		0.327481	1.15874		0.327481	1.15874
	332	Heat shock protein beta-1	HSPB1	P04792		0.237791	1.89771		0.082419	3.26643		0.162148	2.26033		0.187153	1.75907		0.070353	2.54205		0.187153	1.75907		0.986112	1.07881		0.636637	1.28496		0.636637	1.28496		0.649487	1.2152		0.209539	1.87606		0.400094	1.56482		0.975583	-1.09066		0.667231	1.18066		0.667231	1.18066
	334	Guanine nucleotide-binding protein G(i) subunit alpha-2	GNAI2	P04899		1	1.2969		1	1.4787		1	1.2969		1	-1.02002		1	1.1178		1	-1.02002		1	1.32287		1	1.32287		1	1.32287		1	NaN		1	NaN		1	NaN		1	NaN		1	NaN		1	NaN
	337	Sodium/potassium-transporting ATPase subunit alpha-1	ATP1A1	P05023-3		0.362479	1.21613		0.362479	1.21613		0.362479	1.21613		1	1.47437		1	1.47437		1	1.47437		1	-1.21235		1	-1.21235		1	-1.21235		1	NaN		1	NaN		1	NaN		1	NaN		1	NaN		1	NaN
	338	Arginase-1	ARG1	P05089		0.817497	1.01169		0.361272	-1.30554		0.2414	-1.32696		0.195864	-1.33625		0.305395	-1.31468		0.195864	-1.33625		0.478575	1.35187		0.964726	1.007		0.964726	1.007		0.222841	-1.59781		0.374571	-1.43012		0.457575	-1.30737		0.0419327	-2.33872		0.0942514	-1.9136		0.0942514	-1.9136
	340	ADP/ATP translocase 2	SLC25A5	P05141		NaN	NaN		NaN	NaN		NaN	NaN		NaN	NaN		NaN	NaN		NaN	NaN		NaN	NaN		NaN	NaN		NaN	NaN		0.129229	2.60387		0.235178	2.32241		0.129229	2.60387		0.0424496	8.25797		0.0424496	8.25797		0.0424496	8.25797
	341	Ubiquitin-like protein ISG15	ISG15	P05161		0.523791	1.47648		0.171107	3.51203		0.523791	1.47648		0.760378	1.45204		0.442223	3.45388		0.760378	1.45204		0.801342	1.01683		0.801342	1.01683		0.801342	1.01683		1	NaN		1	NaN		1	NaN		NaN	NaN		NaN	NaN		NaN	NaN
	342	Eukaryotic translation initiation factor 2 subunit 1	EIF2S1	P05198		0.578339	-1.07451		0.518316	1.03403		0.287991	1.07582		0.365001	-1.12366		0.311047	-1.16908		0.365001	-1.12366		0.930657	1.04574		0.237653	1.20886		0.237653	1.20886		0.206202	1.29217		0.449318	1.19179		0.399502	1.16923		0.305671	1.22547		0.54429	1.10888		0.54429	1.10888
	344	60S acidic ribosomal protein P2	RPLP2	P05387		NaN	NaN		NaN	NaN		NaN	NaN		1	NaN		1	NaN		1	NaN		1	NaN		1	NaN		1	NaN		0.638297	-1.24624		0.93364	-0.998522		0.860516	1.08033		0.124708	-1.84202		0.22039	-1.36816		0.22039	-1.36816
	345	60S acidic ribosomal protein P0	RPLP0	P05388		0.957192	-1.55148		0.990515	-1.29138		0.990515	-1.29138		0.907333	1.72216		0.907333	1.72216		0.907333	1.72216		0.858411	-2.6719		0.912546	-2.22397		0.912546	-2.22397		0.107033	1.99346		0.0764678	1.58849		0.040869	1.56292		0.138867	1.88925		0.130045	1.48122		0.130045	1.48122
	346	Lupus La protein	SSB	P05455		1	NaN		1	NaN		1	NaN		0.973708	-1.08533		0.973708	-1.08533		0.973708	-1.08533		1	NaN		1	NaN		1	NaN		NaN	NaN		NaN	NaN		NaN	NaN		1	NaN		1	NaN		1	NaN
	347	Uroporphyrinogen decarboxylase	UROD	P06132		0.236465	-1.349		0.666731	-1.05979		0.358657	-1.30832		0.337742	-1.30616		0.670811	-1.05804		0.337742	-1.30616		0.974284	-1.0328		0.904579	-1.00165		0.904579	-1.00165		0.167718	1.4249		0.302439	1.15872		0.180017	1.18379		0.188157	1.50653		0.357511	1.25161		0.357511	1.25161
	348	Gelsolin	GSN	P06396-2		0.314089	-1.27774					0.314089	-1.27774		0.520474	1.10349					0.520474	1.10349		0.177521	-1.40998					0.177521	-1.40998		0.0633933	-1.99656					1	-2.14695		0.0742806	-2.36167					1	-2.53957
	349	Prothymosin alpha	PTMA	P06454-2		0.830732	1.68628		0.94332	1.38173		0.830732	1.68628		0.356198	-1.55352		0.0787721	-1.89594		0.356198	-1.55352		0.611111	2.61968		0.611111	2.61968		0.611111	2.61968		0.982278	1.07162		0.982278	1.07162		0.982278	1.07162		0.116328	3.42297		0.116328	3.42297		0.116328	3.42297
	350	Cyclin-dependent kinase 1	CDK1	P06493		NaN	NaN		NaN	NaN		NaN	NaN		NaN	NaN		NaN	NaN		NaN	NaN		NaN	NaN		NaN	NaN		NaN	NaN		1	NaN		1	NaN		1	NaN		1	NaN		1	NaN		1	NaN
	351	ATP synthase subunit beta, mitochondrial	ATP5B	P06576		1	-4.65968		1	-4.65968		1	-4.65968		1	-1.4968		1	-1.4968		1	-1.4968		1	-3.11309		1	-3.11309		1	-3.11309		0.0673376	2.53304		0.184208	2.2279		0.189655	1.94705		0.0591703	3.92243		0.167804	3.01502		0.167804	3.01502
	352	Protein S100-A9	S100A9	P06702		1	2.4625		1	3.09558		1	3.09558		1	2.49905		1	2.49905		1	2.49905		0.795896	-1.01484		0.799522	1.23871		0.799522	1.23871		1	NaN		NaN	NaN		1	NaN		1	NaN		1	NaN		1	NaN
	353	Protein S100-A6	S100A6	P06703		0.786377	1.50463		0.943828	-1.1841		0.943828	-1.1841		0.456121	1.28826		0.456121	1.28826		0.456121	1.28826		0.617329	1.16795		0.351891	-1.52544		0.351891	-1.52544		1	-5.56948		1	-10.7379		1	-5.56948		1	-3.86211		1	-3.86211		1	-3.86211
	354	Eukaryotic translation initiation factor 4E	EIF4E	P06730		0.32052	-1.37972		0.239289	-1.61319		0.303956	-1.4627		0.399769	-1.32263		0.294833	-1.45871		0.399769	-1.32263		0.888103	-1.04316		0.681157	-1.1059		0.681157	-1.1059		0.330283	-1.19801		0.110213	-1.32482		0.330283	-1.19801		0.429133	-1.22519		0.429133	-1.22519		0.429133	-1.22519
	355	Alpha-enolase	ENO1	P06733		0.905979	1.00741		0.869453	-1.01777		0.562943	1.07378		0.420981	1.13148		0.846741	1.03534		0.420981	1.13148		0.402472	-1.12316		0.746842	-1.05374		0.746842	-1.05374		0.366549	1.2422		0.994344	-0.998622		0.967641	-0.995233		0.412028	1.19116		0.760849	-1.03787		0.760849	-1.03787
	356	Glucose-6-phosphate isomerase	GPI	P06744		0.792313	-1.02826		0.195482	1.15463		0.383178	1.09292		0.935902	-1.00121		0.5174	1.05518		0.935902	-1.00121		0.731165	-1.02701		0.114986	1.09425		0.114986	1.09425		0.561012	1.11492		0.844035	-1.0188		0.616532	-1.06669		0.553724	1.09019		0.3824	-1.09089		0.3824	-1.09089
	357	Tropomyosin alpha-3 chain	TPM3	P06753-2		0.644535	-1.14438		0.895623	1.3593		0.801494	-1.01146		0.629172	1.43254		0.374072	1.96958		0.629172	1.43254		0.422997	-1.63937		0.573107	-1.44897		0.573107	-1.44897		0.992814	-1.18046		0.855983	-1.2674		0.674642	-1.42676		0.634259	1.23629		0.927361	1.02286		0.927361	1.02286
	359	L-lactate dehydrogenase B chain	LDHB	P07195		0.828779	1.03006		0.47314	1.13807		0.520434	1.10383		0.978954	1.00551		0.844586	1.0367		0.978954	1.00551		0.850525	1.02442		0.535585	1.09778		0.535585	1.09778		0.956214	-1.02349		0.205581	-1.1615		0.136878	-1.15984		0.721133	1.03608		0.377011	-1.09376		0.377011	-1.09376
	360	Glutathione peroxidase 1	GPX1	P07203		0.440917	-1.22782		0.411382	-1.3067		0.548963	-1.16548		0.176125	-1.46926		0.0862871	-1.64728		0.176125	-1.46926		0.746539	1.19664		0.742807	1.26064		0.742807	1.26064		0.896789	-1.05361		0.591679	-1.30644		0.624495	-1.25211		0.605092	1.04115		0.875447	-1.14143		0.875447	-1.14143
	362	Protein disulfide-isomerase	P4HB	P07237		0.505305	1.14193		0.669135	1.10511		0.669135	1.10511		0.323127	-1.24327		0.323127	-1.24327		0.323127	-1.24327		0.0441567	1.41973		0.103239	1.37395		0.103239	1.37395		0.0232044	1.85163		0.0572129	1.72108		0.0232044	1.85163		0.978589	1.14404		0.978589	1.14404		0.978589	1.14404
	363	Acylphosphatase-1	ACYP1	P07311		0.61128	-1.16822		0.413132	-1.39065		0.413132	-1.39065		0.0384191	1.7357		0.0384191	1.7357		0.0384191	1.7357		0.0354447	-2.02769		0.0295481	-2.41375		0.0295481	-2.41375		1	-1.32657		1	-1.41199		1	-1.32657		1	-1.10051		1	-1.10051		1	-1.10051
	364	Cathepsin D	CTSD	P07339		0.483077	5.20443		1	5.19553		0.483077	5.20443		1	1.94938		1	1.94605		1	1.94938		1	2.66979		1	2.66979		1	2.66979		1	-1.08645		1	1.23453		1	1.23453		0.240451	-1.73081		0.612769	-1.29043		0.612769	-1.29043
	365	Annexin A2	ANXA2	P07355-2		0.360998	1.29816		0.246138	1.37475		0.644805	1.04428		0.759417	1.06026		0.373583	1.39579		0.759417	1.06026		0.442154	1.22437		0.829464	-1.0153		0.829464	-1.0153		0.376942	-2.85284		0.914774	-1.22795		0.880394	-1.24281		0.105096	-4.96662		0.140306	-2.16365		0.140306	-2.16365
	366	Calpain-1 catalytic subunit	CAPN1	P07384		0.0941892	-1.1243		0.156272	-1.10768		0.201098	-1.0846		0.12832	1.09219		0.267758	1.06943		0.12832	1.09219		0.0195748	-1.22795		0.0446583	-1.1846		0.0446583	-1.1846		0.768173	1.00857		0.0742978	-1.16606		0.0357886	-1.16608		0.722775	1.04104		0.294364	-1.12971		0.294364	-1.12971
	367	Tubulin beta chain	TUBB	P07437		1	NaN		1	NaN		1	NaN		1	NaN		1	NaN		1	NaN		1	-1.16979		1	-1.16979		1	-1.16979		0.526451	1.18936		0.541087	1.23548		0.526451	1.18936		0.44651	1.67318		0.44651	1.67318		0.44651	1.67318
	368	Carbonic anhydrase 3	CA3	P07451		0.959863	-1.09239		0.955149	-1.08747		0.786797	-1.00978		0.276629	1.58721		0.416862	1.47382		0.276629	1.58721		0.178636	-1.73386		0.33064	-1.60273		0.33064	-1.60273		0.974782	-1.11076		0.722464	1.01954		0.974782	-1.11076		0.637312	1.24298		0.637312	1.24298		0.637312	1.24298
	369	Profilin-1	PFN1	P07737		0.567806	1.7053		0.206837	2.11017		0.206837	2.11017		0.28306	1.86315		0.28306	1.86315		0.28306	1.86315		0.711251	-1.09257		0.826723	1.13258		0.826723	1.13258		0.255676	2.36586		0.00130548	2.97722		0.255676	2.36586		0.0373879	2.81542		0.0373879	2.81542		0.0373879	2.81542
	370	Bisphosphoglycerate mutase	BPGM	P07738		0.957771	1.04364		0.59578	1.13183		0.34891	1.23464		0.913434	1.00691		0.689452	-1.08335		0.913434	1.00691		0.900385	1.03648		0.319014	1.22616		0.319014	1.22616		0.57842	1.14288		0.863704	-1.00187		0.719071	-1.04666		0.471776	1.18469		0.871642	-1.00973		0.871642	-1.00973
	371	Adenine phosphoribosyltransferase	APRT	P07741		0.347729	-1.31898		0.184687	-1.54417		0.366686	-1.33806		0.783931	-1.10459		0.110094	-1.27474		0.783931	-1.10459		0.368272	-1.19409		0.371835	-1.21136		0.371835	-1.21136		0.846913	-1.06594		0.926419	-1.09733		0.846913	-1.06594		0.827088	-1.08285		0.827088	-1.08285		0.827088	-1.08285
	372	Bifunctional glutamate/proline--tRNA ligase	EPRS	P07814		0.459838	-1.35578		0.459838	-1.35578		0.459838	-1.35578		1	-1.22977		1	-1.22977		1	-1.22977		1	-1.10247		1	-1.10247		1	-1.10247		0.261506	-1.289		0.473946	-1.14537		0.261506	-1.289		0.320276	1.50589		0.320276	1.50589		0.320276	1.50589
	373	Cathepsin B	CTSB	P07858		NaN	NaN		NaN	NaN		NaN	NaN		NaN	NaN		NaN	NaN		NaN	NaN		NaN	NaN		NaN	NaN		NaN	NaN		1	NaN		1	NaN		1	NaN		1	NaN		1	NaN		1	NaN
	374	Heat shock protein HSP 90-alpha	HSP90AA1	P07900		0.688349	-1.06913		0.976415	1.02372		0.805651	-1.03951		0.610801	-1.08604		0.84746	-1.02055		0.610801	-1.08604		0.884305	1.01582		0.840658	1.04476		0.840658	1.04476		0.366759	1.14903		0.5855	-1.03484		0.96094	-0.996939		0.144295	1.38748		0.246997	1.21123		0.246997	1.21123
	377	Fumarate hydratase, mitochondrial	FH	P07954-2		0.711558	-1.03788		0.695622	-1.04131		0.925648	-0.998014		0.357803	-1.10769		0.242597	-1.15574		0.357803	-1.10769		0.462314	1.06727		0.287901	1.10989		0.287901	1.10989		0.0914062	1.29022		0.266745	1.11597		0.147345	1.17855		0.0722941	1.32362		0.111128	1.20906		0.111128	1.20906
	379	4F2 cell-surface antigen heavy chain	SLC3A2	P08195-2		NaN	NaN		NaN	NaN		NaN	NaN		NaN	NaN		NaN	NaN		NaN	NaN		NaN	NaN		NaN	NaN		NaN	NaN		1	NaN		1	NaN		1	NaN		1	NaN		1	NaN		1	NaN
	380	ATP-dependent 6-phosphofructokinase, muscle type	PFKM	P08237-3		0.0626585	1.45181		0.222629	1.37919		0.12717	1.42319		0.712676	1.0484		0.845506	1.01599		0.712676	1.0484		0.048317	1.38479		0.106185	1.35749		0.106185	1.35749		0.366143	1.22647		0.408692	1.2599		0.366143	1.22647		0.0474858	1.34203		0.0474858	1.34203		0.0474858	1.34203
	381	Heat shock protein HSP 90-beta	HSP90AB1	P08238		0.34343	-1.29039		0.755076	-1.08778		0.648134	-1.10737		0.731599	-1.07672		0.847114	-1.05766		0.731599	-1.07672		0.479531	-1.19845		0.836622	-1.02847		0.836622	-1.02847		0.390292	1.17092		0.970269	-0.995431		0.892184	1.0263		0.147015	1.37471		0.270153	1.20492		0.270153	1.20492
	382	Porphobilinogen deaminase	HMBS	P08397-2		0.092207	-1.30768		0.325743	-1.19907		0.183905	-1.25916		0.242231	-1.20581		0.411004	-1.14827		0.242231	-1.20581		0.73328	-1.08448		0.871697	-1.04424		0.871697	-1.04424		0.240584	1.25344		0.462576	1.07848		0.359474	1.07979		0.230673	1.24828		0.167637	1.07534		0.167637	1.07534
	383	Pyruvate dehydrogenase E1 component subunit alpha, somatic form, mitochondrial	PDHA1	P08559-3		NaN	NaN		NaN	NaN		NaN	NaN		NaN	NaN		NaN	NaN		NaN	NaN		NaN	NaN		NaN	NaN		NaN	NaN		NaN	NaN		NaN	NaN		NaN	NaN		1	NaN		1	NaN		1	NaN
	384	40S ribosomal protein S17	RPS17	P08708		0.169183	-1.48235		0.254464	-1.52176		0.254464	-1.52176		0.946766	-1.06143		0.946766	-1.06143		0.946766	-1.06143		0.0204108	-1.39657		0.0550961	-1.4337		0.0550961	-1.4337		0.0662112	1.6868		0.0192544	1.888		0.0662112	1.6868		0.0165833	2.06644		0.0165833	2.06644		0.0165833	2.06644
	385	Guanine nucleotide-binding protein G(k) subunit alpha	GNAI3	P08754		0.0609731	1.45383		0.166138	1.22955		0.0963778	1.22531		0.473384	-1.10503		0.555601	-1.10121		0.473384	-1.10503		0.146005	1.60653		0.346654	1.354		0.346654	1.354		0.553687	-1.14452		0.949386	1.00613		0.553687	-1.14452		0.145313	1.29931		0.145313	1.29931		0.145313	1.29931
	386	Annexin A5	ANXA5	P08758		0.353355	1.96006		0.353355	1.96006		0.353355	1.96006		0.121268	2.60555		0.121268	2.60555		0.121268	2.60555		0.596386	-1.32932		0.596386	-1.32932		0.596386	-1.32932		NaN	NaN		NaN	NaN		NaN	NaN		1	NaN		1	NaN		1	NaN
	387	40S ribosomal protein SA	RPSA	P08865		1	NaN		1	NaN		1	NaN		NaN	NaN		NaN	NaN		NaN	NaN		1	NaN		1	NaN		1	NaN		0.887892	-1.0403		0.717348	-1.16129		0.547281	-1.22725		0.250724	1.30985		0.534346	1.11032		0.534346	1.11032
	388	Gamma-enolase	ENO2	P09104		0.0493585	-1.25068		0.21016	-1.19798		0.11219	-1.22048		0.287383	-1.12112		0.439552	-1.10045		0.287383	-1.12112		0.365252	-1.11556		0.536633	-1.08862		0.536633	-1.08862		0.101185	-1.27787		0.101185	-1.27787		0.101185	-1.27787		0.0996922	-1.25115		0.0996922	-1.25115		0.0996922	-1.25115
	389	Hemoglobin subunit theta-1	HBQ1	P09105		0.384221	-1.43568		0.120095	-1.6961		0.384221	-1.43568		0.33389	-1.43871		0.0799572	-1.69968		0.33389	-1.43871		0.958128	-0.997894		0.958128	-0.997894		0.958128	-0.997894		0.996381	-1.05612		0.996381	-1.05612		0.996381	-1.05612		0.339995	1.31217		0.339995	1.31217		0.339995	1.31217
	390	Signal recognition particle 19 kDa protein	SRP19	P09132		NaN	NaN		NaN	NaN		NaN	NaN		NaN	NaN		NaN	NaN		NaN	NaN		NaN	NaN		NaN	NaN		NaN	NaN		1	-1.04221		1	-1.04221		1	-1.04221		1	-1.15277		1	-1.15277		1	-1.15277
	391	Glutathione S-transferase P	GSTP1	P09211		0.552402	-1.24432		0.948952	-1.11519		0.849171	-1.00973		0.257982	-1.57438		0.241211	-1.73882		0.257982	-1.57438		0.741048	1.26525		0.169619	1.55921		0.169619	1.55921		0.668078	-1.16452		0.819818	1.02804		0.668078	-1.16452		0.762211	1.1057		0.762211	1.1057		0.762211	1.1057
	392	Dihydropteridine reductase	QDPR	P09417		0.387254	-1.32031		0.48079	-1.32975		0.387254	-1.32031		0.620413	1.2814		0.665114	1.2723		0.620413	1.2814		0.299829	-1.69184		0.299829	-1.69184		0.299829	-1.69184		0.989825	-1.03882		0.773307	1.04785		0.989825	-1.03882		0.566061	1.19106		0.566061	1.19106		0.566061	1.19106
	394	Tropomyosin alpha-1 chain	TPM1	P09493-4		0.930504	1.51546					0.267237	2.15335		0.257013	2.26673					0.257013	2.26673		0.495709	-1.49574					0.930153	-1.05265		1	-1.39011					1	-1.39011		1	-1.15762					1	-1.15762
	395	Tropomyosin alpha-1 chain	TPM1	P09493-5		0.744949	-1.12212		0.843721	-1.05054		0.706277	-1.10301		0.893515	1.13059		0.780273	1.18705		0.893515	1.13059		0.664915	-1.26866		0.641886	-1.24705		0.641886	-1.24705		1	-1.97379		1	-1.83812		1	-1.97379		1	-1.51903		1	-1.51903		1	-1.51903
	396	Clathrin light chain A	CLTA	P09496-2		1	1.60823		1	1.60823		1	1.60823		0.110619	1.57957		0.110619	1.57957		0.110619	1.57957		1	1.01814		1	1.01814		1	1.01814		0.075145	1.91016		0.0966465	1.64722		0.075145	1.91016		0.00132497	1.57107		0.00132497	1.57107		0.00132497	1.57107
	397	Annexin A4	ANXA4	P09525		0.31175	1.26051		0.441409	1.11489		0.441409	1.11489		0.0715833	1.35538		0.0715833	1.35538		0.0715833	1.35538		0.521403	-1.07526		0.0733378	-1.21571		0.0733378	-1.21571		1	-1.09249		1	-1.15878		1	-1.09249		1	1.12238		1	1.12238		1	1.12238
	398	2,3-cyclic-nucleotide 3-phosphodiesterase	CNP	P09543-2		0.165852	-1.2364		0.127368	-1.30852		0.0585344	-1.36988		0.0327501	-1.43884		0.0812521	-1.37439		0.0327501	-1.43884		0.434952	1.16373		0.770813	1.05034		0.770813	1.05034		0.0898924	-1.2492		0.162127	-1.19259		0.187673	-1.15401		0.250572	-1.16999		0.500088	-1.08084		0.500088	-1.08084
	399	Dihydrolipoyl dehydrogenase, mitochondrial	DLD	P09622		NaN	NaN		NaN	NaN		NaN	NaN		NaN	NaN		NaN	NaN		NaN	NaN		NaN	NaN		NaN	NaN		NaN	NaN		0.471462	1.20451		0.738985	1.07446		0.471462	1.20451		0.248588	2.42476		0.248588	2.42476		0.248588	2.42476
	400	Heterogeneous nuclear ribonucleoprotein A1	HNRNPA1	P09651-3		0.116072	-1.56093		0.116072	-1.56093		0.116072	-1.56093		0.698914	-1.05499		0.698914	-1.05499		0.698914	-1.05499		0.698573	-1.47957		0.698573	-1.47957		0.698573	-1.47957		0.933792	-1.02077		0.714184	-1.15656		0.933792	-1.02077		0.130259	1.43163		0.130259	1.43163		0.130259	1.43163
	401	Leukotriene A-4 hydrolase	LTA4H	P09960		0.87418	-1.03768		0.848298	-1.05628		0.983458	1.00664		0.853805	-1.05866		0.628713	-1.12567		0.853805	-1.05866		0.986995	1.02022		0.844551	1.06569		0.844551	1.06569		0.555954	-1.09081		0.778467	-1.04271		0.555954	-1.09081		0.675421	1.06995		0.675421	1.06995		0.675421	1.06995
	402	Fructose-bisphosphate aldolase C	ALDOC	P09972		0.823733	-1.0536		0.446694	-1.23895		0.823733	-1.0536		0.774163	-1.05414		0.405551	-1.23959		0.774163	-1.05414		0.968491	-0.99949		0.968491	-0.99949		0.968491	-0.99949		0.941869	1.17079		0.587222	-1.07084		0.667594	-1.01641		0.401799	1.25281		0.903383	1.05278		0.903383	1.05278
	403	Schlafen family member 14	SLFN14	P0C7P3-2		1	NaN		1	NaN		1	NaN		0.826743	-1.7323		1	1.99873		0.826743	-1.7323		1	NaN		1	NaN		1	NaN		0.0323039	1.71803		0.0188619	1.87531		0.0323039	1.71803		0.0271594	2.02531		0.0271594	2.02531		0.0271594	2.02531
	405	Heat shock 70 kDa protein 1A	HSPA1A	P0DMV8		0.709905	1.08591		0.856892	1.07121		0.847329	1.06873		0.689075	-1.01974		0.748172	-1.01738		0.689075	-1.01974		0.573223	1.10735		0.681845	1.08983		0.681845	1.08983		0.0587533	1.50183		0.0843031	1.27242		0.0355728	1.30943		0.235822	1.27261		0.491719	1.10958		0.491719	1.10958
	407	Calmodulin-3	CALM3	P0DP25		0.122528	-1.79322		0.122528	-1.79322		0.122528	-1.79322		0.0877867	-1.85834		0.0877867	-1.85834		0.0877867	-1.85834		0.925032	1.03631		0.925032	1.03631		0.925032	1.03631		0.781293	1.1876		0.781293	1.1876		0.781293	1.1876		0.24404	1.43877		0.24404	1.43877		0.24404	1.43877
	409	60 kDa SS-A/Ro ribonucleoprotein	TROVE2	P10155		0.898668	1.0553		0.898668	1.0553		0.898668	1.0553		0.383549	-1.81838		0.383549	-1.81838		0.383549	-1.81838		0.657245	1.91894		0.657245	1.91894		0.657245	1.91894		0.753973	-1.1601		0.914736	-1.11103		0.914736	-1.11103		0.880842	1.01141		0.740792	1.05608		0.740792	1.05608
	411	Thioredoxin	TXN	P10599		0.0391111	-1.26924		0.1462	-1.2089		0.0870397	-1.20508		0.876973	-1.00494		0.882449	-1.00813		0.876973	-1.00494		0.1291	-1.263		0.267242	-1.19916		0.267242	-1.19916		0.0105831	-1.14761		0.0715582	-1.12881		0.0293189	-1.14363		0.336419	1.11874		0.401144	1.12263		0.401144	1.12263
	412	cAMP-dependent protein kinase type I-alpha regulatory subunit	PRKAR1A	P10644		0.867326	-1.07893		0.67406	-1.32324		0.867326	-1.07893		0.704385	-1.18578		0.535131	-1.45428		0.704385	-1.18578		0.853477	1.09903		0.853477	1.09903		0.853477	1.09903		0.29367	1.53282		0.49675	1.46809		0.29367	1.53282		0.0838527	1.61368		0.0838527	1.61368		0.0838527	1.61368
	413	Uroporphyrinogen-III synthase	UROS	P10746		0.377346	-1.24558		0.825029	-1.03023		0.949786	1.01748		0.66528	-1.00459		0.656157	-1.05306		0.66528	-1.00459		0.702604	-1.23989		0.743582	1.02215		0.743582	1.02215		0.364835	1.21468		0.66732	1.05279		0.795	-1.03508		0.247422	1.39673		0.528539	1.11091		0.528539	1.11091
	414	S-formylglutathione hydrolase	ESD	P10768		0.509222	1.20484		0.541221	1.24152		0.369292	1.31298		0.0373694	1.50241		0.0911146	1.42064		0.0373694	1.50241		0.233693	-1.24698		0.440753	-1.14428		0.440753	-1.14428		0.0672253	1.91891		0.125411	1.84015		0.125411	1.84015		0.072594	1.62016		0.128752	1.55367		0.128752	1.55367
	415	60 kDa heat shock protein, mitochondrial	HSPD1	P10809		NaN	NaN		NaN	NaN		NaN	NaN		1	NaN		1	NaN		1	NaN		1	NaN		1	NaN		1	NaN		0.0211831	3.87938		0.00138662	3.42007		0.00346505	3.04957		0.0171146	6.69734		0.0181527	5.26475		0.0181527	5.26475
	416	78 kDa glucose-regulated protein	HSPA5	P11021		0.733774	1.13917		0.960627	1.01064		0.884856	1.10138		0.592515	-1.23492		0.486205	-1.3458		0.592515	-1.23492		0.413987	1.40678		0.579252	1.36012		0.579252	1.36012		0.95526	-1.0464		0.721263	1.21521		0.535374	1.30063		0.576149	-1.25203		0.90392	1.08701		0.90392	1.08701
	417	Heat shock cognate 71 kDa protein	HSPA8	P11142		0.246226	-1.12321		0.395971	-1.12737		0.292536	-1.13079		0.723334	-1.03355		0.786375	-1.03042		0.723334	-1.03355		0.663183	-1.08675		0.67764	-1.09408		0.67764	-1.09408		0.360282	1.2077		0.637765	-1.03959		0.929285	1.01352		0.249187	1.28607		0.232477	1.07929		0.232477	1.07929
	418	Solute carrier family 2, facilitated glucose transporter member 1	SLC2A1	P11166		0.244002	-1.13426		0.46308	-1.09827		0.491587	-1.07607		0.924521	-0.998811		0.884432	-1.01942		0.924521	-0.998811		0.129799	-1.1356		0.259226	-1.07735		0.259226	-1.07735		0.405394	1.16		0.983071	-1.0216		0.967368	-1.02435		0.421545	1.17664		0.987884	-1.00986		0.987884	-1.00986
	419	Protein 4.1	EPB41	P11171-2		0.977298	1.0065		0.494096	1.05636		0.281786	1.0892		0.279736	1.08453		0.51844	1.05182		0.279736	1.08453		0.460387	-1.07752		0.944488	-0.995708		0.944488	-0.995708		0.385374	1.20243		0.510372	-1.07133		0.983418	-0.997168		0.387573	1.18644		0.909848	-1.0106		0.909848	-1.0106
	421	Uridine 5-monophosphate synthase	UMPS	P11172		0.557048	-1.13753		0.557048	-1.13753		0.557048	-1.13753		0.0104244	-1.90124		0.0104244	-1.90124		0.0104244	-1.90124		0.1636	1.67138		0.1636	1.67138		0.1636	1.67138		0.254278	-1.22735		0.254278	-1.22735		0.254278	-1.22735		0.399265	-1.11017		0.399265	-1.11017		0.399265	-1.11017
	423	Glycogen phosphorylase, brain form	PYGB	P11216		1	-1.75915		1	-1.75915		1	-1.75915		1	-1.81085		1	-1.81085		1	-1.81085		1	1.02939		1	1.02939		1	1.02939		1	-1.01638		1	-1.01638		1	-1.01638		0.406967	1.08522		0.406967	1.08522		0.406967	1.08522
	425	Spectrin beta chain, erythrocytic	SPTB	P11277		0.999787	-1.00048		0.79601	1.02341		0.490453	1.07806		0.562175	1.08951		0.849247	1.03428		0.562175	1.08951		0.5623	-1.09004		0.988201	-1.01063		0.988201	-1.01063		0.373309	1.16497		0.788516	-1.02133		0.969807	-1.00383		0.235329	1.26942		0.335652	1.0855		0.335652	1.0855
	427	Glucose-6-phosphate 1-dehydrogenase	G6PD	P11413		0.975577	-0.995312		0.895941	-1.02208		0.968313	1.0113		0.45473	-1.11085		0.409231	-1.14821		0.45473	-1.11085		0.438477	1.11608		0.506144	1.1234		0.506144	1.1234		0.665364	1.0558		0.0689241	-1.31964		0.306518	-1.16904		0.714409	-1.00155		0.0369468	-1.23617		0.0369468	-1.23617
	428	C-1-tetrahydrofolate synthase, cytoplasmic	MTHFD1	P11586		0.243484	-1.24643		0.40975	-1.207		0.475422	-1.14852		0.0722712	-1.60223		0.094268	-1.68382		0.0722712	-1.60223		0.291708	1.28546		0.225273	1.39504		0.225273	1.39504		0.569078	1.09261		0.376878	-1.11597		0.451908	-1.08309		0.502109	1.10832		0.354241	-1.06774		0.354241	-1.06774
	429	Alcohol dehydrogenase class-3	ADH5	P11766		0.470313	1.12454		0.689911	-1.13233		0.616305	1.06925		0.816366	1.12384		0.703923	-1.07733		0.816366	1.12384		0.704497	-0.99938		0.832919	-1.05106		0.832919	-1.05106		0.487596	1.10562		0.811867	-1.06634		0.77336	-1.06662		0.330302	1.2314		0.750606	1.04419		0.750606	1.04419
	430	Ribose-phosphate pyrophosphokinase 2	PRPS2	P11908		0.510265	-1.25201		0.510265	-1.25201		0.510265	-1.25201		0.409676	-1.39106		0.409676	-1.39106		0.409676	-1.39106		0.846645	1.11106		0.846645	1.11106		0.846645	1.11106		0.748277	1.15942		0.814219	1.16774		0.748277	1.15942		0.874632	1.01778		0.874632	1.01778		0.874632	1.01778
	431	Polyadenylate-binding protein 1	PABPC1	P11940-2		0.893852	-1.2954		0.676886	-1.73192		0.676886	-1.73192		0.445488	1.9216		0.445488	1.9216		0.445488	1.9216		0.217587	-2.48924		0.159615	-3.32805		0.159615	-3.32805		0.514443	1.27068		0.724581	1.17524		0.744612	-1.02756		0.188731	1.83133		0.139562	1.40256		0.139562	1.40256
	432	Histidine--tRNA ligase, cytoplasmic	HARS	P12081-4		0.431605	1.37467		0.221812	1.62351		0.137033	1.58651		0.555029	-1.10492		0.704439	-1.07974		0.555029	-1.10492		0.235761	1.5189		0.0936129	1.75296		0.0936129	1.75296		0.0618257	1.6678		0.122228	1.3974		0.0572061	1.42617		0.127324	1.66017		0.25502	1.41964		0.25502	1.41964
	433	Prolactin-inducible protein	PIP	P12273		0.694822	-1.16069		0.955868	-1.00372		0.694822	-1.16069		0.711926	-1.10843		0.990647	1.04327		0.711926	-1.10843		0.95383	-1.04715		0.95383	-1.04715		0.95383	-1.04715		0.810542	-1.44225		0.810542	-1.44225		0.810542	-1.44225		0.187326	-3.12348		0.187326	-3.12348		0.187326	-3.12348
	434	Myosin light chain 4	MYL4	P12829		0.112016	3.27038		0.112016	3.27038		0.112016	3.27038		0.0284408	1.95099		0.0284408	1.95099		0.0284408	1.95099		0.376981	1.67626		0.376981	1.67626		0.376981	1.67626		1	1.63326		1	1.63326		1	1.63326		1	1.45317		1	1.45317		1	1.45317
	435	Xaa-Pro dipeptidase	PEPD	P12955		0.328666	1.23968		0.602112	1.09713		0.328666	1.23968		0.517152	1.3013		0.847439	1.15166		0.517152	1.3013		0.933424	-1.04971		0.933424	-1.04971		0.933424	-1.04971		0.0258407	-1.68462		0.000196807	-1.54267		0.0258407	-1.68462		0.0131892	-1.37882		0.0131892	-1.37882		0.0131892	-1.37882
	436	X-ray repair cross-complementing protein 6	XRCC6	P12956		NaN	NaN		NaN	NaN		NaN	NaN		NaN	NaN		NaN	NaN		NaN	NaN		NaN	NaN		NaN	NaN		NaN	NaN		1	NaN		1	NaN		1	NaN		1	NaN		1	NaN		1	NaN
	437	X-ray repair cross-complementing protein 5	XRCC5	P13010		NaN	NaN		NaN	NaN		NaN	NaN		NaN	NaN		NaN	NaN		NaN	NaN		NaN	NaN		NaN	NaN		NaN	NaN		1	NaN		1	NaN		1	NaN		1	1.09066		1	1.09066		1	1.09066
	438	Cytochrome c oxidase subunit 4 isoform 1, mitochondrial	COX4I1	P13073		NaN	NaN		NaN	NaN		NaN	NaN		NaN	NaN		NaN	NaN		NaN	NaN		NaN	NaN		NaN	NaN		NaN	NaN		1	NaN		1	NaN		1	NaN		1	NaN		1	NaN		1	NaN
	440	Ribonuclease inhibitor	RNH1	P13489		0.442422	-1.05326		0.632514	-1.03934		0.761413	-1.02085		0.155835	1.2058		0.267178	1.18435		0.155835	1.2058		0.0887293	-1.27003		0.184641	-1.23094		0.184641	-1.23094		0.545783	1.13916		0.900025	-1.02043		0.678896	-1.09922		0.447697	1.25673		0.931861	-0.996383		0.931861	-0.996383
	441	Elongation factor 2	EEF2	P13639		0.316595	2.2967		0.503506	2.30306		0.458082	2.33493		0.680476	-1.37886		0.793296	-1.39793		0.680476	-1.37886		0.145053	3.16682		0.255224	3.21953		0.255224	3.21953		0.246394	1.33963		0.54091	1.10956		0.440218	1.11167		0.264622	1.32757		0.524508	1.10166		0.524508	1.10166
	443	Translationally-controlled tumor protein	TPT1	P13693		0.368857	-1.36439		0.479589	-1.32393		0.620265	-1.14768		0.56365	-1.29854		0.376321	-1.49797		0.56365	-1.29854		0.716087	-1.05071		0.974782	1.13145		0.974782	1.13145		0.486299	1.18626		0.771574	1.01603		0.486299	1.18626		0.210764	1.35416		0.210764	1.35416		0.210764	1.35416
	444	Delta-aminolevulinic acid dehydratase	ALAD	P13716		0.246984	1.27915		0.331234	1.31656		0.224423	1.35855		0.235805	1.32171		0.340396	1.28086		0.235805	1.32171		0.894185	-1.03327		0.867916	1.02788		0.867916	1.02788		0.247447	1.24738		0.65636	1.10364		0.413383	1.19072		0.0406982	1.37831		0.0981582	1.31571		0.0981582	1.31571
	445	Plastin-2	LCP1	P13796		0.297865	1.26073		0.279891	1.27799		0.147497	1.38939		0.43515	-1.19461		0.335408	-1.29874		0.43515	-1.19461		0.1417	1.50609		0.106858	1.65978		0.106858	1.65978		0.690376	1.16413		0.148938	1.35602		0.690376	1.16413		0.19683	1.24921		0.19683	1.24921		0.19683	1.24921
	446	Acylamino-acid-releasing enzyme	APEH	P13798		0.940374	-1.00531		0.597955	1.05002		0.454696	1.06364		0.323025	-1.09695		0.349823	-1.11118		0.323025	-1.09695		0.418905	1.09115		0.0740105	1.16676		0.0740105	1.16676		0.676887	1.05173		0.934797	-1.02018		0.659557	-1.07176		0.380295	1.16619		0.819489	1.03459		0.819489	1.03459
	447	Electron transfer flavoprotein subunit alpha, mitochondrial	ETFA	P13804		NaN	NaN		NaN	NaN		NaN	NaN		NaN	NaN		NaN	NaN		NaN	NaN		NaN	NaN		NaN	NaN		NaN	NaN		1	-1.00117		1	-1.00117		1	-1.00117		1	1.02652		1	1.02652		1	1.02652
	448	cAMP-dependent protein kinase type II-alpha regulatory subunit	PRKAR2A	P13861-2		1	5.01813		1	NaN		1	NaN		1	NaN		1	NaN		1	NaN		1	NaN		NaN	NaN		NaN	NaN		0.8363	1.36914		0.86763	1.04185		0.8363	1.36914		0.642314	-1.11064		0.642314	-1.11064		0.642314	-1.11064
	452	Farnesyl pyrophosphate synthase	FDPS	P14324-2		0.498161	-1.07121		0.719227	1.0323		0.96884	-1.00653		0.0439077	-1.71697		0.0962906	-1.65245		0.0439077	-1.71697		0.0688525	1.60283		0.0809141	1.70583		0.0809141	1.70583		0.158901	-1.25992		0.249108	-1.16107		0.158901	-1.25992		0.114502	-1.31367		0.114502	-1.31367		0.114502	-1.31367
	453	Alcohol dehydrogenase [NADP(+)]	AKR1A1	P14550		0.0359619	1.32699		0.060838	1.34888		0.0359619	1.32699		0.0320188	1.22284		0.0466893	1.24301		0.0320188	1.22284		0.41785	1.08517		0.41785	1.08517		0.41785	1.08517		0.39879	-1.30994		0.681256	-1.16904		0.39879	-1.30994		0.889232	-1.00218		0.889232	-1.00218		0.889232	-1.00218
	455	Endoplasmin	HSP90B1	P14625		0.848167	1.40962		0.716922	1.11978		0.911929	1.28759		0.440189	-1.27699		0.209039	-1.46836		0.440189	-1.27699		0.564392	1.80007		0.775874	1.64425		0.775874	1.64425		0.361419	2.37975		0.451089	2.58257		0.361419	2.37975		0.0244812	2.0723		0.0244812	2.0723		0.0244812	2.0723
	456	Insulin-degrading enzyme	IDE	P14735		0.389138	-1.12574		0.391272	-1.16333		0.518503	-1.10444		0.337818	-1.20895		0.319953	-1.27341		0.337818	-1.20895		0.626845	1.07392		0.647958	1.09463		0.647958	1.09463		0.514009	1.10505		0.22696	-1.15987		0.218828	-1.13656		0.267544	1.42215		0.460757	1.13233		0.460757	1.13233
	457	Aspartate--tRNA ligase, cytoplasmic	DARS	P14868		0.275544	1.16649		0.300298	1.16486		0.16097	1.23667		0.0373699	1.25691		0.0625011	1.18393		0.0373699	1.25691		0.424502	-1.07752		0.802587	-1.01637		0.802587	-1.01637		0.036032	1.37679		0.0141941	1.46449		0.036032	1.37679		0.133368	1.43195		0.133368	1.43195		0.133368	1.43195
	458	Junction plakoglobin	JUP	P14923		0.290223	1.70098		0.117234	1.59346		0.601777	1.06726		0.448469	-1.54548		0.970695	-1.03513		0.448469	-1.54548		0.0504038	2.62884		0.0184956	1.64943		0.0184956	1.64943		0.343334	-2.63994		0.690178	-1.3757		0.779368	-1.27808		0.027395	-7.25969		0.0229594	-3.51465		0.0229594	-3.51465
	459	Glutamine synthetase	GLUL	P15104		NaN	NaN		NaN	NaN		NaN	NaN		NaN	NaN		NaN	NaN		NaN	NaN		NaN	NaN		NaN	NaN		NaN	NaN		0.0127182	1.78106		0.0127182	1.78106		0.0127182	1.78106		0.00942871	1.70859		0.00942871	1.70859		0.00942871	1.70859
	460	Eukaryotic peptide chain release factor GTP-binding subunit ERF3A	GSPT1	P15170-2		0.980526	1.0702		0.909702	1.11951		0.783929	1.23884		0.984509	-1.10672		0.882948	-1.22469		0.984509	-1.10672		0.993067	1.18441		0.783923	1.37105		0.783923	1.37105		0.903998	-1.06075		0.999339	-1.10466		0.903998	-1.06075		0.421477	1.21688		0.421477	1.21688		0.421477	1.21688
	461	Ezrin	EZR	P15311		0.222865	-1.22547		0.569629	-1.1316		0.374428	-1.18158		0.24056	-1.18454		0.442054	-1.13443		0.24056	-1.18454		0.654465	-1.03455		0.922131	-0.997506		0.922131	-0.997506		0.346541	1.29781		0.982818	1.03049		0.83455	1.05785		0.25803	1.34962		0.367879	1.10008		0.367879	1.10008
	462	Ubiquitin carboxyl-terminal hydrolase isozyme L3	UCHL3	P15374		0.201066	1.75489		0.340162	1.64968		0.201066	1.75489		0.000860803	2.04751		0.0021611	1.92476		0.000860803	2.04751		0.429085	-1.16674		0.429085	-1.16674		0.429085	-1.16674		1	1.37111		1	1.37111		1	1.37111		1	1.14832		1	1.14832		1	1.14832
	463	Nucleoside diphosphate kinase A	NME1	P15531		0.435067	1.20937		0.314214	1.32094		0.435067	1.20937		0.755412	1.05705		0.499928	1.15456		0.755412	1.05705		0.564227	1.14411		0.564227	1.14411		0.564227	1.14411		1	1.36815		1	1.74707		1	1.36815		1	1.04598		1	1.04598		1	1.04598
	464	40S ribosomal protein S2	RPS2	P15880		NaN	NaN		NaN	NaN		NaN	NaN		NaN	NaN		NaN	NaN		NaN	NaN		NaN	NaN		NaN	NaN		NaN	NaN		0.00593755	1.48682		0.0360941	1.50724		0.0167213	1.48374		0.10302	1.63984		0.164002	1.63644		0.164002	1.63644
	465	Desmoplakin	DSP	P15924		0.384809	1.35861		0.172549	1.40269		0.736114	-1.00229		0.338574	-1.55799		0.769848	-1.10817		0.338574	-1.55799		0.0321702	2.1167		0.00580312	1.55442		0.00580312	1.55442		0.260193	-2.46796		0.457975	-1.53354		0.559906	-1.37364		0.0286633	-5.33393		0.0286539	-2.96882		0.0286539	-2.96882
	466	CD44 antigen	CD44	P16070		NaN	NaN		NaN	NaN		NaN	NaN		1	NaN		1	NaN		1	NaN		1	NaN		1	NaN		1	NaN		1	NaN		1	NaN		1	NaN		1	NaN		1	NaN		1	NaN
	467	Ribosyldihydronicotinamide dehydrogenase [quinone]	NQO2	P16083		0.658925	-1.55118		0.658925	-1.55118		0.658925	-1.55118		0.73529	1.02854		0.73529	1.02854		0.73529	1.02854		0.146458	-1.59545		0.146458	-1.59545		0.146458	-1.59545		0.0390395	-1.58318		0.0390395	-1.58318		0.0390395	-1.58318		0.342513	-1.43215		0.342513	-1.43215		0.342513	-1.43215
	468	Carbonyl reductase [NADPH] 1	CBR1	P16152		0.467327	1.16854		0.329842	1.30516		0.361558	1.24186		0.285094	1.2081		0.238949	1.26968		0.285094	1.2081		0.821996	-1.03386		0.955272	1.02794		0.955272	1.02794		0.0824285	1.29112		0.170625	1.32708		0.113946	1.31006		0.32086	1.2634		0.361291	1.28193		0.361291	1.28193
	470	Ankyrin-1	ANK1	P16157-3		0.804196	-1.02937		0.999586	-1.00321		0.567626	1.05696		0.991886	1.00865		0.686486	-1.05126		0.991886	1.00865		0.841721	-1.03828		0.66991	1.04789		0.66991	1.04789		0.440478	1.15338		0.500438	-1.06185		0.674169	-1.03187		0.315419	1.23849		0.693059	1.04063		0.693059	1.04063
	473	Serine/threonine-protein phosphatase 2B catalytic subunit beta isoform	PPP3CB	P16298-3		NaN	NaN		NaN	NaN		NaN	NaN		NaN	NaN		NaN	NaN		NaN	NaN		NaN	NaN		NaN	NaN		NaN	NaN		1	NaN		1	NaN		1	NaN		1	NaN		1	NaN		1	NaN
	475	Erythrocyte membrane protein band 4.2	EPB42	P16452-2		0.926779	1.00817		0.87813	1.00811		0.45645	1.07074		0.528075	1.04473		0.797789	-1.01665		0.528075	1.04473		0.570989	-1.03626		0.44676	1.0249		0.44676	1.0249		0.312139	1.203		0.913158	1.00509		0.682931	1.02849		0.355177	1.17844		0.899141	1.0075		0.899141	1.0075
	476	Fumarylacetoacetase	FAH	P16930		0.549342	1.29862		0.304127	1.86591		0.47284	1.45924		0.810465	-1.02415		0.42101	1.24852		0.810465	-1.02415		0.572935	1.32998		0.427467	1.49449		0.427467	1.49449		0.095573	1.7671		0.14949	1.82499		0.095573	1.7671		0.25934	1.32409		0.25934	1.32409		0.25934	1.32409
	477	Stathmin	STMN1	P16949		0.461818	-1.25494		1	1.01534		0.461818	-1.25494		1	-2.60549		1	-2.04481		1	-2.60549		1	2.07618		1	2.07618		1	2.07618		0.282822	-1.42681		0.101622	-1.73013		0.0830948	-1.63726		0.68068	-1.07748		0.471083	-1.2364		0.471083	-1.2364
	478	Y-box-binding protein 3	YBX3	P16989-2		0.103789	-1.86696		0.0904547	-2.19437		0.21133	-1.82138		0.612857	-1.26161		0.0860917	-1.51997		0.612857	-1.26161		0.116911	-1.47982		0.256201	-1.4437		0.256201	-1.4437		0.125091	1.59107		0.0811039	1.27186		0.125091	1.59107		0.103618	1.57017		0.103618	1.57017		0.103618	1.57017
	480	Aspartate aminotransferase, cytoplasmic	GOT1	P17174		0.379415	1.09122		0.765155	1.0341		0.416699	1.10264		0.369607	1.1014		0.761935	1.03294		0.369607	1.1014		0.932556	-1.00934		0.991411	-0.998881		0.991411	-0.998881		0.545015	1.1658		0.191278	-1.28568		0.638696	-1.07169		0.300263	1.3293		0.545354	1.06397		0.545354	1.06397
	481	cAMP-dependent protein kinase catalytic subunit alpha	PRKACA	P17612-2		1	-1.03779		1	-1.03779		1	-1.03779		0.916005	1.06563		0.916005	1.06563		0.916005	1.06563		1	-1.1059		1	-1.1059		1	-1.1059		0.150825	1.43753		0.0843434	1.59508		0.150825	1.43753		0.841186	1.08942		0.841186	1.08942		0.841186	1.08942
	483	CTP synthase 1	CTPS1	P17812		0.725341	-1.04726		0.577828	-1.09377		0.847161	-1.01936		0.311647	-1.18193		0.190641	-1.26821		0.311647	-1.18193		0.533983	1.12859		0.542553	1.15949		0.542553	1.15949		0.745232	-1.06247		0.592913	-1.11008		0.745232	-1.06247		0.991984	-1.00933		0.991984	-1.00933		0.991984	-1.00933
	484	ATP-dependent 6-phosphofructokinase, liver type	PFKL	P17858		0.748704	-1.03608		0.34005	1.08943		0.805577	1.0201		0.152696	-1.25737		0.306484	-1.17735		0.152696	-1.25737		0.203565	1.21358		0.151413	1.28264		0.151413	1.28264		0.525214	1.16827		0.329155	1.10771		0.808034	-1.0201		0.23667	1.34435		0.435935	1.12804		0.435935	1.12804
	486	Galectin-3	LGALS3	P17931		0.317444	-1.51458		0.437562	-1.48966		0.317444	-1.51458		0.111132	-2.00596		0.199191	-1.97296		0.111132	-2.00596		0.757137	1.32443		0.757137	1.32443		0.757137	1.32443		0.205626	-1.4149		0.210952	-1.48843		0.205626	-1.4149		0.998839	1.03505		0.998839	1.03505		0.998839	1.03505
	487	26S protease regulatory subunit 6A	PSMC3	P17980		0.788116	1.06166		0.431205	1.08237		0.261075	1.18975		0.686641	1.06503		0.783837	-1.0321		0.686641	1.06503		0.933623	-1.00317		0.383276	1.11711		0.383276	1.11711		0.414265	1.23022		0.610138	1.05278		0.759294	-1.04514		0.210281	1.60127		0.0603958	1.24539		0.0603958	1.24539
	488	T-complex protein 1 subunit alpha	TCP1	P17987		0.788322	-1.02369		0.840736	1.03874		0.837786	-1.01763		0.144466	-1.28022		0.279016	-1.21113		0.144466	-1.28022		0.202937	1.2506		0.276724	1.25804		0.276724	1.25804		0.470278	1.16369		0.762171	-1.02991		0.592101	-1.05752		0.305849	1.30004		0.58864	1.05641		0.58864	1.05641
	490	60S ribosomal protein L35a	RPL35A	P18077		NaN	NaN		NaN	NaN		NaN	NaN		NaN	NaN		NaN	NaN		NaN	NaN		NaN	NaN		NaN	NaN		NaN	NaN		0.937688	1.20342		0.606298	-1.06725		0.810506	1.0973		0.0679795	1.74229		0.154315	1.58866		0.154315	1.58866
	491	ADP-ribosylation factor 4	ARF4	P18085		0.331352	1.76849		0.587876	1.34712		0.587876	1.34712		1	-1.58316		1	-1.58316		1	-1.58316		1	2.7998		1	2.1327		1	2.1327		0.252894	1.38327		0.181964	1.51108		0.252894	1.38327		0.50071	1.11442		0.50071	1.11442		0.50071	1.11442
	492	60S ribosomal protein L7	RPL7	P18124		NaN	NaN		NaN	NaN		NaN	NaN		NaN	NaN		NaN	NaN		NaN	NaN		NaN	NaN		NaN	NaN		NaN	NaN		0.422566	1.31694		0.666316	1.16543		0.666316	1.16543		0.355694	1.2572		0.626045	1.11256		0.626045	1.11256
	493	Vinculin	VCL	P18206		0.992094	-1.04231		0.60859	1.11246		0.992094	-1.04231		0.679987	-1.13384		0.920591	1.02266		0.679987	-1.13384		0.659329	1.08781		0.659329	1.08781		0.659329	1.08781		0.159555	-1.74073		0.325039	-1.30809		0.325039	-1.30809		0.0731461	-1.87806		0.179931	-1.41129		0.179931	-1.41129
	495	Blood group Rh(CE) polypeptide	RHCE	P18577		0.684305	-1.07995		0.328352	-1.41445		0.684305	-1.07995		0.699674	-1.11763		0.273501	-1.46381		0.699674	-1.11763		0.935582	1.0349		0.935582	1.0349		0.935582	1.0349		1	-1.02319		1	-1.02319		1	-1.02319		0.242581	2.13513		0.242581	2.13513		0.242581	2.13513
	496	60S ribosomal protein L17	RPL17	P18621-3		1	NaN		NaN	NaN		1	NaN		1	NaN		NaN	NaN		1	NaN		NaN	NaN		NaN	NaN		NaN	NaN		0.383857	1.14728		0.466063	1.15085		0.383857	1.14728		0.279915	1.36692		0.279915	1.36692		0.279915	1.36692
	497	Phosphoglycerate mutase 1	PGAM1	P18669		0.943814	1.02547		0.505611	1.25323		0.655418	1.14059		0.551339	1.13243		0.378994	1.24425		0.551339	1.13243		0.605459	-1.1043		0.969351	1.00721		0.969351	1.00721		0.353339	-1.45541		0.477607	-1.37076		0.353339	-1.45541		0.444146	1.19994		0.444146	1.19994		0.444146	1.19994
	499	Hexokinase-1	HK1	P19367-2		0.678373	-1.02344		0.561542	1.06946		0.593305	1.06675		0.614727	-1.2215		0.73162	-1.2184		0.614727	-1.2215		0.401208	1.19352		0.43711	1.30303		0.43711	1.30303		0.0888641	1.53953		0.135209	1.58152		0.0888641	1.53953		0.155087	1.69592		0.155087	1.69592		0.155087	1.69592
	500	E3 ubiquitin-protein ligase TRIM21	TRIM21	P19474		0.697048	-1.02258		0.864211	1.07151		0.722971	1.00721		0.122267	-1.19769		0.262248	-1.12582		0.122267	-1.19769		0.826054	1.17125		0.90338	1.20633		0.90338	1.20633		0.519734	1.09338		0.688393	1.07267		0.519734	1.09338		0.718828	1.0311		0.718828	1.0311		0.718828	1.0311
	502	Spermidine synthase	SRM	P19623		0.810897	1.04383		0.633724	1.15715		0.810897	1.04383		1	-1.78706		1	-1.61206		1	-1.78706		1	1.86539		1	1.86539		1	1.86539		0.878045	1.03337		0.375162	1.35252		0.878045	1.03337		0.0825828	1.42704		0.0825828	1.42704		0.0825828	1.42704
	506	Eukaryotic translation initiation factor 2 subunit 2	EIF2S2	P20042		0.0258471	-1.48675		0.0600786	-1.48563		0.0258471	-1.48675		0.00905022	-1.55166		0.0245327	-1.55049		0.00905022	-1.55166		0.7688	1.04366		0.7688	1.04366		0.7688	1.04366		0.784728	1.12376		0.964909	1.04314		0.784728	1.12376		0.650773	1.07608		0.650773	1.07608		0.650773	1.07608
	507	Annexin A7	ANXA7	P20073-2		0.728224	-1.04524		0.337619	-1.08934		0.947753	-1.01726		0.0544865	-1.43495		0.0399128	-1.53663		0.0544865	-1.43495		0.047729	1.37285		0.0684102	1.41061		0.0684102	1.41061		0.335462	1.19007		0.876023	-1.00786		0.764639	1.01344		0.212656	1.29158		0.128021	1.09988		0.128021	1.09988
	509	Ras-related protein Rab-5A	RAB5A	P20339-2		1	-0.995292		1	-0.995292		1	-0.995292		1	1.19949		1	1.19949		1	1.19949		0.35079	-1.19384		0.35079	-1.19384		0.35079	-1.19384		1	NaN		1	NaN		1	NaN		1	NaN		1	NaN		1	NaN
	510	Ras-related protein Rab-6A	RAB6A	P20340-2		0.849874	-1.04215		0.870242	1.01125		0.901604	1.00621		0.565303	-1.10839		0.672885	-1.10287		0.565303	-1.10839		0.620863	1.06356		0.440249	1.11528		0.440249	1.11528		0.235626	1.25898		0.821447	1.03089		0.448303	1.17421		0.701528	1.04797		0.880648	-1.02312		0.880648	-1.02312
	511	Proteasome subunit beta type-1	PSMB1	P20618		0.889784	1.03599		0.641471	1.0612		0.349939	1.16213		0.444288	1.23739		0.744953	1.12992		0.444288	1.23739		0.535835	-1.1944		0.946152	-1.06476		0.946152	-1.06476		0.583499	-1.10242		0.560747	-1.12708		0.583499	-1.10242		0.459024	1.06782		0.459024	1.06782		0.459024	1.06782
	512	Calpastatin	CAST	P20810-4		0.409072	-1.1768		0.474388	-1.17354		0.641095	-1.07506		0.34589	-1.20641		0.203881	-1.31692		0.34589	-1.20641		0.967155	1.02516		0.832278	1.12218		0.832278	1.12218		0.872688	-1.10332		0.193563	-1.32331		0.160013	-1.29273		0.71074	1.02303		0.300832	-1.14529		0.300832	-1.14529
	513	Glutathione S-transferase Mu 3	GSTM3	P21266		0.117175	-1.52067		0.225128	-1.41853		0.117175	-1.52067		0.0903035	1.60039		0.0931358	1.71562		0.0903035	1.60039		0.034736	-2.43366		0.034736	-2.43366		0.034736	-2.43366		0.0181571	-1.89085		0.0250453	-2.08672		0.0181571	-1.89085		0.683446	1.39352		0.683446	1.39352		0.683446	1.39352
	514	V-type proton ATPase subunit B, brain isoform	ATP6V1B2	P21281		0.732583	-1.05313		0.650335	1.06641		0.690051	1.04909		0.47288	1.08645		0.456848	1.10438		0.47288	1.08645		0.32256	-1.14417		0.724058	-1.03561		0.724058	-1.03561		0.12812	-1.21413		0.0150747	-1.32792		0.12812	-1.21413		0.288803	-1.16707		0.288803	-1.16707		0.288803	-1.16707
	515	V-type proton ATPase subunit C 1	ATP6V1C1	P21283		NaN	NaN		NaN	NaN		NaN	NaN		NaN	NaN		NaN	NaN		NaN	NaN		NaN	NaN		NaN	NaN		NaN	NaN		0.105649	1.33963		0.105649	1.33963		0.105649	1.33963		0.690467	1.07968		0.690467	1.07968		0.690467	1.07968
	517	Filamin-A	FLNA	P21333-2		0.987195	1.04192		0.824385	1.15791		0.987195	1.04192		0.142117	1.33947		0.0759941	1.48859		0.142117	1.33947		0.469988	-1.28558		0.469988	-1.28558		0.469988	-1.28558		0.289499	-1.35696		0.611533	-1.10406		0.611533	-1.10406		0.249058	-1.32725		0.628101	-1.07988		0.628101	-1.07988
	518	Cytoplasmic aconitate hydratase	ACO1	P21399		0.336449	-1.21215		0.436562	-1.19834		0.594353	-1.11533		0.275206	-1.38698		0.294831	-1.4902		0.275206	-1.38698		0.489323	1.14423		0.464824	1.24355		0.464824	1.24355		0.154349	1.29346		0.148233	1.35695		0.154349	1.29346		0.108707	1.44889		0.108707	1.44889		0.108707	1.44889
	519	Voltage-dependent anion-selective channel protein 1	VDAC1	P21796		NaN	NaN		NaN	NaN		NaN	NaN		NaN	NaN		NaN	NaN		NaN	NaN		NaN	NaN		NaN	NaN		NaN	NaN		1	NaN		1	NaN		1	NaN		1	NaN		1	NaN		1	NaN
	521	Protein-glutamine gamma-glutamyltransferase 2	TGM2	P21980		0.39171	-1.12297		0.514698	-1.10042		0.723851	-1.04789		0.533596	-1.07716		0.334595	-1.13116		0.533596	-1.07716		0.713082	-1.04252		0.861688	1.02793		0.861688	1.02793		0.903382	-1.05989		0.312477	-1.13853		0.171072	-1.21481		0.903591	-1.05542		0.215827	-1.20968		0.215827	-1.20968
	523	Protein-L-isoaspartate(D-aspartate) O-methyltransferase	PCMT1	P22061		0.518659	1.22275		0.354909	1.26873		0.192089	1.38994		0.339617	1.21171		0.656807	1.10604		0.339617	1.21171		0.922119	1.00911		0.578249	1.14709		0.578249	1.14709		0.0466185	2.37655		0.119548	1.77357		0.0543889	1.93741		0.135823	1.70522		0.224631	1.39013		0.224631	1.39013
	525	Trifunctional purine biosynthetic protein adenosine-3	GART	P22102		0.310726	1.2525		0.201664	1.37287		0.310726	1.2525		0.0123467	-2.47232		0.0248656	-2.25555		0.0123467	-2.47232		0.00869113	3.09657		0.00869113	3.09657		0.00869113	3.09657		0.000903883	1.55662		0.00465932	1.60334		0.00387721	1.54072		0.598896	-1.05525		0.622848	-1.06614		0.622848	-1.06614
	526	Multifunctional protein ADE2	PAICS	P22234		0.469102	-1.14721		0.290244	-1.29644		0.389135	-1.2059		0.159918	-1.5172		0.169118	-1.63112		0.159918	-1.5172		0.304735	1.32251		0.449516	1.25815		0.449516	1.25815		0.36833	1.23995		0.775615	-1.02539		0.876349	1.0485		0.273721	1.25458		0.428466	1.06087		0.428466	1.06087
	527	Acetylcholinesterase	ACHE	P22303-4		0.375196	-1.24914		0.375196	-1.24914		0.375196	-1.24914		0.409399	-1.14246		0.409399	-1.14246		0.409399	-1.14246		0.723768	-1.09338		0.723768	-1.09338		0.723768	-1.09338		0.950461	1.16021		0.950461	1.16021		0.950461	1.16021		0.538061	1.21114		0.538061	1.21114		0.538061	1.21114
	528	Ubiquitin-like modifier-activating enzyme 1	UBA1	P22314-2		0.451743	1.08379		0.132436	1.20559		0.263031	1.13731		0.357625	1.07426		0.11042	1.13875		0.357625	1.07426		0.970875	1.00887		0.327865	1.05869		0.327865	1.05869		0.136052	1.35835		0.280234	1.15928		0.169982	1.17511		0.217717	1.27436		0.413988	1.10245		0.413988	1.10245
	529	Nucleoside diphosphate kinase B	NME2	P22392-2		0.520992	-1.12085		0.977422	-1.01197		0.950605	-1.02152		0.47845	-1.12401		0.609541	-1.1135		0.47845	-1.12401		0.936972	-0.997188		0.476638	1.10033		0.476638	1.10033		0.850162	1.05239		0.595931	-1.10264		0.547006	-1.11393		0.452743	1.20508		0.992539	1.02796		0.992539	1.02796
	530	5-aminolevulinate synthase, erythroid-specific, mitochondrial	ALAS2	P22557-2		NaN	NaN		NaN	NaN		NaN	NaN		NaN	NaN		NaN	NaN		NaN	NaN		NaN	NaN		NaN	NaN		NaN	NaN		1	NaN		1	NaN		1	NaN		1	NaN		1	NaN		1	NaN
	532	Heterogeneous nuclear ribonucleoproteins A2/B1	HNRNPA2B1	P22626-2		1	NaN		1	NaN		1	NaN		1	1.45069		1	1.45069		1	1.45069		1	NaN		1	NaN		1	NaN		1	2.31271		1	2.31271		1	2.31271		1	2.02179		1	2.02179		1	2.02179
	533	Cytochrome b-c1 complex subunit 2, mitochondrial	UQCRC2	P22695		NaN	NaN		NaN	NaN		NaN	NaN		NaN	NaN		NaN	NaN		NaN	NaN		NaN	NaN		NaN	NaN		NaN	NaN		1	1.84834		1	1.84834		1	1.84834		1	3.45922		1	3.45922		1	3.45922
	534	Protein-glutamine gamma-glutamyltransferase K	TGM1	P22735		0.452425	1.16605		0.0819988	1.52725		0.452425	1.16605		0.578417	1.55261		0.381489	2.03354		0.578417	1.55261		0.919052	-1.33151		0.919052	-1.33151		0.919052	-1.33151		0.621457	-1.70436		0.931892	-1.09816		0.753687	1.10543		0.108793	-3.52439		0.211433	-1.87064		0.211433	-1.87064
	535	Ferrochelatase, mitochondrial	FECH	P22830		NaN	NaN		NaN	NaN		NaN	NaN		NaN	NaN		NaN	NaN		NaN	NaN		NaN	NaN		NaN	NaN		NaN	NaN		0.085984	2.41086		0.17012	2.21588		0.085984	2.41086		0.262257	2.39589		0.262257	2.39589		0.262257	2.39589
	538	Kell blood group glycoprotein	KEL	P23276		0.339563	-1.55067		0.869643	1.02928		0.495298	-1.47069		0.988486	-1.15298		0.0447201	1.31291		0.988486	-1.15298		0.049767	-1.34493		0.102674	-1.27556		0.102674	-1.27556		0.103832	1.99317		0.103832	1.99317		0.103832	1.99317		0.0973275	1.71067		0.0973275	1.71067		0.0973275	1.71067
	539	Peptidyl-prolyl cis-trans isomerase B	PPIB	P23284		1	-1.23667		1	-1.23667		1	-1.23667		1	NaN		1	NaN		1	NaN		1	NaN		1	NaN		1	NaN		1	-1.09466		1	-1.15361		1	-1.09466		1	-1.32463		1	-1.32463		1	-1.32463
	541	Tryptophan--tRNA ligase, cytoplasmic	WARS	P23381		0.642484	1.1199		0.581656	1.14606		0.353292	1.23558		0.533187	1.09203		0.885849	1.01291		0.533187	1.09203		0.986316	1.02552		0.549018	1.13145		0.549018	1.13145		0.895809	-1.04844		0.844321	-1.06735		0.895809	-1.04844		0.516248	1.11676		0.516248	1.11676		0.516248	1.11676
	542	40S ribosomal protein S3	RPS3	P23396		1	-1.60569		NaN	NaN		1	NaN		1	NaN		NaN	NaN		1	NaN		1	NaN		NaN	NaN		NaN	NaN		0.129995	1.54061		0.190094	1.44275		0.270116	1.31889		0.0769842	2.09688		0.169579	1.79511		0.169579	1.79511
	543	Adenosylhomocysteinase	AHCY	P23526		0.504715	1.10476		0.96168	-1.02018		0.48111	1.14983		0.447291	1.15218		0.921874	-1.0181		0.447291	1.15218		0.743586	-1.04292		0.938436	-1.00204		0.938436	-1.00204		0.34843	1.31595		0.931874	-1.01163		0.872146	1.0315		0.333061	1.31484		0.775285	1.03062		0.775285	1.03062
	544	Cofilin-1	CFL1	P23528		0.847325	-1.00931		0.597019	-1.05763		0.466569	-1.06802		0.124181	-1.31589		0.203128	-1.30309		0.124181	-1.31589		0.180889	1.30375		0.327393	1.23208		0.327393	1.23208		0.467478	1.1768		0.358209	1.09774		0.875367	-1.01114		0.416922	1.16258		0.833425	-1.0235		0.833425	-1.0235
	545	Eukaryotic translation initiation factor 4B	EIF4B	P23588		0.419922	-1.37446		0.640794	-1.24116		0.419922	-1.37446		0.0659717	-2.05198		0.147581	-1.85297		0.0659717	-2.05198		0.257447	1.49294		0.257447	1.49294		0.257447	1.49294		0.278195	-1.18777		0.298604	-1.21439		0.278195	-1.18777		0.18339	-1.20099		0.18339	-1.20099		0.18339	-1.20099
	546	Plasma membrane calcium-transporting ATPase 4	ATP2B4	P23634-7		0.766705	-1.11055		0.612455	-1.17885		0.926913	-1.0619		0.79683	-1.09707		0.48317	-1.21789		0.79683	-1.09707		0.971191	-1.01229		0.85109	1.03312		0.85109	1.03312		0.752395	-1.05876		0.333534	-1.2777		0.752395	-1.05876		0.88492	1.03116		0.88492	1.03116		0.88492	1.03116
	548	Thymidylate kinase	DTYMK	P23919		0.401728	-1.34043		0.953457	-1.03213		0.830482	1.03416		0.0952452	-1.90062		0.130155	-2.02869		0.0952452	-1.90062		0.877931	1.41792		0.124206	1.96555		0.124206	1.96555		0.350215	-1.33796		0.563621	-1.20842		0.350215	-1.33796		0.678938	-1.13434		0.678938	-1.13434		0.678938	-1.13434
	549	Ribonucleoside-diphosphate reductase large subunit	RRM1	P23921		0.870351	1.01788		0.514463	-1.24806		0.470208	-1.20572		0.293508	-1.48397		0.367878	-1.53608		0.293508	-1.48397		0.424484	1.5105		0.627411	1.23077		0.627411	1.23077		0.653964	1.20978		0.596116	-1.1605		0.78174	-1.02641		0.278009	1.4168		0.602581	1.14099		0.602581	1.14099
	551	Elongation factor 1-beta	EEF1B2	P24534		NaN	NaN		NaN	NaN		NaN	NaN		NaN	NaN		NaN	NaN		NaN	NaN		NaN	NaN		NaN	NaN		NaN	NaN		0.279908	1.95173		0.504594	1.71736		0.279908	1.95173		0.0276969	2.46941		0.0276969	2.46941		0.0276969	2.46941
	553	Low molecular weight phosphotyrosine protein phosphatase	ACP1	P24666		0.0704224	-1.31919		0.0218094	-1.31026		0.141418	-1.22231		0.22263	-1.18318		0.0868861	-1.26831		0.22263	-1.18318		0.442802	-1.11496		0.856764	-1.03308		0.856764	-1.03308		0.103994	-1.20729		0.0390362	-1.28431		0.103994	-1.20729		0.0173724	-1.23131		0.0173724	-1.23131		0.0173724	-1.23131
	555	Acetyl-CoA acetyltransferase, mitochondrial	ACAT1	P24752		NaN	NaN		NaN	NaN		NaN	NaN		NaN	NaN		NaN	NaN		NaN	NaN		NaN	NaN		NaN	NaN		NaN	NaN		1	NaN		1	NaN		1	NaN		1	NaN		1	NaN		1	NaN
	556	Cyclin-dependent kinase 2	CDK2	P24941		0.950181	-1.00628		0.482718	1.2307		0.950181	-1.00628		0.533106	-1.17997		0.88816	1.04953		0.533106	-1.17997		0.527697	1.17261		0.527697	1.17261		0.527697	1.17261		0.991396	1.01262		0.419944	1.13664		0.991396	1.01262		0.570647	-1.11608		0.570647	-1.11608		0.570647	-1.11608
	558	Zinc-alpha-2-glycoprotein	AZGP1	P25311		0.588244	1.32241		0.589881	1.39236		0.588244	1.32241		0.637216	1.18978		0.579866	1.25272		0.637216	1.18978		0.797639	1.11147		0.797639	1.11147		0.797639	1.11147		0.512753	-1.82838		0.832693	1.11397		0.906661	1.03962		0.0867651	-3.59711		0.115771	-1.8924		0.115771	-1.8924
	559	3-mercaptopyruvate sulfurtransferase	MPST	P25325		0.256624	-1.27648		0.188002	-1.16772		0.524133	-1.09008		0.154904	1.17989		0.31568	1.10144		0.154904	1.17989		0.0929133	-1.5061		0.0691494	-1.28617		0.0691494	-1.28617		0.319876	1.12958		0.193014	1.18724		0.319876	1.12958		0.277539	1.18434		0.277539	1.18434		0.277539	1.18434
	560	40S ribosomal protein S12	RPS12	P25398		1	NaN		1	NaN		1	NaN		1	NaN		1	NaN		1	NaN		1	2.15546		1	2.15546		1	2.15546		0.639537	-1.10245		0.639537	-1.10245		0.639537	-1.10245		0.862878	-1.0356		0.862878	-1.0356		0.862878	-1.0356
	562	DnaJ homolog subfamily B member 1	DNAJB1	P25685		0.463353	1.51623		0.0277694	1.81718		0.00911642	1.85802		0.0128298	1.28786		0.0364639	1.25956		0.0128298	1.28786		0.957038	1.17732		0.0592567	1.44271		0.0592567	1.44271		0.0849403	1.26809		0.163429	1.2517		0.0849403	1.26809		0.70899	1.06115		0.70899	1.06115		0.70899	1.06115
	563	DnaJ homolog subfamily B member 2	DNAJB2	P25686		0.0144569	-1.64435		0.0294129	-1.69331		0.0144569	-1.64435		0.666523	-1.07803		0.632524	-1.11012		0.666523	-1.07803		0.0509291	-1.52533		0.0509291	-1.52533		0.0509291	-1.52533		0.511683	1.13786		0.80143	1.02357		0.482029	1.16932		0.277817	-1.24114		0.441458	-1.20775		0.441458	-1.20775
	564	ATP synthase subunit alpha, mitochondrial	ATP5A1	P25705		1	NaN		1	NaN		1	NaN		0.291546	-1.66209		1	-1.20869		0.291546	-1.66209		1	NaN		1	NaN		1	NaN		0.00121173	4.34209		0.00684829	4.4218		0.00464231	3.97496		0.00169328	10.0783		0.00656823	9.22618		0.00656823	9.22618
	565	Proteasome subunit alpha type-1	PSMA1	P25786		0.055202	1.19362		0.0716538	1.24243		0.035586	1.23808		0.04112	-1.0816		0.0889423	-1.0778		0.04112	-1.0816		0.0174373	1.29102		0.0155271	1.3391		0.0155271	1.3391		0.559972	-1.07992		0.694119	-1.06443		0.911594	-1.02263		0.0774496	-1.25035		0.171555	-1.18402		0.171555	-1.18402
	566	Proteasome subunit alpha type-2	PSMA2	P25787		0.456905	-1.11211		0.988596	-1.0093		0.933143	-1.01805		0.577169	1.08664		0.58864	1.09606		0.577169	1.08664		0.251235	-1.20846		0.52633	-1.10625		0.52633	-1.10625		0.705131	1.10399		0.682213	1.13681		0.705131	1.10399		0.707341	1.11147		0.707341	1.11147		0.707341	1.11147
	567	Proteasome subunit alpha type-3	PSMA3	P25788-2		0.699126	1.12165		0.174773	1.30204		0.145998	1.27002		0.676662	1.03462		0.539929	1.0607		0.676662	1.03462		0.836853	1.08412		0.166661	1.22753		0.166661	1.22753		0.585791	1.06453		0.694444	-1.04211		0.510731	-1.06073		0.726745	-1.09677		0.0969426	-1.23846		0.0969426	-1.23846
	568	Proteasome subunit alpha type-4	PSMA4	P25789		0.257651	1.25624		0.288121	1.34165		0.2339	1.32647		0.311126	1.15606		0.33732	1.16928		0.311126	1.15606		0.622769	1.08666		0.414908	1.14741		0.414908	1.14741		0.231162	1.27741		0.557932	1.07082		0.366658	1.09505		0.551585	1.08332		0.285534	-1.07681		0.285534	-1.07681
	569	Moesin	MSN	P26038		0.128783	-1.3952		0.232058	-1.2682		0.238931	-1.21761		0.710738	-1.03453		0.646122	-1.07751		0.710738	-1.03453		0.36603	-1.34863		0.693719	-1.17697		0.693719	-1.17697		0.641639	1.04313		0.515927	-1.09083		0.288521	-1.19688		0.731777	-1.00595		0.218484	-1.25593		0.218484	-1.25593
	570	Probable ATP-dependent RNA helicase DDX6	DDX6	P26196		NaN	NaN		NaN	NaN		NaN	NaN		NaN	NaN		NaN	NaN		NaN	NaN		NaN	NaN		NaN	NaN		NaN	NaN		0.538598	1.21445		0.339812	1.3343		0.538598	1.21445		0.775006	1.06901		0.775006	1.06901		0.775006	1.06901
	571	60S ribosomal protein L13	RPL13	P26373		NaN	NaN		NaN	NaN		NaN	NaN		NaN	NaN		NaN	NaN		NaN	NaN		NaN	NaN		NaN	NaN		NaN	NaN		0.894785	1.12075		0.926246	1.14088		0.894785	1.12075		0.108485	1.78388		0.108485	1.78388		0.108485	1.78388
	572	Protein S100-A4	S100A4	P26447		0.135004	-1.24759		0.385685	-1.17097		0.265343	-1.18819		0.00199043	-1.80742		0.00749217	-1.78122		0.00199043	-1.80742		0.0722996	1.44873		0.0837216	1.52115		0.0837216	1.52115		0.3117	-1.24586		0.102116	-1.49922		0.142723	-1.3752		0.34507	-1.20593		0.106846	-1.33112		0.106846	-1.33112
	574	Polypyrimidine tract-binding protein 1	PTBP1	P26599		0.215501	1.25187		0.215501	1.25187		0.215501	1.25187		0.929039	1.12808		0.929039	1.12808		0.929039	1.12808		0.715233	1.10974		0.715233	1.10974		0.715233	1.10974		0.419981	-1.20712		0.71815	-1.05985		0.419981	-1.20712		0.0175627	1.59661		0.0175627	1.59661		0.0175627	1.59661
	575	Threonine--tRNA ligase, cytoplasmic	TARS	P26639		0.711894	1.46345		0.199218	1.55968		0.116287	1.88778		0.597891	-1.50622		0.191715	-1.82307		0.597891	-1.50622		0.447149	2.20428		0.000256843	2.84341		0.000256843	2.84341		0.284007	1.66664		0.383491	1.62411		0.571358	1.41784		0.215823	1.41841		0.441268	1.20667		0.441268	1.20667
	576	Valine--tRNA ligase	VARS	P26640		NaN	NaN		NaN	NaN		NaN	NaN		1	NaN		1	NaN		1	NaN		1	NaN		1	NaN		1	NaN		0.241098	1.831		0.650475	1.38127		0.513437	1.41349		0.0736606	2.67784		0.0978688	2.06722		0.0978688	2.06722
	577	Elongation factor 1-gamma	EEF1G	P26641		1	NaN		1	NaN		1	NaN		1	NaN		1	NaN		1	NaN		0.286094	-2.07771		0.402416	-1.64174		0.402416	-1.64174		0.167168	1.99766		0.459601	1.4701		0.284975	1.56952		0.0442239	2.90055		0.0128153	2.27891		0.0128153	2.27891
	578	Erythrocyte band 7 integral membrane protein	STOM	P27105		0.41809	-1.20911		0.377394	-1.18623		0.823292	-1.0677		0.932184	-1.01071		0.433996	-1.12291		0.932184	-1.01071		0.300585	-1.1963		0.659612	-1.05639		0.659612	-1.05639		0.456735	1.14734		0.522492	-1.07926		0.614998	-1.05344		0.360607	1.21324		0.946657	-0.996214		0.946657	-0.996214
	579	14-3-3 protein theta	YWHAQ	P27348		0.339071	-1.20577		0.301782	-1.34307		0.277184	-1.28378		0.601343	-1.05553		0.511114	-1.10428		0.601343	-1.05553		0.618333	-1.14233		0.516835	-1.21624		0.516835	-1.21624		0.958992	-1.03506		0.149924	-1.20795		0.137906	-1.17962		0.0979364	1.43591		0.151851	1.25994		0.151851	1.25994
	580	MAP/microtubule affinity-regulating kinase 3	MARK3	P27448-6		0.43533	1.10754		0.43533	1.10754		0.43533	1.10754		0.541278	1.12248		0.541278	1.12248		0.541278	1.12248		0.979743	-1.01349		0.979743	-1.01349		0.979743	-1.01349		0.565892	-1.07909		0.354133	-1.16476		0.565892	-1.07909		0.760792	1.01535		0.760792	1.01535		0.760792	1.01535
	582	60S ribosomal protein L10	RPL10	P27635		NaN	NaN		NaN	NaN		NaN	NaN		NaN	NaN		NaN	NaN		NaN	NaN		NaN	NaN		NaN	NaN		NaN	NaN		0.810998	1.23493		0.770984	1.42445		0.810998	1.23493		0.134353	2.23807		0.134353	2.23807		0.134353	2.23807
	583	CAD protein	CAD	P27708		0.390915	-1.26466		0.753851	-1.11018		0.775995	-1.0645		0.41041	-1.2481		0.435851	-1.30164		0.41041	-1.2481		0.843228	-1.01327		0.69038	1.17247		0.69038	1.17247		0.475781	1.14698		0.550658	-1.08907		0.483793	-1.08949		0.229735	1.44967		0.235552	1.16008		0.235552	1.16008
	584	Calreticulin	CALR	P27797		0.881052	1.03522		0.808559	1.20783		0.808559	1.20783		0.129665	-1.81739		0.129665	-1.81739		0.129665	-1.81739		0.258461	1.8814		0.161086	2.1951		0.161086	2.1951		0.602481	1.29449		0.485396	1.44004		0.602481	1.29449		0.901522	-1.02366		0.901522	-1.02366		0.901522	-1.02366
	586	Calnexin	CANX	P27824-2		0.556632	-1.16703		0.542815	-1.21098		0.542815	-1.21098		0.218196	-1.30767		0.218196	-1.30767		0.218196	-1.30767		0.811944	1.12051		0.979169	1.07985		0.979169	1.07985		0.573024	1.61851		0.698005	1.63365		0.573024	1.61851		0.376745	1.29425		0.376745	1.29425		0.376745	1.29425
	588	Proteasome subunit alpha type-5	PSMA5	P28066		0.463941	-1.11684		0.858895	-1.02005		0.489899	-1.12775		0.980187	-1.00385		0.572614	1.10134		0.980187	-1.00385		0.483901	-1.11256		0.507502	-1.12343		0.507502	-1.12343		0.524459	1.20758		0.548235	1.18495		0.961777	1.05068		0.363871	1.25662		0.750075	1.09335		0.750075	1.09335
	589	Proteasome subunit beta type-4	PSMB4	P28070		0.690534	-1.07789		0.704465	-1.09183		0.893881	-1.01881		0.488578	1.17746		0.740704	1.09871		0.488578	1.17746		0.328602	-1.26918		0.503244	-1.19961		0.503244	-1.19961		0.900627	1.04182		0.662819	1.14947		0.900627	1.04182		0.0454506	1.58119		0.0454506	1.58119		0.0454506	1.58119
	590	Proteasome subunit beta type-6	PSMB6	P28072		0.348045	1.24071		0.207991	1.46093		0.338409	1.30053		0.641889	-1.07406		0.867742	1.04588		0.641889	-1.07406		0.225729	1.33259		0.239685	1.39684		0.239685	1.39684		0.164896	1.22807		0.299199	1.18868		0.345681	1.14327		0.842329	-1.04327		0.377894	-1.12065		0.377894	-1.12065
	591	Proteasome subunit beta type-5	PSMB5	P28074		0.227238	1.16694		0.178659	1.25998		0.171854	1.22132		0.983667	-1.00796		0.810584	1.02351		0.983667	-1.00796		0.104505	1.17623		0.0521198	1.23104		0.0521198	1.23104		0.884684	-1.01688		0.458463	-1.1125		0.519727	-1.08179		0.359862	-1.09796		0.0531853	-1.16805		0.0531853	-1.16805
	594	Tropomodulin-1	TMOD1	P28289		0.813417	-1.06833		0.829606	-1.08416		0.952036	-1.02496		0.555296	1.19574		0.72453	1.13045		0.555296	1.19574		0.407363	-1.27745		0.554952	-1.22559		0.554952	-1.22559		0.19134	-1.14562		0.0544054	-1.21926		0.19134	-1.14562		0.0232409	1.26738		0.0232409	1.26738		0.0232409	1.26738
	595	NADH-ubiquinone oxidoreductase 75 kDa subunit, mitochondrial	NDUFS1	P28331-3		NaN	NaN		NaN	NaN		NaN	NaN		NaN	NaN		NaN	NaN		NaN	NaN		NaN	NaN		NaN	NaN		NaN	NaN		NaN	NaN		NaN	NaN		NaN	NaN		1	NaN		1	NaN		1	NaN
	596	Mitogen-activated protein kinase 1	MAPK1	P28482		0.336687	-1.18072		0.912378	1.01267		0.500236	-1.14809		0.998357	1.00802		0.542443	1.17196		0.998357	1.00802		0.431978	-1.1902		0.588214	-1.1573		0.588214	-1.1573		0.464078	1.14128		0.739717	1.04617		0.464078	1.14128		0.845129	-1.06149		0.845129	-1.06149		0.845129	-1.06149
	598	Cytosol aminopeptidase	LAP3	P28838-2		0.475054	-1.11299		0.888278	1.0219		0.742997	-1.01983		0.142868	-1.47641		0.2435	-1.41667		0.142868	-1.47641		0.375906	1.32652		0.347748	1.4477		0.347748	1.4477		0.215581	1.23522		0.385392	1.23511		0.335595	1.20837		0.471032	-1.10842		0.477057	-1.13304		0.477057	-1.13304
	599	Tripeptidyl-peptidase 2	TPP2	P29144		0.853593	-1.03864		0.514795	-1.08149		0.88115	1.0093		0.634073	-1.08256		0.414105	-1.18166		0.634073	-1.08256		0.688053	1.04228		0.59038	1.09262		0.59038	1.09262		0.512979	1.10817		0.700594	1.06108		0.512979	1.10817		0.244682	1.22715		0.244682	1.22715		0.244682	1.22715
	600	Inositol monophosphatase 1	IMPA1	P29218-3		1	-1.13693		1	-1.13693		1	-1.13693		1	1.06566		1	1.06566		1	1.06566		0.389724	-1.21159		0.389724	-1.21159		0.389724	-1.21159		1	NaN		1	NaN		1	NaN		1	NaN		1	NaN		1	NaN
	602	Transketolase	TKT	P29401		0.734479	-1.03516		0.765074	-1.0436		0.849846	-1.02396		0.855694	1.02299		0.981144	-0.996284		0.855694	1.02299		0.600446	-1.05896		0.723246	-1.04749		0.723246	-1.04749		0.798206	-1.02101		0.0342653	-1.31365		0.0883059	-1.233		0.837574	-1.02155		0.18543	-1.23366		0.18543	-1.23366
	603	Serpin B3	SERPINB3	P29508		0.215016	1.51382		0.146871	1.95478		0.273928	1.57235		0.271062	1.62956		0.139316	2.0259		0.271062	1.62956		0.874239	-1.07646		0.926184	-1.03638		0.926184	-1.03638		0.532462	1.21572		0.693098	1.14618		0.569164	1.17918		0.365278	-1.66373		0.4706	-1.71529		0.4706	-1.71529
	604	Elongation factor 1-delta	EEF1D	P29692		1	NaN		NaN	NaN		NaN	NaN		1	NaN		1	NaN		1	NaN		1	1.34699		1	NaN		1	NaN		0.198244	1.46019		0.562	1.15912		0.39915	1.20687		0.0188834	2.81102		0.0211816	2.32336		0.0211816	2.32336
	605	Aquaporin-1	AQP1	P29972		0.947229	1.20183		0.522483	1.43916		0.439556	1.49458		0.297118	1.30789		0.380395	1.2594		0.297118	1.30789		0.492695	-1.08825		0.953645	1.14274		0.953645	1.14274		0.316171	-1.40589		0.22169	-1.60054		0.316171	-1.40589		0.41134	-1.28331		0.41134	-1.28331		0.41134	-1.28331
	607	Endoplasmic reticulum resident protein 29	ERP29	P30040		1	NaN		1	NaN		1	NaN		1	NaN		1	NaN		1	NaN		1	2.42815		1	2.42815		1	2.42815		1	NaN		1	NaN		1	NaN		1	NaN		1	NaN		1	NaN
	608	Peroxiredoxin-6	PRDX6	P30041		0.823577	-1.0312		0.899016	-1.01697		0.752984	1.05568		0.844277	1.05582		0.850587	-1.01684		0.844277	1.05582		0.711792	-1.08877		0.93749	-1.00013		0.93749	-1.00013		0.828292	-1.0647		0.0932717	-1.27073		0.041067	-1.31733		0.433073	1.19367		0.739309	-1.03653		0.739309	-1.03653
	609	Flavin reductase (NADPH)	BLVRB	P30043		0.281034	-1.10199		0.493439	-1.0282		0.539721	-1.02119		0.021067	1.13091		0.0535444	1.12319		0.021067	1.13091		0.0501882	-1.24625		0.020509	-1.15487		0.020509	-1.15487		0.263028	1.27504		0.338274	1.18517		0.565816	1.09824		0.32187	1.19752		0.719083	1.03147		0.719083	1.03147
	610	Peroxiredoxin-5, mitochondrial	PRDX5	P30044-2		0.908159	-1.04626		0.984019	-1.03695		0.908159	-1.04626		0.490625	-1.18555		0.596015	-1.175		0.490625	-1.18555		0.584919	1.13313		0.584919	1.13313		0.584919	1.13313		0.121434	1.29496		0.121434	1.29496		0.121434	1.29496		0.807801	1.02814		0.807801	1.02814		0.807801	1.02814
	611	D-dopachrome decarboxylase	DDT	P30046		0.497545	-1.18278		0.386775	-1.225		0.759695	-1.0899		0.888543	-1.05648		0.343749	-1.18745		0.888543	-1.05648		0.492782	-1.11954		0.799951	-1.03162		0.799951	-1.03162		0.999423	1.01176		0.999423	1.01176		0.999423	1.01176		0.01791	1.87236		0.01791	1.87236		0.01791	1.87236
	612	Thioredoxin-dependent peroxide reductase, mitochondrial	PRDX3	P30048-2		NaN	NaN		NaN	NaN		NaN	NaN		NaN	NaN		NaN	NaN		NaN	NaN		NaN	NaN		NaN	NaN		NaN	NaN		1	-1.76543		1	-1.89435		1	-1.76543		1	1.23774		1	1.23774		1	1.23774
	613	60S ribosomal protein L12	RPL12	P30050		NaN	NaN		NaN	NaN		NaN	NaN		NaN	NaN		NaN	NaN		NaN	NaN		NaN	NaN		NaN	NaN		NaN	NaN		0.0366322	1.53749		0.0632526	1.32606		0.0250716	1.36056		0.231673	1.51149		0.463838	1.33756		0.463838	1.33756
	614	UMP-CMP kinase	CMPK1	P30085		0.237693	-1.22683		0.435014	-1.16892		0.462945	-1.12467		0.269346	-1.16705		0.242223	-1.21298		0.269346	-1.16705		0.741599	-1.05122		0.939805	1.03769		0.939805	1.03769		0.874959	-1.01963		0.944811	1.00936		0.874959	-1.01963		0.170189	-1.18362		0.170189	-1.18362		0.170189	-1.18362
	615	Phosphatidylethanolamine-binding protein 1	PEBP1	P30086		0.986763	1.03819		0.765511	1.07947		0.449999	1.17937		0.325594	1.15532		0.677218	1.05746		0.325594	1.15532		0.493698	-1.11282		0.980382	1.02081		0.980382	1.02081		0.325395	1.2828		0.571135	1.06313		0.725816	1.03151		0.243256	1.39559		0.245391	1.1222		0.245391	1.1222
	616	Protein disulfide-isomerase A3	PDIA3	P30101		0.495284	1.28485		0.67501	1.16195		0.495284	1.28485		0.739323	-1.14358		0.646469	-1.26453		0.739323	-1.14358		0.322739	1.46933		0.322739	1.46933		0.322739	1.46933		1	2.85952		1	3.06291		1	2.85952		1	1.53953		1	1.53953		1	1.53953
	617	Serine/threonine-protein phosphatase 2A 65 kDa regulatory subunit A alpha isoform	PPP2R1A	P30153		0.0527535	1.25501		0.196208	1.22969		0.107815	1.24691		0.277483	1.15503		0.402843	1.13908		0.277483	1.15503		0.52372	1.08656		0.631359	1.07955		0.631359	1.07955		0.595027	1.05578		0.624383	-1.09353		0.343172	-1.20174		0.52594	1.11053		0.4633	-1.14249		0.4633	-1.14249
	618	Serine/threonine-protein phosphatase 2A 65 kDa regulatory subunit A beta isoform	PPP2R1B	P30154		0.195288	-1.24666		0.156502	-1.22563		0.0982153	-1.36694		0.102068	-1.76766		0.202072	-1.58493		0.102068	-1.76766		0.247911	1.41791		0.405036	1.29315		0.405036	1.29315		0.690903	-1.11048		0.923938	-1.04164		0.690903	-1.11048		0.914598	-1.04409		0.914598	-1.04409		0.914598	-1.04409
	620	Glycylpeptide N-tetradecanoyltransferase 1	NMT1	P30419		NaN	NaN		NaN	NaN		NaN	NaN		NaN	NaN		NaN	NaN		NaN	NaN		NaN	NaN		NaN	NaN		NaN	NaN		0.246164	-1.24923		0.246164	-1.24923		0.246164	-1.24923		0.789297	-1.03663		0.789297	-1.03663		0.789297	-1.03663
	621	Adenylosuccinate synthetase isozyme 2	ADSS	P30520		NaN	NaN		NaN	NaN		NaN	NaN		NaN	NaN		NaN	NaN		NaN	NaN		NaN	NaN		NaN	NaN		NaN	NaN		1	1.675		1	1.675		1	1.675		1	1.30639		1	1.30639		1	1.30639
	622	Adenylosuccinate lyase	ADSL	P30566		0.451122	1.20846		0.592582	1.08994		0.353045	1.35912		0.404321	1.26468		0.988102	1.01421		0.404321	1.26468		0.85964	-1.04653		0.625058	1.07467		0.625058	1.07467		0.157916	1.3193		0.168202	1.15249		0.117256	1.14292		0.346388	1.18442		0.839113	1.02608		0.839113	1.02608
	623	Pyruvate kinase PKLR	PKLR	P30613		0.819954	1.05936		0.803498	1.07118		0.531937	1.14532		0.569484	-1.09329		0.353166	-1.16896		0.569484	-1.09329		0.491484	1.15819		0.315485	1.25216		0.315485	1.25216		0.326287	1.21332		0.986968	-1.00615		0.737946	1.02064		0.399863	1.19934		0.994946	1.00888		0.994946	1.00888
	624	Sorcin	SRI	P30626-3		0.588122	-1.07948		0.588122	-1.07948		0.588122	-1.07948		0.567068	-1.09309		0.567068	-1.09309		0.567068	-1.09309		0.868917	1.0126		0.868917	1.0126		0.868917	1.0126		0.693332	-1.23191		0.503038	-1.41916		0.693332	-1.23191		0.487453	-1.3666		0.487453	-1.3666		0.487453	-1.3666
	625	Glutathione S-transferase theta-1	GSTT1	P30711		0.0830618	2.32649		0.0830618	2.32649		0.0830618	2.32649		0.0375907	3.38327		0.0375907	3.38327		0.0375907	3.38327		0.111965	-1.45424		0.111965	-1.45424		0.111965	-1.45424		1	-1.04183		1	-1.04183		1	-1.04183		1	1.38897		1	1.38897		1	1.38897
	626	Leukocyte elastase inhibitor	SERPINB1	P30740		0.301886	1.24321		0.0308304	1.5215		0.0737933	1.38425		0.189957	1.34006		0.124161	1.47293		0.189957	1.34006		0.752447	-1.0779		0.790897	1.03298		0.790897	1.03298		0.859684	1.01806		0.251925	1.22875		0.859684	1.01806		0.272209	1.301		0.272209	1.301		0.272209	1.301
	627	High affinity cationic amino acid transporter 1	SLC7A1	P30825		NaN	NaN		NaN	NaN		NaN	NaN		NaN	NaN		NaN	NaN		NaN	NaN		NaN	NaN		NaN	NaN		NaN	NaN		1	-1.48101		1	-2.54416		1	-1.48101		1	1.0764		1	1.0764		1	1.0764
	629	Rab GDP dissociation inhibitor alpha	GDI1	P31150		0.930989	1.04998		0.46846	1.15175		0.290099	1.21915		0.592014	1.09274		0.816158	1.03233		0.592014	1.09274		0.746838	-1.04073		0.476837	1.11568		0.476837	1.11568		0.0249683	-2.00445		0.0627497	-1.99738		0.0249683	-2.00445		0.0330748	-1.5409		0.0330748	-1.5409		0.0330748	-1.5409
	630	S-adenosylmethionine synthase isoform type-2	MAT2A	P31153		0.0830971	1.29301		0.149119	1.20757		0.149119	1.20757		0.115567	1.42124		0.115567	1.42124		0.115567	1.42124		0.644476	-1.09917		0.455942	-1.17694		0.455942	-1.17694		0.261206	-1.27853		0.365106	-1.27456		0.261206	-1.27853		0.463123	-1.17782		0.463123	-1.17782		0.463123	-1.17782
	631	cAMP-dependent protein kinase type II-beta regulatory subunit	PRKAR2B	P31323		1	NaN		1	NaN		1	NaN		1	NaN		1	NaN		1	NaN		NaN	NaN		NaN	NaN		NaN	NaN		1	-1.23821		1	-1.23821		1	-1.23821		1	1.08176		1	1.08176		1	1.08176
	632	DnaJ homolog subfamily A member 1	DNAJA1	P31689		NaN	NaN		NaN	NaN		NaN	NaN		NaN	NaN		NaN	NaN		NaN	NaN		NaN	NaN		NaN	NaN		NaN	NaN		1	1.10285		1	1.10285		1	1.10285		1	1.05552		1	1.05552		1	1.05552
	634	RAC-beta serine/threonine-protein kinase	AKT2	P31751		NaN	NaN		NaN	NaN		NaN	NaN		NaN	NaN		NaN	NaN		NaN	NaN		NaN	NaN		NaN	NaN		NaN	NaN		NaN	NaN		NaN	NaN		NaN	NaN		1	NaN		1	NaN		1	NaN
	635	Cytochrome b-c1 complex subunit 1, mitochondrial	UQCRC1	P31930		NaN	NaN		NaN	NaN		NaN	NaN		NaN	NaN		NaN	NaN		NaN	NaN		NaN	NaN		NaN	NaN		NaN	NaN		1	NaN		1	NaN		1	NaN		1	NaN		1	NaN		1	NaN
	636	Bifunctional purine biosynthesis protein PURH	ATIC	P31939		0.816378	1.01282		0.973764	-1.02825		0.765884	1.04021		0.800955	1.02554		0.9708	-1.04297		0.800955	1.02554		0.961982	-1.01256		0.913704	1.01431		0.913704	1.01431		0.456282	1.15479		0.0587929	-1.14798		0.164885	-1.1047		0.350555	1.29387		0.899656	1.01424		0.899656	1.01424
	638	Heterogeneous nuclear ribonucleoprotein H3	HNRNPH3	P31942-3		1	2.11794		1	2.11794		1	2.11794		1	2.50507		1	2.50507		1	2.50507		0.229787	-1.18278		0.229787	-1.18278		0.229787	-1.18278		0.913773	-1.00659		0.913773	-1.00659		0.913773	-1.00659		0.171608	-1.11954		0.171608	-1.11954		0.171608	-1.11954
	639	Heterogeneous nuclear ribonucleoprotein H	HNRNPH1	P31943		0.219398	-1.37904		0.482348	-1.27637		0.393947	-1.26555		0.581294	-1.09724		0.646992	-1.10662		0.581294	-1.09724		0.669302	-1.25683		0.861343	-1.1534		0.861343	-1.1534		0.742337	1.01706		0.922716	1.00748		0.742337	1.01706		0.00615747	1.22488		0.00615747	1.22488		0.00615747	1.22488
	640	Caspase-14	CASP14	P31944		0.956861	1.16076		1	1.02128		0.719914	-1.06426		0.621595	-1.09167		1	-1.00438		0.621595	-1.09167		0.549671	1.26717		0.870449	1.02576		0.870449	1.02576		0.48165	-2.51349		0.937271	-1.13476		0.872888	-1.02929		0.103527	-5.05038		0.133075	-2.06817		0.133075	-2.06817
	641	14-3-3 protein beta/alpha	YWHAB	P31946-2		0.0298621	1.2942		0.106993	1.26095		0.0501814	1.31584		0.393074	1.14973		0.620011	1.10177		0.393074	1.14973		0.372207	1.12566		0.403615	1.14448		0.403615	1.14448		0.040972	1.34949		0.122786	1.23653		0.0630964	1.24213		0.21717	1.23922		0.446048	1.14063		0.446048	1.14063
	642	14-3-3 protein sigma	SFN	P31947-2		1	NaN		1	NaN		1	NaN		1	NaN		1	NaN		1	NaN		1	-1.04745		1	-1.04745		1	-1.04745		1	-1.09278		1	-1.15331		1	-1.15331		1	NaN		1	NaN		1	NaN
	643	Stress-induced-phosphoprotein 1	STIP1	P31948		0.889578	-0.997785		0.805404	1.01828		0.564447	1.09645		0.676151	1.11363		0.895505	1.03424		0.676151	1.11363		0.72018	-1.11116		0.918759	-1.01567		0.918759	-1.01567		0.38563	1.20931		0.724873	-1.02619		0.781716	-1.0173		0.344679	1.25336		0.853121	1.0188		0.853121	1.0188
	646	Peroxiredoxin-2	PRDX2	P32119		0.445313	1.09515		0.231655	1.12113		0.125324	1.17033		0.458144	1.13574		0.697734	1.08799		0.458144	1.13574		0.878098	-1.03707		0.772639	1.03045		0.772639	1.03045		0.996221	-1.03514		0.164388	-1.16322		0.0860327	-1.17549		0.561585	1.09789		0.732822	-1.03433		0.732822	-1.03433
	649	60S ribosomal protein L9	RPL9	P32969		NaN	NaN		NaN	NaN		NaN	NaN		NaN	NaN		NaN	NaN		NaN	NaN		NaN	NaN		NaN	NaN		NaN	NaN		0.0748032	1.61701		0.127713	1.63509		0.0748032	1.61701		0.0669671	1.91188		0.0669671	1.91188		0.0669671	1.91188
	650	Kinesin-1 heavy chain	KIF5B	P33176		0.196799	1.34458		0.196799	1.34458		0.196799	1.34458		0.0818566	1.38194		0.0818566	1.38194		0.0818566	1.38194		0.863324	-1.02779		0.863324	-1.02779		0.863324	-1.02779		0.10312	-1.72146		0.219555	-1.71643		0.10312	-1.72146		0.548235	-1.14229		0.548235	-1.14229		0.548235	-1.14229
	652	Serine hydroxymethyltransferase, cytosolic	SHMT1	P34896		0.75133	-1.11069		0.75133	-1.11069		0.75133	-1.11069		0.985015	1.06022		0.985015	1.06022		0.985015	1.06022		0.783048	-1.17757		0.783048	-1.17757		0.783048	-1.17757		0.914315	-1.16897		0.914315	-1.16897		0.914315	-1.16897		0.871273	1.23757		0.871273	1.23757		0.871273	1.23757
	654	Heat shock 70 kDa protein 4	HSPA4	P34932		0.643835	1.06587		0.436799	1.11282		0.27134	1.15095		0.503387	1.08377		0.705183	1.04786		0.503387	1.08377		0.861219	-1.0168		0.50913	1.06199		0.50913	1.06199		0.375775	1.2467		0.97427	-1.00096		0.769295	-1.01702		0.283796	1.38792		0.288941	1.09465		0.288941	1.09465
	655	Carbonic anhydrase-related protein	CA8	P35219		1	-1.72294		1	-1.72294		1	-1.72294		1	-1.15706		1	-1.15706		1	-1.15706		1	-1.48907		1	-1.48907		1	-1.48907		1	-1.66054		1	-1.66054		1	-1.66054		1	-2.10243		1	-2.10243		1	-2.10243
	656	Prohibitin	PHB	P35232		NaN	NaN		NaN	NaN		NaN	NaN		NaN	NaN		NaN	NaN		NaN	NaN		NaN	NaN		NaN	NaN		NaN	NaN		0.0253413	3.26425		0.0253413	3.26425		0.0253413	3.26425		0.131794	3.82977		0.131794	3.82977		0.131794	3.82977
	657	Tyrosine-protein phosphatase non-receptor type 7	PTPN7	P35236		1	NaN		1	NaN		1	NaN		1	NaN		1	NaN		1	NaN		1	1.90571		1	1.90571		1	1.90571		NaN	NaN		NaN	NaN		NaN	NaN		1	NaN		1	NaN		1	NaN
	660	Radixin	RDX	P35241		0.207212	-1.36605		0.131948	-1.47225		0.338183	-1.31069		0.291004	-1.48272		0.281361	-1.66548		0.291004	-1.48272		0.518343	1.0854		0.553502	1.13125		0.553502	1.13125		0.183644	-1.26695		0.123502	-1.36253		0.183644	-1.26695		0.899595	1.13116		0.899595	1.13116		0.899595	1.13116
	661	60S ribosomal protein L22	RPL22	P35268		NaN	NaN		NaN	NaN		NaN	NaN		NaN	NaN		NaN	NaN		NaN	NaN		NaN	NaN		NaN	NaN		NaN	NaN		0.00558759	2.02361		0.0138714	1.78845		0.00391082	1.80008		0.0452688	1.81008		0.0964008	1.61014		0.0964008	1.61014
	662	Glycogen debranching enzyme	AGL	P35573		1	2.35654		1	2.35654		1	2.35654		0.650588	-1.15267		0.650588	-1.15267		0.650588	-1.15267		1	2.7163		1	2.7163		1	2.7163		1	1.43921		1	1.51184		1	1.43921		1	1.36426		1	1.36426		1	1.36426
	663	Myosin-9	MYH9	P35579		0.262894	1.72453		0.105107	1.8993		0.0466199	2.09821		0.331328	1.3507		0.541607	1.22265		0.331328	1.3507		0.665377	1.27677		0.126581	1.55343		0.126581	1.55343		0.022144	3.12054		0.0211129	2.73583		0.015976	2.50451		0.0620567	3.05024		0.115821	2.44809		0.115821	2.44809
	664	Myosin-10	MYH10	P35580		0.0272822	8.01572		0.0525624	7.47885		0.0178512	10.0159		0.148705	4.73527		0.345448	3.53583		0.148705	4.73527		0.321333	1.69277		0.17077	2.11516		0.17077	2.11516		1	7.16605		1	8.94259		1	7.16605		1	4.83384		1	4.83384		1	4.83384
	665	Coatomer subunit beta	COPB2	P35606-2		1	NaN		1	NaN		1	NaN		1	NaN		1	NaN		1	NaN		1	-1.30384		1	-1.30384		1	-1.30384		0.243953	1.55616		0.127843	1.75827		0.243953	1.55616		0.159163	1.62012		0.159163	1.62012		0.159163	1.62012
	666	Alpha-adducin	ADD1	P35611-2		0.851753	-1.01861		0.388229	-1.0783		0.757561	-1.03198		0.587044	-1.04659		0.235769	-1.09356		0.587044	-1.04659		0.586922	1.02747		0.807319	1.01415		0.807319	1.01415		0.493258	1.09612		0.507046	-1.05012		0.475058	-1.04516		0.675557	1.0488		0.339753	-1.09231		0.339753	-1.09231
	667	Beta-adducin	ADD2	P35612		0.703445	-1.05021		0.823423	-1.03335		0.815579	1.01753		0.722353	-1.0462		0.44352	-1.10005		0.722353	-1.0462		0.946356	-1.00383		0.458007	1.06454		0.458007	1.06454		0.430366	1.17729		0.577062	-1.07107		0.924464	-1.00032		0.249739	1.26767		0.364208	1.07642		0.364208	1.07642
	669	Basigin	BSG	P35613-2		0.408242	-1.38793		0.408242	-1.38793		0.408242	-1.38793		0.628093	-1.19629		0.628093	-1.19629		0.628093	-1.19629		0.930533	-1.16019		0.930533	-1.16019		0.930533	-1.16019		0.818914	1.09173		0.553653	1.19135		0.818914	1.09173		0.96178	1.00852		0.96178	1.00852		0.96178	1.00852
	672	Glutaredoxin-1	GLRX	P35754		0.924349	1.07244					0.924349	1.07244		0.168829	2.84704					0.168829	2.84704		0.224629	-2.65473					0.224629	-2.65473		NaN	NaN					NaN	NaN		1	NaN					1	NaN
	673	Protein phosphatase 1A	PPM1A	P35813-3		0.399828	-1.18572		0.399828	-1.18572		0.399828	-1.18572		0.347249	-1.22643		0.347249	-1.22643		0.347249	-1.22643		0.738971	1.03433		0.738971	1.03433		0.738971	1.03433		0.26792	-1.4559		0.26792	-1.4559		0.26792	-1.4559		0.406339	-1.2558		0.406339	-1.2558		0.406339	-1.2558
	675	26S protease regulatory subunit 7	PSMC2	P35998		0.87157	1.02515		0.369994	1.06854		0.201584	1.09652		0.619183	-1.02959		0.40658	-1.05655		0.619183	-1.02959		0.656193	1.05548		0.192135	1.12896		0.192135	1.12896		0.434317	1.17018		0.0390207	-1.11411		0.64616	-1.0349		0.369221	1.20572		0.906848	-1.00439		0.906848	-1.00439
	676	ADP-ribosylation factor-like protein 2	ARL2	P36404		1	-7.41823		1	-7.41823		1	-7.41823		1	NaN		1	NaN		1	NaN		1	NaN		1	NaN		1	NaN		0.324172	1.33013		0.573913	1.20669		0.324172	1.33013		0.278077	1.42936		0.278077	1.42936		0.278077	1.42936
	678	Dual specificity mitogen-activated protein kinase kinase 2	MAP2K2	P36507		0.918394	-1.00313		0.370287	-1.07348		0.808862	1.01892		0.488083	-1.15102		0.361553	-1.25897		0.488083	-1.15102		0.431875	1.14743		0.467608	1.17279		0.467608	1.17279		0.521486	1.14151		0.155245	-1.21345		0.583208	-1.076		0.5978	1.08173		0.355991	-1.13547		0.355991	-1.13547
	679	ATP synthase subunit gamma, mitochondrial	ATP5C1	P36542-2		NaN	NaN		NaN	NaN		NaN	NaN		NaN	NaN		NaN	NaN		NaN	NaN		NaN	NaN		NaN	NaN		NaN	NaN		1	NaN		1	NaN		1	NaN		1	NaN		1	NaN		1	NaN
	680	V-type proton ATPase subunit E 1	ATP6V1E1	P36543		0.424804	1.24761		0.627586	1.12938		0.627586	1.12938		0.395014	1.23293		0.395014	1.23293		0.395014	1.23293		0.992588	1.01191		0.630952	-1.09169		0.630952	-1.09169		0.855751	-1.08692		0.559764	-1.3541		0.855751	-1.08692		0.679108	1.077		0.679108	1.077		0.679108	1.077
	681	Oxygen-dependent coproporphyrinogen-III oxidase, mitochondrial	CPOX	P36551		1	NaN		1	NaN		1	NaN		1	NaN		1	NaN		1	NaN		NaN	NaN		NaN	NaN		NaN	NaN		0.136397	1.60354		0.158083	1.70759		0.136397	1.60354		0.149402	2.77242		0.149402	2.77242		0.149402	2.77242
	682	60S ribosomal protein L4	RPL4	P36578		NaN	NaN		NaN	NaN		NaN	NaN		NaN	NaN		NaN	NaN		NaN	NaN		NaN	NaN		NaN	NaN		NaN	NaN		0.441087	1.18984		0.634966	1.11828		0.587107	1.09323		0.0605778	2.05991		0.124045	1.89265		0.124045	1.89265
	683	7,8-dihydro-8-oxoguanine triphosphatase	NUDT1	P36639-4		NaN	NaN		NaN	NaN		NaN	NaN		NaN	NaN		NaN	NaN		NaN	NaN		NaN	NaN		NaN	NaN		NaN	NaN		0.729692	1.07209		0.735024	-1.09248		0.807008	-1.0597		0.412021	1.14333		0.864503	1.00636		0.864503	1.00636
	686	Serine/threonine-protein phosphatase PP1-gamma catalytic subunit	PPP1CC	P36873		1	1.14234		1	1.14234		1	1.14234		1	NaN		1	NaN		1	NaN		1	NaN		1	NaN		1	NaN		0.650014	1.26018		0.650014	1.26018		0.650014	1.26018		0.480344	1.13101		0.480344	1.13101		0.480344	1.13101
	687	Guanine nucleotide-binding protein-like 1	GNL1	P36915		0.673801	-1.02525		0.673801	-1.02525		0.673801	-1.02525		0.388783	1.10521		0.388783	1.10521		0.388783	1.10521		0.319346	-1.13311		0.319346	-1.13311		0.319346	-1.13311		1	1.59544		1	1.59544		1	1.59544		1	1.22864		1	1.22864		1	1.22864
	689	GMP reductase 1	GMPR	P36959		0.76485	-1.0396		0.693656	1.05087		0.386885	1.16009		0.970298	-1.00363		0.634085	-1.10794		0.970298	-1.00363		0.738104	-1.03584		0.329507	1.1643		0.329507	1.1643		0.59393	1.06724		0.59101	1.11023		0.59393	1.06724		0.262788	1.37339		0.262788	1.37339		0.262788	1.37339
	690	Phospholipid hydroperoxide glutathione peroxidase, mitochondrial	GPX4	P36969-2		0.539397	1.22266		0.539397	1.22266		0.539397	1.22266		0.195169	2.0262		0.195169	2.0262		0.195169	2.0262		0.135314	-1.6572		0.135314	-1.6572		0.135314	-1.6572		0.394621	-1.40381		0.394621	-1.40381		0.394621	-1.40381		0.24261	1.26705		0.24261	1.26705		0.24261	1.26705
	693	Transgelin-2	TAGLN2	P37802-2		0.858409	-1.0512		0.818868	-1.10345		0.858409	-1.0512		0.408326	-1.24099		0.459998	-1.30267		0.408326	-1.24099		0.534312	1.18055		0.534312	1.18055		0.534312	1.18055		0.526834	-1.07258		0.786327	-1.04362		0.660859	-1.0647		0.447125	1.20165		0.528045	1.21055		0.528045	1.21055
	694	Transaldolase	TALDO1	P37837		0.70681	-1.0321		0.690923	1.15404		0.905664	1.06878		0.481669	1.102		0.233119	1.18992		0.481669	1.102		0.447925	-1.13737		0.771381	-1.03109		0.771381	-1.03109		0.943951	-1.00431		0.436017	-1.07888		0.24459	-1.1233		0.88903	-1.00432		0.0219336	-1.12331		0.0219336	-1.12331
	695	Alpha-synuclein	SNCA	P37840		0.156856	-1.38934		0.146693	-1.56566		0.164512	-1.44817		0.394546	-1.20283		0.322619	-1.30041		0.394546	-1.20283		0.741439	-1.15506		0.672535	-1.20397		0.672535	-1.20397		0.363601	1.24331		0.91593	1.02492		0.922892	1.01628		0.197208	1.47002		0.27124	1.20159		0.27124	1.20159
	697	V-type proton ATPase catalytic subunit A	ATP6V1A	P38606-2		0.770973	-1.04402		0.528133	-1.10322		0.881679	-1.02107		0.563346	-1.09114		0.457379	-1.17892		0.563346	-1.09114		0.664665	1.04512		0.680486	1.06862		0.680486	1.06862		0.394284	1.23123		0.847146	-1.05896		0.902281	-1.04095		0.252723	1.47511		0.376405	1.15095		0.376405	1.15095
	698	Stress-70 protein, mitochondrial	HSPA9	P38646		NaN	NaN		NaN	NaN		NaN	NaN		NaN	NaN		NaN	NaN		NaN	NaN		NaN	NaN		NaN	NaN		NaN	NaN		0.0151016	2.69203		0.027205	2.37738		0.0151016	2.69203		0.043594	3.79975		0.043594	3.79975		0.043594	3.79975
	699	Eukaryotic initiation factor 4A-III	EIF4A3	P38919		0.142237	1.19927		1	1.14954		0.142237	1.19927		0.0993747	-1.85706		1	-1.9374		0.0993747	-1.85706		0.0666676	2.22712		0.0666676	2.22712		0.0666676	2.22712		0.0295091	-2.07638		0.0852609	-1.84522		0.0295091	-2.07638		0.00627096	-1.69733		0.00627096	-1.69733		0.00627096	-1.69733
	700	40S ribosomal protein S19	RPS19	P39019		NaN	NaN		NaN	NaN		NaN	NaN		NaN	NaN		NaN	NaN		NaN	NaN		NaN	NaN		NaN	NaN		NaN	NaN		0.394898	1.28485		0.33981	1.395		0.394898	1.28485		0.0897256	2.3159		0.0897256	2.3159		0.0897256	2.3159
	701	60S ribosomal protein L3	RPL3	P39023		1	NaN		1	NaN		1	NaN		NaN	NaN		NaN	NaN		NaN	NaN		1	NaN		1	NaN		1	NaN		0.496155	1.12707		0.189532	-1.22321		0.153631	-1.1989		0.201197	1.78936		0.530657	1.32423		0.530657	1.32423
	702	Acidic leucine-rich nuclear phosphoprotein 32 family member A	ANP32A	P39687		0.564865	-1.10715		0.564865	-1.10715		0.564865	-1.10715		0.482146	-1.20784		0.482146	-1.20784		0.482146	-1.20784		0.616233	1.09094		0.616233	1.09094		0.616233	1.09094		0.41582	1.52364		0.512335	1.56099		0.41582	1.52364		0.425265	1.96616		0.425265	1.96616		0.425265	1.96616
	703	T-complex protein 1 subunit zeta	CCT6A	P40227		0.760623	-1.01447		0.948629	1.03712		0.97633	1.04967		0.174188	-1.31291		0.235358	-1.3288		0.174188	-1.31291		0.377069	1.29418		0.367219	1.37813		0.367219	1.37813		0.381046	1.19183		0.346642	-1.07101		0.995544	1.00864		0.570911	1.0863		0.340007	-1.08775		0.340007	-1.08775
	704	60S ribosomal protein L13a	RPL13A	P40429		NaN	NaN		NaN	NaN		NaN	NaN		NaN	NaN		NaN	NaN		NaN	NaN		NaN	NaN		NaN	NaN		NaN	NaN		0.0423251	1.61137		0.0398008	1.7242		0.0423251	1.61137		0.0855715	1.78874		0.0855715	1.78874		0.0855715	1.78874
	705	Malate dehydrogenase, cytoplasmic	MDH1	P40925-3		0.646241	1.02836		0.984794	-1.00482		0.644682	1.03525		0.329968	1.07123		0.643555	1.02979		0.329968	1.07123		0.334622	-1.0417		0.483539	-1.03476		0.483539	-1.03476		0.722535	-1.01038		0.208523	-1.22307		0.120616	-1.2344		0.740866	-1.01695		0.126541	-1.24243		0.126541	-1.24243
	706	Malate dehydrogenase, mitochondrial	MDH2	P40926		NaN	NaN		NaN	NaN		NaN	NaN		NaN	NaN		NaN	NaN		NaN	NaN		NaN	NaN		NaN	NaN		NaN	NaN		1	3.65508		1	3.65508		1	3.65508		1	4.3544		1	4.3544		1	4.3544
	707	Trifunctional enzyme subunit alpha, mitochondrial	HADHA	P40939		NaN	NaN		NaN	NaN		NaN	NaN		NaN	NaN		NaN	NaN		NaN	NaN		NaN	NaN		NaN	NaN		NaN	NaN		0.0597162	1.59109		0.0597162	1.59109		0.0597162	1.59109		0.269449	2.08394		0.269449	2.08394		0.269449	2.08394
	708	Eukaryotic translation initiation factor 2 subunit 3	EIF2S3	P41091		0.497716	1.11232		0.374909	1.25331		0.563853	1.11652		0.32034	-1.38352		0.588025	-1.23252		0.32034	-1.38352		0.00372184	1.53892		0.0113878	1.54472		0.0113878	1.54472		0.254422	1.38411		0.125717	1.15345		0.216966	1.11399		0.509809	1.11015		0.0658854	-1.1192		0.0658854	-1.1192
	709	Eukaryotic translation initiation factor 2D	EIF2D	P41214		NaN	NaN		NaN	NaN		NaN	NaN		1	NaN		1	NaN		1	NaN		1	NaN		1	NaN		1	NaN		1	NaN		1	NaN		1	NaN		1	NaN		1	NaN		1	NaN
	710	Ubiquitin-like modifier-activating enzyme 7	UBA7	P41226		0.58943	1.09684		0.58943	1.09684		0.58943	1.09684		1	1.36774		1	1.36774		1	1.36774		1	-1.24698		1	-1.24698		1	-1.24698		0.8886	-1.0723		0.8886	-1.0723		0.8886	-1.0723		0.814086	1.08226		0.814086	1.08226		0.814086	1.08226
	711	N-alpha-acetyltransferase 10	NAA10	P41227-2		1	1.01765		1	1.01765		1	1.01765		1	1.00781		1	1.00781		1	1.00781		1	1.00976		1	1.00976		1	1.00976		0.778996	-1.1506		0.778996	-1.1506		0.778996	-1.1506		0.213476	1.58257		0.213476	1.58257		0.213476	1.58257
	712	Glycine--tRNA ligase	GARS	P41250		NaN	NaN		NaN	NaN		NaN	NaN		NaN	NaN		NaN	NaN		NaN	NaN		NaN	NaN		NaN	NaN		NaN	NaN		1	NaN		1	NaN		1	NaN		1	NaN		1	NaN		1	NaN
	713	Isoleucine--tRNA ligase, cytoplasmic	IARS	P41252		NaN	NaN		NaN	NaN		NaN	NaN		NaN	NaN		NaN	NaN		NaN	NaN		NaN	NaN		NaN	NaN		NaN	NaN		0.876837	1.58074		0.377697	2.0005		0.876837	1.58074		0.198668	3.47019		0.198668	3.47019		0.198668	3.47019
	716	Signal transducer and activator of transcription 1-alpha/beta	STAT1	P42224		1	NaN		1	NaN		1	NaN		NaN	NaN		NaN	NaN		NaN	NaN		1	NaN		1	NaN		1	NaN		0.172214	4.00202		0.261162	4.36089		0.172214	4.00202		0.127859	1.95561		0.127859	1.95561		0.127859	1.95561
	717	Aldo-keto reductase family 1 member C3	AKR1C3	P42330		1	1.34468		1	1.34468		1	1.34468		0.108267	-1.26986		0.108267	-1.26986		0.108267	-1.26986		1	1.70756		1	1.70756		1	1.70756		0.861122	1.14346		0.658268	-1.06188		0.861122	1.14346		0.508446	1.20096		0.508446	1.20096		0.508446	1.20096
	718	Serine/threonine-protein kinase mTOR	MTOR	P42345		0.689695	1.07404		0.689695	1.07404		0.689695	1.07404		1	1.03757		1	1.03757		1	1.03757		1	1.03515		1	1.03515		1	1.03515		0.838147	1.06021		0.838147	1.06021		0.838147	1.06021		0.982063	1.03775		0.982063	1.03775		0.982063	1.03775
	720	Epidermal growth factor receptor substrate 15	EPS15	P42566		0.796987	-1.07242		0.828388	-1.08502		0.796987	-1.07242		0.601566	1.21062		0.667647	1.19656		0.601566	1.21062		0.517324	-1.29829		0.517324	-1.29829		0.517324	-1.29829		0.923295	-0.998722		0.432928	-1.13129		0.923295	-0.998722		0.0632802	-1.36817		0.0632802	-1.36817		0.0632802	-1.36817
	721	Caspase-3	CASP3	P42574		0.757512	-1.137		0.545488	-1.08472		0.575583	1.22921		0.707998	1.07317		0.0743151	-1.24245		0.707998	1.07317		0.583027	-1.22019		0.322654	1.1454		0.322654	1.1454		0.101238	-1.47328		0.0452712	-1.63961		0.101238	-1.47328		0.831144	-1.03307		0.831144	-1.03307		0.831144	-1.03307
	722	40S ribosomal protein S27	RPS27	P42677		NaN	NaN		NaN	NaN		NaN	NaN		NaN	NaN		NaN	NaN		NaN	NaN		NaN	NaN		NaN	NaN		NaN	NaN		0.349042	1.65331		0.346989	1.82715		0.349042	1.65331		0.449499	1.21265		0.449499	1.21265		0.449499	1.21265
	724	3-ketoacyl-CoA thiolase, mitochondrial	ACAA2	P42765		NaN	NaN		NaN	NaN		NaN	NaN		NaN	NaN		NaN	NaN		NaN	NaN		NaN	NaN		NaN	NaN		NaN	NaN		1	1.7707		1	1.7707		1	1.7707		1	2.11627		1	2.11627		1	2.11627
	726	Huntingtin	HTT	P42858		NaN	NaN		NaN	NaN		NaN	NaN		NaN	NaN		NaN	NaN		NaN	NaN		NaN	NaN		NaN	NaN		NaN	NaN		1	1.16495		1	1.16495		1	1.16495		1	1.2541		1	1.2541		1	1.2541
	728	Platelet-activating factor acetylhydrolase IB subunit alpha	PAFAH1B1	P43034		0.293896	1.10531		0.261288	1.14524		0.168965	1.1536		0.0854188	1.2771		0.148392	1.26784		0.0854188	1.2771		0.236032	-1.15543		0.446851	-1.10705		0.446851	-1.10705		0.222723	1.37678		0.186961	1.11997		0.10624	1.12521		0.140952	1.5539		0.0377972	1.26997		0.0377972	1.26997
	731	Ran-specific GTPase-activating protein	RANBP1	P43487-2		0.493356	-1.09383		0.822071	-1.02072		0.863168	-1.00206		0.0627302	-1.23013		0.0867894	-1.25304		0.0627302	-1.23013		0.6435	1.12461		0.352654	1.22761		0.352654	1.22761		0.744258	1.06506		0.0719023	-1.06568		0.744258	1.06506		0.0182146	-1.15553		0.0182146	-1.15553		0.0182146	-1.15553
	732	Nicotinamide phosphoribosyltransferase	NAMPT	P43490		1	1.45585		1	1.45585		1	1.45585		0.557152	1.22091		0.557152	1.22091		0.557152	1.22091		1	1.19243		1	1.19243		1	1.19243		1	1.08192		1	-1.10118		1	1.08192		1	-1.05174		1	-1.05174		1	-1.05174
	733	26S protease regulatory subunit 6B	PSMC4	P43686		0.423616	-1.16853		0.845551	-1.02007		0.901613	1.00924		0.401227	-1.17508		0.424502	-1.20974		0.401227	-1.17508		0.886001	1.00561		0.598722	1.18593		0.598722	1.18593		0.261977	1.20497		0.311998	1.2281		0.261977	1.20497		0.171221	1.24726		0.171221	1.24726		0.171221	1.24726
	734	Voltage-dependent anion-selective channel protein 2	VDAC2	P45880-2		NaN	NaN		NaN	NaN		NaN	NaN		NaN	NaN		NaN	NaN		NaN	NaN		NaN	NaN		NaN	NaN		NaN	NaN		0.640513	1.30657		0.640513	1.30657		0.640513	1.30657		0.316976	2.27566		0.316976	2.27566		0.316976	2.27566
	735	Ubiquitin carboxyl-terminal hydrolase 5	USP5	P45974-2		0.762716	-1.02392		0.822352	-1.01889		0.823078	1.01456		0.111	1.16029		0.23618	1.12244		0.111	1.16029		0.067548	-1.18805		0.15194	-1.14364		0.15194	-1.14364		0.614375	1.0474		0.104973	-1.15469		0.0465072	-1.16936		0.38935	1.20084		0.813828	-1.01994		0.813828	-1.01994
	736	Dual specificity mitogen-activated protein kinase kinase 4	MAP2K4	P45985		1	1.51826		1	1.51826		1	1.51826		1	1.17911		1	1.17911		1	1.17911		1	1.28763		1	1.28763		1	1.28763		1	-1.10667		1	-1.10667		1	-1.10667		1	1.10683		1	1.10683		1	1.10683
	738	Ran GTPase-activating protein 1	RANGAP1	P46060		0.214992	-1.41207		0.450546	-1.25049		0.432775	-1.19022		0.168681	-1.5384		0.205187	-1.61629		0.168681	-1.5384		0.944792	1.08946		0.68528	1.29253		0.68528	1.29253		0.187581	1.48719		0.488713	1.17423		0.339419	1.21368		0.165455	1.50143		0.256491	1.2253		0.256491	1.2253
	739	Adapter molecule crk	CRK	P46108-2		0.318284	1.11242		0.189259	1.16258		0.318284	1.11242		0.418309	1.19991		0.379626	1.25402		0.418309	1.19991		0.877899	-1.07865		0.877899	-1.07865		0.877899	-1.07865		1	1.17182		1	1.17182		1	1.17182		1	-1.19719		1	-1.19719		1	-1.19719
	740	Crk-like protein	CRKL	P46109		0.334192	-1.2952		0.378701	-1.31888		0.499663	-1.17306		0.646035	-1.10695		0.159207	-1.24456		0.646035	-1.10695		0.441212	-1.17006		0.620812	-1.05972		0.620812	-1.05972		0.914008	-0.998163		0.499022	1.09775		0.914008	-0.998163		0.608031	1.06581		0.608031	1.06581		0.608031	1.06581
	741	Large proline-rich protein BAG6	BAG6	P46379-2		0.457721	-1.14725		0.611767	-1.10713		0.457721	-1.14725		0.622869	-1.07214		0.805648	-1.03465		0.622869	-1.07214		0.757489	-1.07005		0.757489	-1.07005		0.757489	-1.07005		0.147155	-1.17874		0.157587	-1.20752		0.147155	-1.17874		0.335022	-1.12364		0.335022	-1.12364		0.335022	-1.12364
	742	Vesicle-fusing ATPase	NSF	P46459		0.815951	-1.02456		0.867497	1.00816		0.632285	1.03526		0.647335	-1.05357		0.593368	-1.08188		0.647335	-1.05357		0.759082	1.02831		0.485301	1.09071		0.485301	1.09071		0.598147	1.06308		0.321815	-1.21031		0.441699	-1.14245		0.483589	1.13307		0.711016	-1.07189		0.711016	-1.07189
	743	Dual specificity mitogen-activated protein kinase kinase 3	MAP2K3	P46734		0.290836	-1.25061		0.373105	-1.23747		0.554403	-1.14912		0.279823	-1.58336		0.324429	-1.70509		0.279823	-1.58336		0.393862	1.26607		0.415984	1.37788		0.415984	1.37788		0.416991	1.21348		0.977359	1.00555		0.577276	-1.05337		0.473656	1.15993		0.427824	-1.102		0.427824	-1.102
	746	60S ribosomal protein L27a	RPL27A	P46776		NaN	NaN		NaN	NaN		NaN	NaN		NaN	NaN		NaN	NaN		NaN	NaN		NaN	NaN		NaN	NaN		NaN	NaN		0.787596	1.50635		0.158228	1.72074		0.956184	1.23514		0.348693	1.55415		0.722081	1.27434		0.722081	1.27434
	747	60S ribosomal protein L5	RPL5	P46777		NaN	NaN		NaN	NaN		NaN	NaN		NaN	NaN		NaN	NaN		NaN	NaN		NaN	NaN		NaN	NaN		NaN	NaN		0.292165	1.41526		0.980988	1.0329		0.925667	1.03855		0.128437	1.95335		0.187393	1.43341		0.187393	1.43341
	748	60S ribosomal protein L21	RPL21	P46778		NaN	NaN		NaN	NaN		NaN	NaN		NaN	NaN		NaN	NaN		NaN	NaN		NaN	NaN		NaN	NaN		NaN	NaN		0.641591	1.27152		0.792843	1.25629		0.641591	1.27152		0.699356	1.16059		0.699356	1.16059		0.699356	1.16059
	749	60S ribosomal protein L28	RPL28	P46779		NaN	NaN		NaN	NaN		NaN	NaN		NaN	NaN		NaN	NaN		NaN	NaN		NaN	NaN		NaN	NaN		NaN	NaN		0.370743	1.39714		0.935107	1.03873		0.958989	1.07391		0.172105	1.94588		0.452772	1.49571		0.452772	1.49571
	750	40S ribosomal protein S9	RPS9	P46781		NaN	NaN		NaN	NaN		NaN	NaN		NaN	NaN		NaN	NaN		NaN	NaN		NaN	NaN		NaN	NaN		NaN	NaN		0.343887	-1.29554		0.539458	-1.17834		0.343887	-1.29554		0.617738	1.26638		0.617738	1.26638		0.617738	1.26638
	751	40S ribosomal protein S5	RPS5	P46782		NaN	NaN		NaN	NaN		NaN	NaN		NaN	NaN		NaN	NaN		NaN	NaN		NaN	NaN		NaN	NaN		NaN	NaN		0.308096	1.399		0.228369	1.54028		0.308096	1.399		0.321276	1.73474		0.321276	1.73474		0.321276	1.73474
	752	40S ribosomal protein S10	RPS10	P46783		NaN	NaN		NaN	NaN		NaN	NaN		NaN	NaN		NaN	NaN		NaN	NaN		NaN	NaN		NaN	NaN		NaN	NaN		0.282474	1.29135		0.436016	1.25033		0.282474	1.29135		0.270576	1.557		0.270576	1.557		0.270576	1.557
	753	Glucosamine-6-phosphate isomerase 1	GNPDA1	P46926		0.365842	1.26227		0.679025	1.05695		0.679025	1.05695		0.293118	1.2684		0.293118	1.2684		0.293118	1.2684		0.954107	-1.00486		0.444629	-1.20006		0.444629	-1.20006		1	1.43162		1	1.43162		1	1.43162		0.188303	1.22417		0.188303	1.22417		0.188303	1.22417
	754	E3 ubiquitin-protein ligase NEDD4	NEDD4	P46934-4		0.765516	1.1281		0.765516	1.1281		0.765516	1.1281		0.287144	-1.13523		0.287144	-1.13523		0.287144	-1.13523		0.383028	1.28065		0.383028	1.28065		0.383028	1.28065		1	-1.0822		1	-1.0822		1	-1.0822		1	1.0399		1	1.0399		1	1.0399
	755	Ras GTPase-activating-like protein IQGAP1	IQGAP1	P46940		1	NaN		1	NaN		1	NaN		NaN	NaN		NaN	NaN		NaN	NaN		1	NaN		1	NaN		1	NaN		NaN	NaN		NaN	NaN		NaN	NaN		1	NaN		1	NaN		1	NaN
	757	F-actin-capping protein subunit alpha-2	CAPZA2	P47755		0.618917	-1.21297		0.342055	-1.32685		0.795441	-1.1088		0.817793	1.03466		0.476657	-1.15656		0.817793	1.03466		0.450361	-1.25501		0.632846	-1.14723		0.632846	-1.14723		0.885064	1.03019		0.898232	1.0398		0.885064	1.03019		0.885348	1.05043		0.885348	1.05043		0.885348	1.05043
	758	F-actin-capping protein subunit beta	CAPZB	P47756-2		0.439119	1.11181		0.654478	1.08482		0.559919	1.10059		0.935026	-1.02802		0.904529	-1.04296		0.935026	-1.02802		0.231134	1.14296		0.354725	1.13143		0.354725	1.13143		0.314981	1.33956		0.397231	1.18009		0.719639	1.07527		0.135631	1.66622		0.104347	1.33748		0.104347	1.33748
	759	Glutamine--tRNA ligase	QARS	P47897		1	1.18666		1	1.04199		1	1.18666		0.947614	-1.34205		0.946819	-1.52838		0.947614	-1.34205		1	1.59255		1	1.59255		1	1.59255		0.49845	1.19252		0.052463	1.34138		0.49845	1.19252		0.0190204	1.63272		0.0190204	1.63272		0.0190204	1.63272
	760	60S ribosomal protein L29	RPL29	P47914		NaN	NaN		NaN	NaN		NaN	NaN		NaN	NaN		NaN	NaN		NaN	NaN		NaN	NaN		NaN	NaN		NaN	NaN		0.243234	1.34665		1	1.60525		1	1.60525		0.368783	1.31491		1	1.56742		1	1.56742
	761	Galectin-7	LGALS7	P47929		0.648754	1.11354		0.329222	1.37141		0.648754	1.11354		0.44159	1.44754		0.286457	1.78276		0.44159	1.44754		0.613678	-1.29994		0.613678	-1.29994		0.613678	-1.29994		0.441918	-6.05866		0.888405	-1.18497		0.888405	-1.18497		0.303663	-12.4617		0.31206	-2.43729		0.31206	-2.43729
	763	Prolyl endopeptidase	PREP	P48147		0.488108	1.2944		0.755197	1.13885		0.53745	1.39868		0.983409	-1.07028		0.81494	-1.31447		0.983409	-1.07028		0.463526	1.38537		0.513507	1.49699		0.513507	1.49699		0.766265	1.03522		0.693414	-1.16618		0.499093	-1.29914		0.0813424	2.11753		0.123882	1.5745		0.123882	1.5745
	764	Phosphatidylinositol 5-phosphate 4-kinase type-2 alpha	PIP4K2A	P48426		0.549467	-1.05895		0.672848	-1.05042		0.875179	-1.01817		0.861021	-1.01225		0.716285	-1.04431		0.861021	-1.01225		0.782518	-1.04614		0.961167	-1.00585		0.961167	-1.00585		0.135299	1.27865		0.45233	1.12112		0.282221	1.16257		0.822176	-1.06382		0.389136	-1.17004		0.389136	-1.17004
	765	Coatomer subunit delta	ARCN1	P48444		1	1.04177		1	1.04177		1	1.04177		1	-3.29463		1	-3.29463		1	-3.29463		1	3.43225		1	3.43225		1	3.43225		0.000599453	1.54302		0.00256218	1.56389		0.000599453	1.54302		0.0974144	1.45098		0.0974144	1.45098		0.0974144	1.45098
	766	Glutamate--cysteine ligase catalytic subunit	GCLC	P48506		0.785614	1.01505		0.755206	1.02344		0.924131	1.00764		0.0319476	-1.17181		0.0785681	-1.15372		0.0319476	-1.17181		0.0371105	1.18945		0.0823232	1.18077		0.0823232	1.18077		0.346303	1.18823		0.898043	1.02051		0.837097	1.02368		0.494391	1.1083		0.612578	-1.04732		0.612578	-1.04732
	767	Glutamate--cysteine ligase regulatory subunit	GCLM	P48507		0.905432	1.01273		0.838452	-1.03827		0.798171	1.04917		0.532955	-1.1335		0.34411	-1.23474		0.532955	-1.1335		0.443191	1.14793		0.438185	1.18923		0.438185	1.18923		0.234339	1.36428		0.706184	1.09301		0.471481	1.15072		0.125437	1.46033		0.0649212	1.23173		0.0649212	1.23173
	768	26S proteasome non-ATPase regulatory subunit 8	PSMD8	P48556		0.68321	-1.05334		0.614675	-1.06148		0.345992	-1.14655		0.448469	1.17323		0.306629	1.26725		0.448469	1.17323		0.323484	-1.2358		0.217861	-1.34516		0.217861	-1.34516		0.475797	1.16022		0.382238	1.22928		0.475797	1.16022		0.578767	-1.10476		0.578767	-1.10476		0.578767	-1.10476
	769	Glutathione synthetase	GSS	P48637		0.224789	-1.09387		0.342223	-1.07628		0.184929	-1.11958		0.182886	-1.0948		0.384228	-1.05246		0.182886	-1.0948		0.995223	-0.999151		0.756432	-1.02264		0.756432	-1.02264		0.565101	1.10134		0.714412	1.06561		0.86993	-1.00255		0.541132	1.10282		0.848617	-1.0012		0.848617	-1.0012
	770	T-complex protein 1 subunit epsilon	CCT5	P48643		0.989486	1.02536		0.92045	1.0512		0.829418	1.07274		0.50706	-1.0879		0.504769	-1.11019		0.50706	-1.0879		0.614529	1.11548		0.547479	1.16703		0.547479	1.16703		0.571726	1.06255		0.10025	-1.15121		0.0469297	-1.18246		0.353461	1.28395		0.913895	1.02191		0.913895	1.02191
	771	Casein kinase I isoform alpha	CSNK1A1	P48729		0.790201	-1.10573		0.90456	-1.08004		0.90456	-1.08004		0.591432	-1.16949		0.591432	-1.16949		0.591432	-1.16949		0.666506	1.05766		0.676352	1.08283		0.676352	1.08283		0.919849	1.03503		0.919849	1.03503		0.919849	1.03503		0.750151	1.0582		0.750151	1.0582		0.750151	1.0582
	772	Isocitrate dehydrogenase [NADP], mitochondrial	IDH2	P48735		1	-6.71299		1	-6.71299		1	-6.71299		1	NaN		1	NaN		1	NaN		1	NaN		1	NaN		1	NaN		0.0493183	2.43842		0.0485921	2.76418		0.0493183	2.43842		0.0662087	5.3867		0.0662087	5.3867		0.0662087	5.3867
	773	Phosphatidylinositol transfer protein beta isoform	PITPNB	P48739		0.625728	1.21592		0.625728	1.21592		0.625728	1.21592		0.193647	1.579		0.193647	1.579		0.193647	1.579		0.175661	-1.29861		0.175661	-1.29861		0.175661	-1.29861		1	1.18078		1	1.18078		1	1.18078		1	1.18391		1	1.18391		1	1.18391
	774	4-trimethylaminobutyraldehyde dehydrogenase	ALDH9A1	P49189		0.144959	1.66007		0.0269808	1.54201		0.1071	1.87249		0.350351	1.254		0.861004	1.03268		0.350351	1.254		0.225217	1.32382		0.0340587	1.49322		0.0340587	1.49322		0.201734	1.41354		0.262064	1.19132		0.259053	1.15794		0.370224	1.21714		0.943527	-1.00295		0.943527	-1.00295
	775	60S ribosomal protein L34	RPL34	P49207		NaN	NaN		NaN	NaN		NaN	NaN		NaN	NaN		NaN	NaN		NaN	NaN		NaN	NaN		NaN	NaN		NaN	NaN		0.146443	1.50753		0.146443	1.50753		0.146443	1.50753		0.164041	1.73418		0.164041	1.73418		0.164041	1.73418
	776	Ribose-5-phosphate isomerase	RPIA	P49247		0.604151	1.10141		0.705824	1.0801		0.422238	1.19012		0.480982	1.19745		0.78551	1.08675		0.480982	1.19745		0.767048	-1.0872		0.938173	-1.00616		0.938173	-1.00616		0.526734	1.07609		0.355919	1.12624		0.526734	1.07609		0.338568	1.16759		0.338568	1.16759		0.338568	1.16759
	777	Fatty acid synthase	FASN	P49327		0.605432	-1.61569		0.145795	-1.69613		0.946787	-1.32273		0.445879	-1.83425		0.167715	-2.35206		0.445879	-1.83425		0.675572	1.13527		0.452132	1.38672		0.452132	1.38672		0.854314	-1.01027		0.392602	-1.42189		0.452354	-1.30202		0.415615	1.30232		0.94257	1.01051		0.94257	1.01051
	779	T-complex protein 1 subunit gamma	CCT3	P49368		0.661581	1.04724		0.672343	1.06316		0.822545	1.02625		0.265268	-1.2216		0.418432	-1.17919		0.265268	-1.2216		0.147367	1.27931		0.248263	1.25367		0.248263	1.25367		0.253697	1.19377		0.436521	1.02761		0.239742	1.04807		0.286349	1.18137		0.531625	1.03719		0.531625	1.03719
	782	Ubiquitin-conjugating enzyme E2 R1	CDC34	P49427		NaN	NaN		NaN	NaN		NaN	NaN		NaN	NaN		NaN	NaN		NaN	NaN		NaN	NaN		NaN	NaN		NaN	NaN		0.712197	1.18207		0.577395	1.28562		0.712197	1.18207		0.295136	-1.16954		0.295136	-1.16954		0.295136	-1.16954
	783	Alanine--tRNA ligase, cytoplasmic	AARS	P49588		0.721998	-1.07197		0.672885	1.06345		0.594529	1.0785		0.135072	-1.77715		0.202064	-1.8023		0.135072	-1.77715		0.201175	1.65783		0.138636	1.91665		0.138636	1.91665		0.217245	1.38285		0.472326	1.19432		0.435345	1.16745		0.227519	1.32367		0.431352	1.11749		0.431352	1.11749
	784	Cysteine--tRNA ligase, cytoplasmic	CARS	P49589-3		0.1194	1.61538		0.204524	1.70615		0.117565	1.74953		0.844567	1.06896		0.945901	1.04245		0.844567	1.06896		0.262809	1.51117		0.261403	1.63667		0.261403	1.63667		0.466083	1.67149		0.532373	1.78051		0.466083	1.67149		0.556507	1.33501		0.556507	1.33501		0.556507	1.33501
	785	Serine--tRNA ligase, cytoplasmic	SARS	P49591		0.524397	1.6213		0.701357	1.38655		0.524397	1.6213		0.552855	1.08866		0.764962	-1.07408		0.552855	1.08866		0.813418	1.48927		0.813418	1.48927		0.813418	1.48927		0.244355	1.45112		0.654276	1.08035		0.494227	1.13799		0.220098	1.53278		0.425642	1.20203		0.425642	1.20203
	787	Proteasome subunit beta type-3	PSMB3	P49720		0.127269	1.3718		0.12855	1.4231		0.0590189	1.50021		0.0355337	1.54638		0.0871765	1.4669		0.0355337	1.54638		0.497584	-1.12726		0.885185	-1.03078		0.885185	-1.03078		0.778645	1.0229		0.613371	1.095		0.778645	1.0229		0.507811	1.10245		0.507811	1.10245		0.507811	1.10245
	788	Proteasome subunit beta type-2	PSMB2	P49721		0.129335	1.44305		0.23789	1.4833		0.229465	1.41102		0.130164	1.36612		0.128258	1.4361		0.130164	1.36612		0.829069	1.05631		0.963322	1.03287		0.963322	1.03287		0.299233	1.08116		0.299233	1.08116		0.299233	1.08116		0.0183606	-1.26832		0.0183606	-1.26832		0.0183606	-1.26832
	790	Transmembrane emp24 domain-containing protein 10	TMED10	P49755		1	-1.94762		1	-1.94762		1	-1.94762		0.133766	-1.69401		0.133766	-1.69401		0.133766	-1.69401		1	-1.14971		1	-1.14971		1	-1.14971		1	1.15756		1	1.15756		1	1.15756		1	1.02834		1	1.02834		1	1.02834
	791	Translation initiation factor eIF-2B subunit beta	EIF2B2	P49770		0.869275	-1.03346		0.869275	-1.03346		0.869275	-1.03346		0.905726	-1.01958		0.905726	-1.01958		0.905726	-1.01958		0.963206	-1.01362		0.963206	-1.01362		0.963206	-1.01362		0.753806	1.12617		0.703276	1.18541		0.753806	1.12617		0.653705	1.13997		0.653705	1.13997		0.653705	1.13997
	793	Glycogen synthase kinase-3 alpha	GSK3A	P49840		1	1.4		1	1.4		1	1.4		1	-1.08846		1	-1.08846		1	-1.08846		1	1.52385		1	1.52385		1	1.52385		0.328981	-1.46845		0.21499	-1.76397		0.21499	-1.76397		0.861757	1.02096		0.397638	-1.17659		0.397638	-1.17659
	794	Glycogen synthase kinase-3 beta	GSK3B	P49841		NaN	NaN		NaN	NaN		NaN	NaN		NaN	NaN		NaN	NaN		NaN	NaN		NaN	NaN		NaN	NaN		NaN	NaN		1	-1.20636		1	-1.20636		1	-1.20636		1	-1.24759		1	-1.24759		1	-1.24759
	797	GMP synthase [glutamine-hydrolyzing]	GMPS	P49915		0.26286	1.31798		0.253778	1.48681		0.289324	1.37502		0.372165	1.24071		0.299004	1.34158		0.372165	1.24071		0.82226	1.06227		0.734931	1.10825		0.734931	1.10825		0.278475	1.24781		0.387861	1.22982		0.278475	1.24781		0.437984	1.16189		0.437984	1.16189		0.437984	1.16189
	798	Double-strand break repair protein MRE11A	MRE11A	P49959		1	-1.62391		1	-1.62391		1	-1.62391		1	-1.3396		1	-1.3396		1	-1.3396		1	-1.21223		1	-1.21223		1	-1.21223		0.306551	-1.71485		0.288389	-1.93644		0.306551	-1.71485		0.664425	-1.1479		0.664425	-1.1479		0.664425	-1.1479
	799	Guanine nucleotide-binding protein G(q) subunit alpha	GNAQ	P50148		0.126959	-1.61898		0.141279	-1.79031		0.126959	-1.61898		0.182256	-1.79398		0.24657	-1.98383		0.182256	-1.79398		0.686584	1.10809		0.686584	1.10809		0.686584	1.10809		0.0628814	-1.2532		0.0628814	-1.2532		0.0628814	-1.2532		0.785643	1.06845		0.785643	1.06845		0.785643	1.06845
	800	Protoporphyrinogen oxidase	PPOX	P50336		NaN	NaN		NaN	NaN		NaN	NaN		NaN	NaN		NaN	NaN		NaN	NaN		NaN	NaN		NaN	NaN		NaN	NaN		1	NaN		1	NaN		1	NaN		1	NaN		1	NaN		1	NaN
	801	Rab GDP dissociation inhibitor beta	GDI2	P50395		0.874879	1.00863		0.655042	1.04885		0.591464	1.05276		0.411957	1.09254		0.488347	1.08849		0.411957	1.09254		0.36503	-1.0832		0.691139	-1.03778		0.691139	-1.03778		0.584518	1.06764		0.183664	-1.13075		0.155251	-1.11676		0.462882	1.13618		0.61237	-1.04939		0.61237	-1.04939
	803	Carnitine O-palmitoyltransferase 1, liver isoform	CPT1A	P50416-2		NaN	NaN		NaN	NaN		NaN	NaN		NaN	NaN		NaN	NaN		NaN	NaN		NaN	NaN		NaN	NaN		NaN	NaN		1	-1.23729		1	-1.23729		1	-1.23729		1	1.78379		1	1.78379		1	1.78379
	805	Hsc70-interacting protein	ST13	P50502		0.33861	-1.14802		0.960818	1.01997		0.700711	-1.04623		0.768057	-1.02564		0.947721	1.04045		0.768057	-1.02564		0.5925	-1.11932		0.980812	-1.02007		0.980812	-1.02007		0.282364	1.34111		0.753685	1.0256		0.409099	1.08368		0.376153	1.22471		0.819967	-1.01049		0.819967	-1.01049
	806	Dynamin-2	DNM2	P50570-5		0.770669	-1.02181		0.724322	1.05588		0.42413	1.12131		0.505644	-1.10746		0.419715	-1.17609		0.505644	-1.10746		0.743145	1.08382		0.354772	1.24181		0.354772	1.24181		0.144972	1.51039		0.0779832	1.15581		0.0841978	1.25216		0.201525	1.37807		0.0648868	1.14247		0.0648868	1.14247
	808	Methionine aminopeptidase 2	METAP2	P50579		0.552566	1.28298		0.552566	1.28298		0.552566	1.28298		0.949077	-1.0309		0.949077	-1.0309		0.949077	-1.0309		0.457368	1.32262		0.457368	1.32262		0.457368	1.32262		0.225227	1.36513		0.362887	1.37915		0.225227	1.36513		0.583048	1.1325		0.583048	1.1325		0.583048	1.1325
	811	Kinetochore-associated protein 1	KNTC1	P50748		NaN	NaN		NaN	NaN		NaN	NaN		NaN	NaN		NaN	NaN		NaN	NaN		NaN	NaN		NaN	NaN		NaN	NaN		0.537239	-1.1305		0.537239	-1.1305		0.537239	-1.1305		0.940144	1.0215		0.940144	1.0215		0.940144	1.0215
	812	Lipopolysaccharide-responsive and beige-like anchor protein	LRBA	P50851-2		NaN	NaN		NaN	NaN		NaN	NaN		NaN	NaN		NaN	NaN		NaN	NaN		NaN	NaN		NaN	NaN		NaN	NaN		1	NaN		1	NaN		1	NaN		1	NaN		1	NaN		1	NaN
	813	Basal cell adhesion molecule	BCAM	P50895		0.132592	-1.50816		0.183747	-1.56569		0.132592	-1.50816		0.0623592	-1.47615		0.085321	-1.53246		0.0623592	-1.47615		0.929855	-1.02168		0.929855	-1.02168		0.929855	-1.02168		0.1597	-1.39909		0.15727	-1.5282		0.1597	-1.39909		0.11326	-1.47177		0.11326	-1.47177		0.11326	-1.47177
	814	60S ribosomal protein L14	RPL14	P50914		NaN	NaN		NaN	NaN		NaN	NaN		NaN	NaN		NaN	NaN		NaN	NaN		NaN	NaN		NaN	NaN		NaN	NaN		0.111255	1.34542		0.400863	1.16841		0.279217	1.17694		0.708813	1.29608		0.996853	1.13378		0.996853	1.13378
	815	T-complex protein 1 subunit theta	CCT8	P50990		0.927125	-1.00416		0.869378	1.06591		0.984089	1.01837		0.24329	-1.29043		0.392309	-1.23288		0.24329	-1.29043		0.303411	1.28509		0.364589	1.31414		0.364589	1.31414		0.27484	1.23752		0.990806	1.00553		0.576691	1.07151		0.243928	1.22819		0.262488	1.06342		0.262488	1.06342
	816	T-complex protein 1 subunit delta	CCT4	P50991		0.726483	1.04373		0.779286	1.04557		0.936961	1.00959		0.264768	-1.20016		0.428275	-1.15887		0.264768	-1.20016		0.15903	1.25265		0.285934	1.21168		0.285934	1.21168		0.347403	1.18756		0.773871	1.01718		0.874121	1.0064		0.313766	1.21233		0.64827	1.02739		0.64827	1.02739
	819	Ras-related protein Rab-5C	RAB5C	P51148		0.594416	1.17807		0.456741	1.2667		0.314664	1.31668		0.605248	1.12453		0.761951	1.08184		0.605248	1.12453		0.931529	1.04761		0.575716	1.17088		0.575716	1.17088		0.237806	1.09086		0.215106	1.11289		0.237806	1.09086		0.945954	1.05202		0.945954	1.05202		0.945954	1.05202
	820	Ras-related protein Rab-7a	RAB7A	P51149		0.72375	-1.04893		0.594927	1.10695		0.594927	1.10695		0.436199	1.35387		0.436199	1.35387		0.436199	1.35387		0.319035	-1.42012		0.640377	-1.22307		0.640377	-1.22307		0.0954988	1.26477		0.275725	1.202		0.209134	1.19076		0.118308	1.58747		0.230821	1.49458		0.230821	1.49458
	822	Thiopurine S-methyltransferase	TPMT	P51580		1	-1.11502		1	-1.11502		1	-1.11502		1	NaN		1	NaN		1	NaN		1	NaN		1	NaN		1	NaN		1	1.39599		1	1.39599		1	1.39599		1	1.14378		1	1.14378		1	1.14378
	824	26S proteasome non-ATPase regulatory subunit 7	PSMD7	P51665		0.997605	1.08869		0.376487	1.19672		0.205811	1.33107		0.546362	-1.17594		0.258898	-1.30796		0.546362	-1.17594		0.712854	1.28023		0.0263943	1.56526		0.0263943	1.56526		0.403137	1.16529		0.557836	1.12246		0.403137	1.16529		0.479956	1.1236		0.479956	1.1236		0.479956	1.1236
	825	Signal transducer and activator of transcription 5B	STAT5B	P51692		0.847476	1.02641		0.646024	1.24185		0.789265	1.10876		0.878935	-1.22223		0.891988	-1.09125		0.878935	-1.22223		0.660604	1.25452		0.617795	1.35517		0.617795	1.35517		0.754136	-1.04615		0.783859	1.04663		0.754136	-1.04615		0.600589	-1.09094		0.600589	-1.09094		0.600589	-1.09094
	826	Ubiquitin carboxyl-terminal hydrolase 11	USP11	P51784		1	-1.11055		1	-1.11055		1	-1.11055		1	1.0692		1	1.0692		1	1.0692		1	-1.1874		1	-1.1874		1	-1.1874		1	NaN		1	NaN		1	NaN		1	NaN		1	NaN		1	NaN
	828	Ribosomal protein S6 kinase alpha-3	RPS6KA3	P51812		0.456851	1.06662		0.533081	1.06525		0.456851	1.06662		0.209775	-1.20909		0.289973	-1.21064		0.209775	-1.20909		0.154398	1.28964		0.154398	1.28964		0.154398	1.28964		0.865778	1.03814		0.23756	1.12744		0.865778	1.03814		0.89406	1.02442		0.89406	1.02442		0.89406	1.02442
	829	Hepatoma-derived growth factor	HDGF	P51858		0.448747	1.43165		0.448747	1.43165		0.448747	1.43165		0.252522	1.58894		0.252522	1.58894		0.252522	1.58894		0.751289	-1.10987		0.751289	-1.10987		0.751289	-1.10987		0.45474	-1.53224		0.45474	-1.53224		0.45474	-1.53224		0.653968	1.29754		0.653968	1.29754		0.653968	1.29754
	830	Heterogeneous nuclear ribonucleoprotein A3	HNRNPA3	P51991-2		1	-1.14482		1	-1.14482		1	-1.14482		0.130205	1.59767		0.130205	1.59767		0.130205	1.59767		1	-1.82905		1	-1.82905		1	-1.82905		0.292499	1.53981		0.292499	1.53981		0.292499	1.53981		0.0714767	1.68217		0.0714767	1.68217		0.0714767	1.68217
	831	6-phosphogluconate dehydrogenase, decarboxylating	PGD	P52209-2		0.797794	-1.01487		0.903475	-1.00711		0.961624	1.00871		0.780283	-1.01701		0.687898	-1.03316		0.780283	-1.01701		0.967501	-0.997904		0.813428	1.02587		0.813428	1.02587		0.75068	-1.0216		0.264965	-1.26266		0.197718	-1.25517		0.505146	1.1186		0.591269	-1.09836		0.591269	-1.09836
	833	Importin subunit alpha-5	KPNA1	P52294		0.977086	1.02558		0.977086	1.02558		0.977086	1.02558		0.346199	1.22996		0.346199	1.22996		0.346199	1.22996		0.456265	-1.19928		0.456265	-1.19928		0.456265	-1.19928		0.135484	1.2401		0.138098	1.2851		0.135484	1.2401		0.307254	1.10337		0.307254	1.10337		0.307254	1.10337
	836	Rho GDP-dissociation inhibitor 1	ARHGDIA	P52565		0.290301	-1.10014		0.765814	-1.03216		0.554445	-1.05553		0.360209	-1.09799		0.537946	-1.07368		0.360209	-1.09799		0.981351	-1.00196		0.69661	1.04023		0.69661	1.04023		0.271179	1.2851		0.993772	-0.999201		0.764822	1.01543		0.656334	1.08108		0.409038	-1.17066		0.409038	-1.17066
	837	Rho GDP-dissociation inhibitor 2	ARHGDIB	P52566		0.701019	-1.07731		0.963666	-1.03287		0.806393	1.01851		0.538465	1.1934		0.719189	1.13442		0.538465	1.1934		0.363378	-1.28566		0.653211	-1.17171		0.653211	-1.17171		0.591993	1.09877		0.505407	1.1617		0.591993	1.09877		0.37404	1.18495		0.37404	1.18495		0.37404	1.18495
	838	Arf-GAP domain and FG repeat-containing protein 1	AGFG1	P52594-2		1	-1.15321		1	-1.15321		1	-1.15321		0.0929282	-1.51622		0.0929282	-1.51622		0.0929282	-1.51622		1	1.31479		1	1.31479		1	1.31479		1	-0.998054		1	-1.11574		1	-0.998054		1	-1.48534		1	-1.48534		1	-1.48534
	839	Heterogeneous nuclear ribonucleoprotein F	HNRNPF	P52597		0.529679	-1.42379		0.529679	-1.42379		0.529679	-1.42379		0.744752	-1.30619		0.744752	-1.30619		0.744752	-1.30619		0.718239	-1.09003		0.718239	-1.09003		0.718239	-1.09003		0.455534	-1.10705		0.615538	-1.07919		0.455534	-1.10705		0.651881	1.03439		0.651881	1.03439		0.651881	1.03439
	840	Ribonuclease UK114	HRSP12	P52758		0.543399	-1.25597		0.543399	-1.25597		0.543399	-1.25597		0.598075	-1.15357		0.598075	-1.15357		0.598075	-1.15357		0.857388	-1.08877		0.857388	-1.08877		0.857388	-1.08877		NaN	NaN		NaN	NaN		NaN	NaN		1	NaN		1	NaN		1	NaN
	841	Spermine synthase	SMS	P52788		0.218498	1.42349		0.218498	1.42349		0.218498	1.42349		0.365937	-1.33527		0.365937	-1.33527		0.365937	-1.33527		0.0131996	1.90074		0.0131996	1.90074		0.0131996	1.90074		0.0244498	-1.45108		0.0244498	-1.45108		0.0244498	-1.45108		0.116154	1.18299		0.116154	1.18299		0.116154	1.18299
	842	Thimet oligopeptidase	THOP1	P52888		0.686019	-1.1085		0.686019	-1.1085		0.686019	-1.1085		0.48051	-1.25708		0.48051	-1.25708		0.48051	-1.25708		0.563771	1.13404		0.563771	1.13404		0.563771	1.13404		0.967793	1.04345		0.784947	-1.03498		0.967793	1.04345		0.352028	1.15181		0.352028	1.15181		0.352028	1.15181
	843	F-actin-capping protein subunit alpha-1	CAPZA1	P52907		0.729963	1.08457		0.911591	1.03076		0.435262	1.2573		0.443506	1.23867		0.918972	1.01549		0.443506	1.23867		0.586963	-1.14209		0.869717	1.01504		0.869717	1.01504		0.198893	1.38676		0.343479	1.31814		0.418234	1.23607		0.0467511	1.48499		0.0413278	1.32363		0.0413278	1.32363
	844	Biliverdin reductase A	BLVRA	P53004		0.685891	-1.05628		0.544275	-1.14729		0.589689	-1.09551		0.580728	-1.0882		0.498102	-1.13963		0.580728	-1.0882		0.940852	1.03022		0.919404	-1.00672		0.919404	-1.00672		0.614845	1.06889		0.215863	-1.15519		0.256111	-1.12076		0.299899	1.30652		0.666488	1.09062		0.666488	1.09062
	845	Serine/threonine-protein phosphatase 5	PPP5C	P53041		0.329761	-1.34415		0.136355	-1.21207		0.469063	-1.10869		0.589861	-1.10619		0.480148	-1.20934		0.589861	-1.10619		0.577139	-1.21512		0.842153	-1.00226		0.842153	-1.00226		0.506704	-1.23362		0.821336	-1.04657		0.506704	-1.23362		0.693593	1.07957		0.693593	1.07957		0.693593	1.07957
	848	ATP-citrate synthase	ACLY	P53396		0.933876	-1.02057		0.744373	1.06435		0.8243	1.03689		0.313769	1.15851		0.304866	1.18919		0.313769	1.15851		0.216318	-1.18234		0.41891	-1.11729		0.41891	-1.11729		0.259964	1.2172		0.965878	-0.995867		0.538827	1.07134		0.0747358	1.38224		0.00936304	1.2166		0.00936304	1.2166
	849	Methionine aminopeptidase 1	METAP1	P53582		1	NaN		1	NaN		1	NaN		NaN	NaN		NaN	NaN		NaN	NaN		1	NaN		1	NaN		1	NaN		1	1.02997		1	1.02997		1	1.02997		0.693398	-1.06715		0.693398	-1.06715		0.693398	-1.06715
	850	Diphosphomevalonate decarboxylase	MVD	P53602		1	1.07915		1	1.0119		1	1.0119		1	1.05363		1	1.05363		1	1.05363		0.777675	1.02421		0.950627	-1.04124		0.950627	-1.04124		0.455923	-1.38224		0.333123	-1.80425		0.455923	-1.38224		0.0607742	-1.40283		0.0607742	-1.40283		0.0607742	-1.40283
	851	Coatomer subunit beta	COPB1	P53618		0.365323	1.73022		0.365323	1.73022		0.365323	1.73022		1	NaN		1	NaN		1	NaN		1	NaN		1	NaN		1	NaN		0.835334	1.0052		0.773521	1.04389		0.835334	1.0052		0.396903	1.26231		0.396903	1.26231		0.396903	1.26231
	852	Coatomer subunit alpha	COPA	P53621		NaN	NaN		NaN	NaN		NaN	NaN		NaN	NaN		NaN	NaN		NaN	NaN		NaN	NaN		NaN	NaN		NaN	NaN		1	2.50812		1	3.23401		1	2.50812		1	2.23558		1	2.23558		1	2.23558
	853	AP-2 complex subunit sigma	AP2S1	P53680		0.980394	-1.04884		0.980394	-1.04884		0.980394	-1.04884		0.877298	1.04034		0.877298	1.04034		0.877298	1.04034		0.841166	-1.09116		0.841166	-1.09116		0.841166	-1.09116		0.226083	-1.28066		0.136497	-1.44193		0.226083	-1.28066		0.385961	1.10503		0.385961	1.10503		0.385961	1.10503
	855	IST1 homolog	IST1	P53990-2		0.741633	1.15252		0.931695	-1.02874		0.694087	-1.19962		0.690177	-1.18938		0.968294	-1.01995		0.690177	-1.18938		0.488581	1.37078		0.958261	-1.00862		0.958261	-1.00862		0.105201	-1.93018		0.129404	-2.21341		0.105201	-1.93018		0.119195	-1.99832		0.119195	-1.99832		0.119195	-1.99832
	858	Arginine--tRNA ligase, cytoplasmic	RARS	P54136		0.71386	1.09125		0.481715	1.33064		0.481715	1.33064		0.482042	1.74675		0.482042	1.74675		0.482042	1.74675		0.476337	-1.60069		0.806808	-1.31271		0.806808	-1.31271		0.365118	1.15506		0.57431	1.04519		0.693261	-1.11663		0.120412	2.26017		0.258478	1.75237		0.258478	1.75237
	861	Tyrosine--tRNA ligase, cytoplasmic	YARS	P54577		0.806496	1.62835		0.0911838	1.99542		0.0394125	2.09996		0.65349	1.15092		0.831824	1.09363		0.65349	1.15092		0.943765	1.41483		0.104768	1.82459		0.104768	1.82459		0.189175	1.82318		0.351602	1.56638		0.372136	1.42693		0.214402	1.65075		0.430894	1.29197		0.430894	1.29197
	862	Ubiquitin carboxyl-terminal hydrolase 14	USP14	P54578		0.246287	-1.15779		0.573801	-1.07441		0.525429	-1.06755		0.3373	-1.11175		0.400958	-1.11889		0.3373	-1.11175		0.745741	-1.04142		0.700896	1.0414		0.700896	1.0414		0.782657	-1.02828		0.115904	-1.26432		0.0623367	-1.26891		0.746402	-1.02417		0.000189602	-1.26384		0.000189602	-1.26384
	863	5-AMP-activated protein kinase subunit gamma-1	PRKAG1	P54619-2		0.154679	-1.36949		1	-1.31408		0.154679	-1.36949		1	NaN		1	NaN		1	NaN		1	NaN		1	NaN		1	NaN		1	-1.04684		1	-1.04684		1	-1.04684		1	1.0074		1	1.0074		1	1.0074
	865	UV excision repair protein RAD23 homolog A	RAD23A	P54725		0.989564	-1.08026		0.710223	1.05636		0.780212	1.02626		0.537837	-1.34773		0.704153	-1.30933		0.537837	-1.34773		0.405445	1.24759		0.252918	1.38312		0.252918	1.38312		0.838174	-1.19398		0.0637882	-1.5383		0.0596398	-1.45779		0.6841	1.06835		0.454013	-1.14284		0.454013	-1.14284
	867	UV excision repair protein RAD23 homolog B	RAD23B	P54727		0.255168	-1.28177		0.378997	-1.26428		0.255168	-1.28177		0.130269	-1.35985		0.229082	-1.34129		0.130269	-1.35985		0.735123	1.06091		0.735123	1.06091		0.735123	1.06091		0.255673	1.38517		0.255673	1.38517		0.255673	1.38517		0.321597	1.16651		0.321597	1.16651		0.321597	1.16651
	868	Alpha-soluble NSF attachment protein	NAPA	P54920		0.550195	-1.09748		0.550831	-1.14242		0.484374	-1.13239		0.816833	-1.02481		0.832829	-1.03389		0.816833	-1.02481		0.795974	-1.07091		0.708766	-1.10497		0.708766	-1.10497		0.613227	1.07714		0.557931	-1.1018		0.363446	-1.16125		0.438915	1.25		0.853017	-1.00067		0.853017	-1.00067
	869	Eukaryotic translation initiation factor 5	EIF5	P55010		0.182178	1.24526		0.175943	1.35814		0.188136	1.29179		0.939095	1.02688		0.877843	1.07962		0.939095	1.02688		0.332788	1.21267		0.347702	1.25798		0.347702	1.25798		0.0567282	1.73272		2.05855e-05	1.98068		0.0567282	1.73272		0.0220661	1.55544		0.0220661	1.55544		0.0220661	1.55544
	870	26S proteasome non-ATPase regulatory subunit 4	PSMD4	P55036		0.310817	-1.20126		0.529837	-1.12472		0.636663	-1.07239		0.100195	-1.24459		0.0744798	-1.30533		0.100195	-1.24459		0.969807	1.03607		0.485984	1.16058		0.485984	1.16058		0.327826	1.17758		0.294441	1.23538		0.327826	1.17758		0.494981	1.10186		0.494981	1.10186		0.494981	1.10186
	871	Developmentally-regulated GTP-binding protein 2	DRG2	P55039		1	1.10004		1	1.10004		1	1.10004		1	NaN		1	NaN		1	NaN		1	NaN		1	NaN		1	NaN		1	-2.02482		1	-2.02482		1	-2.02482		1	-1.64277		1	-1.64277		1	-1.64277
	872	Exportin-2	CSE1L	P55060-3		0.540714	-1.30943		0.441459	-1.32703		0.931388	-1.1334		0.853903	-1.07845		0.483823	-1.2627		0.853903	-1.07845		0.661227	-1.21417		0.900693	-1.05095		0.900693	-1.05095		0.420449	1.18387		0.453004	1.22626		0.420449	1.18387		0.189906	1.44839		0.189906	1.44839		0.189906	1.44839
	873	Transitional endoplasmic reticulum ATPase	VCP	P55072		0.913378	-1.04123		0.923763	-1.03982		0.610263	1.06855		0.604679	1.1035		0.970689	-1.00688		0.604679	1.1035		0.479382	-1.149		0.959156	-1.03271		0.959156	-1.03271		0.468665	1.16157		0.75501	-1.0409		0.610309	-1.06452		0.271566	1.34073		0.356591	1.08429		0.356591	1.08429
	874	Trifunctional enzyme subunit beta, mitochondrial	HADHB	P55084-2		NaN	NaN		NaN	NaN		NaN	NaN		NaN	NaN		NaN	NaN		NaN	NaN		NaN	NaN		NaN	NaN		NaN	NaN		0.000425478	1.78944		0.00138474	1.82861		0.000425478	1.78944		0.192902	2.03096		0.192902	2.03096		0.192902	2.03096
	875	Nucleosome assembly protein 1-like 1	NAP1L1	P55209-3		0.878947	-1.01484		0.819363	1.03144		0.511481	1.09876		0.330529	-1.19268		0.246968	-1.27052		0.330529	-1.19268		0.465128	1.17524		0.179271	1.31046		0.179271	1.31046		0.661652	1.19927		0.758617	-1.04193		0.661652	1.19927		0.132081	1.20918		0.132081	1.20918		0.132081	1.20918
	876	Caspase-6	CASP6	P55212		1	-1.04541		1	-1.04541		1	-1.04541		0.439944	-1.13854		0.439944	-1.13854		0.439944	-1.13854		1	1.08908		1	1.08908		1	1.08908		0.402888	-1.08771		0.402888	-1.08771		0.402888	-1.08771		0.580458	-1.0756		0.580458	-1.0756		0.580458	-1.0756
	877	Adenosine kinase	ADK	P55263		0.0229644	-1.26681		0.0776961	-1.15891		0.0452198	-1.20821		0.304762	-1.11373		0.531842	-1.06829		0.304762	-1.11373		0.282945	-1.13744		0.53353	-1.08483		0.53353	-1.08483		0.109839	-1.2653		0.321377	-1.22109		0.191358	-1.25658		0.200381	-1.20674		0.305192	-1.19842		0.305192	-1.19842
	878	Puromycin-sensitive aminopeptidase	NPEPPS	P55786		0.239323	-1.13102		0.603414	-1.0633		0.413399	-1.09473		0.114962	-1.23172		0.221147	-1.19636		0.114962	-1.23172		0.555539	1.08903		0.502315	1.12513		0.502315	1.12513		0.204369	1.31792		0.0483846	1.11534		0.0221375	1.11239		0.346422	1.20506		0.866002	1.01713		0.866002	1.01713
	880	Eukaryotic translation initiation factor 3 subunit B	EIF3B	P55884		NaN	NaN		NaN	NaN		NaN	NaN		1	NaN		1	NaN		1	NaN		1	NaN		1	NaN		1	NaN		0.629181	1.09012		0.722777	-1.07723		0.588147	-1.11851		0.268404	1.36499		0.566393	1.11947		0.566393	1.11947
	883	Methionine--tRNA ligase, cytoplasmic	MARS	P56192		NaN	NaN		NaN	NaN		NaN	NaN		NaN	NaN		NaN	NaN		NaN	NaN		NaN	NaN		NaN	NaN		NaN	NaN		0.00997296	3.77938		0.00174898	4.31786		0.00997296	3.77938		0.0434029	4.62198		0.0434029	4.62198		0.0434029	4.62198
	884	Eukaryotic translation initiation factor 6	EIF6	P56537		0.683003	1.09863		0.657639	-1.05841		0.683003	1.09863		0.533995	1.18019		0.904137	1.01496		0.533995	1.18019		0.829061	-1.07424		0.829061	-1.07424		0.829061	-1.07424		0.619089	-1.10287		0.832463	1.01912		0.619089	-1.10287		0.272374	-1.31481		0.272374	-1.31481		0.272374	-1.31481
	886	Coronin-7	CORO7	P57737-4		0.10666	2.33351		0.11212	1.88004		0.10666	2.33351		0.1176	2.17854		0.255528	1.75519		0.1176	2.17854		0.739557	1.07114		0.739557	1.07114		0.739557	1.07114		0.176745	1.27772		0.258856	1.28494		0.176745	1.27772		0.0671839	1.41107		0.0671839	1.41107		0.0671839	1.41107
	887	Gasdermin-D	GSDMD	P57764		0.92359	1.11916		0.92359	1.11916		0.92359	1.11916		1	NaN		1	NaN		1	NaN		1	NaN		1	NaN		1	NaN		0.601026	-1.13809		0.601026	-1.13809		0.601026	-1.13809		0.783515	1.20738		0.783515	1.20738		0.783515	1.20738
	888	Selenocysteine-specific elongation factor	EEFSEC	P57772		0.923585	1.05154		0.923585	1.05154		0.923585	1.05154		0.434623	1.20991		0.434623	1.20991		0.434623	1.20991		0.654782	-1.1506		0.654782	-1.1506		0.654782	-1.1506		0.230962	-1.18634		0.374451	-1.14672		0.230962	-1.18634		0.688392	-1.04346		0.688392	-1.04346		0.688392	-1.04346
	891	Triosephosphate isomerase	TPI1	P60174		0.846169	1.07746		0.402644	1.19149		0.286089	1.20726		0.646277	1.04573		0.776083	1.03207		0.646277	1.04573		0.973361	1.03035		0.424188	1.15447		0.424188	1.15447		0.820479	1.01007		0.393833	-1.09105		0.216984	-1.13471		0.806871	1.01155		0.190931	-1.13304		0.190931	-1.13304
	892	Eukaryotic translation initiation factor 3 subunit E	EIF3E	P60228		NaN	NaN		NaN	NaN		NaN	NaN		NaN	NaN		NaN	NaN		NaN	NaN		NaN	NaN		NaN	NaN		NaN	NaN		0.292983	1.44033		0.196971	1.24424		0.592877	1.12713		0.279557	1.56934		0.591042	1.22809		0.591042	1.22809
	894	Gamma-aminobutyric acid receptor-associated protein-like 2	GABARAPL2	P60520		0.665635	1.18937		0.576655	1.31165		0.576655	1.31165		0.772267	1.10712		0.772267	1.10712		0.772267	1.10712		0.910683	1.0743		0.811204	1.18474		0.811204	1.18474		0.0663173	1.72969		0.0917041	1.8291		0.0663173	1.72969		0.118867	2.12461		0.118867	2.12461		0.118867	2.12461
	896	Actin, cytoplasmic 1	ACTB	P60709		0.590086	-1.11605		0.858926	-1.0565		0.937011	-0.997417		0.389776	1.17979		0.604324	1.11382		0.389776	1.17979		0.202594	-1.31671		0.426126	-1.17674		0.426126	-1.17674		0.167543	1.36394		0.214978	1.25271		0.320115	1.1777		0.135666	1.47021		0.264589	1.26945		0.264589	1.26945
	897	Eukaryotic initiation factor 4A-I	EIF4A1	P60842		0.301028	-1.18811		0.482291	-1.17795		0.390491	-1.17585		0.108891	-1.46278		0.175031	-1.4654		0.108891	-1.46278		0.351328	1.23118		0.426415	1.24402		0.426415	1.24402		0.426936	1.15194		0.513339	-1.08494		0.816434	-1.03137		0.353205	1.19677		0.885427	1.00731		0.885427	1.00731
	898	40S ribosomal protein S20	RPS20	P60866		NaN	NaN		NaN	NaN		NaN	NaN		NaN	NaN		NaN	NaN		NaN	NaN		NaN	NaN		NaN	NaN		NaN	NaN		0.227265	1.96249		0.18405	1.58293		0.599804	1.3474		0.204774	2.03116		0.469692	1.39455		0.469692	1.39455
	899	Ribose-phosphate pyrophosphokinase 1	PRPS1	P60891		0.429594	-1.13879		0.209062	-1.22499		0.537788	-1.12868		0.713292	-1.07324		0.264047	-1.16481		0.713292	-1.07324		0.33198	-1.06108		0.475919	-1.05166		0.475919	-1.05166		0.778241	-1.09303		0.000189509	-1.25208		2.56675e-05	-1.24727		0.928855	-1.0412		0.186687	-1.18813		0.186687	-1.18813
	901	Proteasome subunit alpha type-6	PSMA6	P60900		0.283226	1.12218		0.368577	1.12377		0.206145	1.16574		0.0843107	1.19716		0.18587	1.15406		0.0843107	1.19716		0.475607	-1.06682		0.772801	-1.02695		0.772801	-1.02695		0.297716	1.31755		0.599944	1.06858		0.591181	1.05511		0.242674	1.40994		0.345425	1.1291		0.345425	1.1291
	902	Cell division control protein 42 homolog	CDC42	P60953		0.684111	1.05545		0.507947	1.17995		0.670306	1.08423		0.368717	1.18522		0.256548	1.28986		0.368717	1.18522		0.373496	-1.12295		0.536465	-1.09315		0.536465	-1.09315		0.228163	-1.18904		0.228163	-1.18904		0.228163	-1.18904		0.507699	-1.09082		0.507699	-1.09082		0.507699	-1.09082
	903	Glia maturation factor beta	GMFB	P60983		0.866488	-1.06167		0.723345	-1.15357		0.866488	-1.06167		0.322391	1.21981		0.539398	1.12264		0.322391	1.21981		0.309715	-1.29504		0.309715	-1.29504		0.309715	-1.29504		1	NaN		1	NaN		1	NaN		1	NaN		1	NaN		1	NaN
	904	Ras-related protein Rab-8A	RAB8A	P61006		0.829021	-1.04528		0.926687	-1.03494		0.769078	-1.06341		0.0152309	-1.54332		0.0421473	-1.502		0.0152309	-1.54332		0.00379868	1.47647		0.0129977	1.4513		0.0129977	1.4513		0.228259	-1.32307		0.368163	-1.27873		0.228259	-1.32307		0.36818	-1.21262		0.36818	-1.21262		0.36818	-1.21262
	905	Signal recognition particle 54 kDa protein	SRP54	P61011		NaN	NaN		NaN	NaN		NaN	NaN		NaN	NaN		NaN	NaN		NaN	NaN		NaN	NaN		NaN	NaN		NaN	NaN		0.503182	1.0902		0.72953	1.04151		0.503182	1.0902		0.501888	1.21647		0.501888	1.21647		0.501888	1.21647
	908	Ras-related protein Rab-5B	RAB5B	P61020		0.820065	-1.1412		0.510961	-1.14386		0.62682	1.07157		0.442319	1.15994		0.79944	-1.05671		0.442319	1.15994		0.274751	-1.32372		0.432476	-1.08247		0.432476	-1.08247		0.0752559	1.3795		0.235091	1.29567		0.121694	1.37746		0.0318596	1.45649		0.0613239	1.45433		0.0613239	1.45433
	909	Ras-related protein Rab-10	RAB10	P61026		0.380546	-1.22297		0.967739	1.02874		0.711951	-1.04953		0.951423	1.01525		0.815916	1.09615		0.951423	1.01525		0.442868	-1.24162		0.804131	-1.06553		0.804131	-1.06553		0.63468	1.08797		0.772244	1.04676		0.63468	1.08797		0.437997	1.17146		0.437997	1.17146		0.437997	1.17146
	911	Ubiquitin-conjugating enzyme E2 D3	UBE2D3	P61077		0.425035	-1.84744		1	-1.0933		1	-1.0933		1	-1.45066		1	-1.45066		1	-1.45066		1	-1.27352		1	1.32686		1	1.32686		0.422771	1.4692		0.422771	1.4692		0.422771	1.4692		0.743099	-1.06421		0.743099	-1.06421		0.743099	-1.06421
	912	NEDD8-conjugating enzyme Ubc12	UBE2M	P61081		0.879884	-1.02107		0.969192	-0.998253		0.715588	1.05091		0.688697	1.21714		0.837268	1.16021		0.688697	1.21714		0.639963	-1.24279		0.847977	-1.15818		0.847977	-1.15818		0.309539	-1.33697		0.439056	-1.11657		0.309539	-1.33697		0.79942	-1.03151		0.79942	-1.03151		0.79942	-1.03151
	913	Ubiquitin-conjugating enzyme E2 K	UBE2K	P61086		0.848537	-1.01125		0.854064	1.02065		0.975069	-0.99939		0.235899	-1.1968		0.355267	-1.17331		0.235899	-1.1968		0.273345	1.18348		0.331572	1.19753		0.331572	1.19753		0.444893	1.05732		0.692874	1.031		0.444893	1.05732		0.355832	-1.0608		0.355832	-1.0608		0.355832	-1.0608
	914	Ubiquitin-conjugating enzyme E2 N	UBE2N	P61088		0.714655	-1.09203		0.81521	-1.05595		0.824948	1.09844		0.910949	1.11596		0.699532	-1.03937		0.910949	1.11596		0.879282	-1.21866		0.817365	-1.01595		0.817365	-1.01595		0.97916	1.02975		0.654456	1.1163		0.97916	1.02975		0.0951965	1.30325		0.0951965	1.30325		0.0951965	1.30325
	915	Ras-related protein Rab-14	RAB14	P61106		0.257661	1.16022		0.293499	1.18245		0.293499	1.18245		0.303309	1.10603		0.303309	1.10603		0.303309	1.10603		0.73159	1.049		0.689861	1.06909		0.689861	1.06909		0.370992	1.29648		0.610898	1.20473		0.605501	1.12446		0.185725	1.43158		0.370708	1.24164		0.370708	1.24164
	916	Actin-related protein 3	ACTR3	P61158		0.871603	1.20632		0.722127	1.44104		0.816078	1.3132		0.634367	1.15748		0.475041	1.27016		0.634367	1.15748		0.878208	1.0422		0.973164	1.13453		0.973164	1.13453		0.879922	-1.02726		0.960502	-1.00952		0.879922	-1.02726		0.540859	1.09515		0.540859	1.09515		0.540859	1.09515
	917	Actin-related protein 2	ACTR2	P61160		1	1.53076		1	1.92284		1	1.53076		0.953929	-1.05253		0.703263	1.19344		0.953929	-1.05253		1	1.61118		1	1.61118		1	1.61118		0.864855	-1.14034		0.864855	-1.14034		0.864855	-1.14034		0.875979	-1.10041		0.875979	-1.10041		0.875979	-1.10041
	918	Alpha-centractin	ACTR1A	P61163		0.696152	1.10399		0.879492	1.0675		0.771076	1.10778		0.682991	-1.09421		0.635815	-1.13549		0.682991	-1.09421		0.430353	1.20799		0.531175	1.21214		0.531175	1.21214		0.355975	1.16515		0.482067	1.15606		0.355975	1.16515		0.673128	1.06659		0.673128	1.06659		0.673128	1.06659
	919	COP9 signalosome complex subunit 2	COPS2	P61201		0.866895	-1.01811		0.956466	-1.07673		0.675436	1.09228		0.474965	1.20444		0.849059	1.02411		0.474965	1.20444		0.464664	-1.22625		0.758922	-1.10268		0.758922	-1.10268		0.973898	-1.10485		0.973898	-1.10485		0.973898	-1.10485		0.191622	1.45999		0.191622	1.45999		0.191622	1.45999
	920	ATP-binding cassette sub-family E member 1	ABCE1	P61221		0.839047	1.03469		0.860832	-1.06231		0.79394	1.08914		0.457399	-1.3445		0.29376	-1.55559		0.457399	-1.3445		0.335939	1.39115		0.375422	1.46435		0.375422	1.46435		0.379085	1.24918		0.614145	1.0965		0.947732	1.01769		0.165067	1.52869		0.162765	1.2454		0.162765	1.2454
	921	Ras-related protein Rap-1b	RAP1B	P61224		1	NaN		1	NaN		1	NaN		1	1.08012		1	1.08012		1	1.08012		1	NaN		1	NaN		1	NaN		1	1.93634		1	1.93634		1	1.93634		1	1.68878		1	1.68878		1	1.68878
	922	Ras-related protein Rap-2b	RAP2B	P61225		0.203124	-1.14145		0.324379	-1.15572		0.255918	-1.14686		0.109246	1.16322		0.187807	1.15431		0.109246	1.16322		0.0297303	-1.32776		0.0563792	-1.33405		0.0563792	-1.33405		0.551911	1.09603		0.425525	-1.10925		0.655566	-1.05291		0.551188	1.08242		0.508326	-1.06614		0.508326	-1.06614
	923	40S ribosomal protein S3a	RPS3A	P61247		NaN	NaN		NaN	NaN		NaN	NaN		NaN	NaN		NaN	NaN		NaN	NaN		NaN	NaN		NaN	NaN		NaN	NaN		0.129442	1.30904		0.258734	1.19502		0.239563	1.16596		0.0755509	1.89722		0.169363	1.68985		0.169363	1.68985
	924	60S ribosomal protein L26	RPL26	P61254		NaN	NaN		NaN	NaN		NaN	NaN		NaN	NaN		NaN	NaN		NaN	NaN		NaN	NaN		NaN	NaN		NaN	NaN		1	1.11044		1	1.08738		1	1.11044		1	1.166		1	1.166		1	1.166
	925	60S ribosomal protein L15	RPL15	P61313		NaN	NaN		NaN	NaN		NaN	NaN		NaN	NaN		NaN	NaN		NaN	NaN		NaN	NaN		NaN	NaN		NaN	NaN		0.274486	1.46783		0.274486	1.46783		0.274486	1.46783		0.764419	1.75059		0.764419	1.75059		0.764419	1.75059
	926	60S ribosomal protein L27	RPL27	P61353		NaN	NaN		NaN	NaN		NaN	NaN		NaN	NaN		NaN	NaN		NaN	NaN		NaN	NaN		NaN	NaN		NaN	NaN		0.0569105	1.87775		0.112114	1.73275		0.0569105	1.87775		0.403718	1.77408		0.403718	1.77408		0.403718	1.77408
	928	60S ribosomal protein L37a	RPL37A	P61513		NaN	NaN		NaN	NaN		NaN	NaN		NaN	NaN		NaN	NaN		NaN	NaN		NaN	NaN		NaN	NaN		NaN	NaN		1	1.87216		1	1.964		1	1.87216		1	1.76185		1	1.76185		1	1.76185
	929	Transforming protein RhoA	RHOA	P61586		0.0274635	1.18832		0.0266611	1.21687		0.0266611	1.21687		0.216314	1.18222		0.216314	1.18222		0.216314	1.18222		0.887649	1.00516		0.726277	1.02931		0.726277	1.02931		0.518533	1.25094		0.540526	1.30519		0.518533	1.25094		0.304474	1.15232		0.304474	1.15232		0.304474	1.15232
	930	10 kDa heat shock protein, mitochondrial	HSPE1	P61604		NaN	NaN		NaN	NaN		NaN	NaN		NaN	NaN		NaN	NaN		NaN	NaN		NaN	NaN		NaN	NaN		NaN	NaN		1	2.36439		1	2.67032		1	2.36439		1	2.05091		1	2.05091		1	2.05091
	931	Prefoldin subunit 3	VBP1	P61758		0.308459	1.32927		0.0507864	1.76633		0.138063	1.49721		0.495541	-1.1953		0.914071	-1.01318		0.495541	-1.1953		0.141667	1.58887		0.0563407	1.78961		0.0563407	1.78961		0.969385	-1.06788		0.807897	-1.13733		0.969385	-1.06788		0.745948	1.0102		0.745948	1.0102		0.745948	1.0102
	934	Ubiquitin-fold modifier 1	UFM1	P61960		1	1.38114		1	1.38114		1	1.38114		0.963533	1.0502		0.963533	1.0502		0.963533	1.0502		1	1.31512		1	1.31512		1	1.31512		NaN	NaN		NaN	NaN		NaN	NaN		1	NaN		1	NaN		1	NaN
	936	Nuclear transport factor 2	NUTF2	P61970		1	-1.03516		1	-1.03516		1	-1.03516		0.0376279	-1.22512		0.0376279	-1.22512		0.0376279	-1.22512		1	1.18351		1	1.18351		1	1.18351		1	1.27228		1	1.27228		1	1.27228		1	2.26259		1	2.26259		1	2.26259
	937	Heterogeneous nuclear ribonucleoprotein K	HNRNPK	P61978-3		0.723782	-1.09465		0.823298	-1.08333		0.956127	-1.00731		0.792993	1.08298		0.986742	1.00699		0.792993	1.08298		0.547354	-1.18548		0.834758	-1.0909		0.834758	-1.0909		0.264957	1.43581		0.0583785	1.1973		0.273102	1.12858		0.272298	1.41859		0.289017	1.11505		0.289017	1.11505
	938	14-3-3 protein gamma	YWHAG	P61981		0.00794106	1.4147		0.0457197	1.30239		0.0185991	1.34373		0.56421	1.15515		0.730413	1.11961		0.56421	1.15515		0.262133	1.22469		0.432575	1.16325		0.432575	1.16325		0.54885	1.14402		0.442306	1.18503		0.804338	1.07425		0.927174	1.02061		0.79918	-1.04345		0.79918	-1.04345
	939	40S ribosomal protein S7	RPS7	P62081		NaN	NaN		NaN	NaN		NaN	NaN		NaN	NaN		NaN	NaN		NaN	NaN		NaN	NaN		NaN	NaN		NaN	NaN		0.00801187	1.83343		0.0525704	1.7938		0.0235882	1.77851		0.0806323	1.85879		0.146531	1.80311		0.146531	1.80311
	940	Serine/threonine-protein phosphatase PP1-beta catalytic subunit	PPP1CB	P62140		1	-1.09022		1	-1.09022		1	-1.09022		0.0520246	-1.68685		0.0520246	-1.68685		0.0520246	-1.68685		1	1.54726		1	1.54726		1	1.54726		1	-1.19649		1	-1.14998		1	-1.19649		1	-1.20997		1	-1.20997		1	-1.20997
	941	26S protease regulatory subunit 4	PSMC1	P62191		0.884275	-1.02077		0.893927	-1.03154		0.626255	1.10605		0.745227	1.01002		0.937072	-1.12962		0.745227	1.01002		0.815532	-1.03099		0.704928	1.09508		0.704928	1.09508		0.535986	1.13181		0.799183	1.02602		0.632997	-1.0781		0.0690153	1.83477		0.012574	1.50367		0.012574	1.50367
	942	26S protease regulatory subunit 8	PSMC5	P62195		0.848277	-1.05814		0.962337	-1.04042		0.84099	1.02334		0.605398	-1.13668		0.476347	-1.21022		0.605398	-1.13668		0.706423	1.07422		0.361382	1.16321		0.361382	1.16321		0.594843	1.06761		0.555371	-1.1043		0.535747	-1.09287		0.207989	1.2905		0.347454	1.10606		0.347454	1.10606
	943	40S ribosomal protein S8	RPS8	P62241		NaN	NaN		NaN	NaN		NaN	NaN		NaN	NaN		NaN	NaN		NaN	NaN		NaN	NaN		NaN	NaN		NaN	NaN		0.0786315	1.63297		0.143621	1.39168		0.0915969	1.37367		0.0671705	1.92395		0.117034	1.61844		0.117034	1.61844
	944	40S ribosomal protein S15a	RPS15A	P62244		NaN	NaN		NaN	NaN		NaN	NaN		NaN	NaN		NaN	NaN		NaN	NaN		NaN	NaN		NaN	NaN		NaN	NaN		1	1.20265		1	1.07145		1	1.20265		1	-1.25296		1	-1.25296		1	-1.25296
	945	40S ribosomal protein S16	RPS16	P62249		NaN	NaN		NaN	NaN		NaN	NaN		NaN	NaN		NaN	NaN		NaN	NaN		NaN	NaN		NaN	NaN		NaN	NaN		0.975434	1.19736		0.739942	-1.04574		0.975434	1.19736		0.254878	1.64191		0.254878	1.64191		0.254878	1.64191
	947	Ubiquitin-conjugating enzyme E2 H	UBE2H	P62256		NaN	NaN		NaN	NaN		NaN	NaN		NaN	NaN		NaN	NaN		NaN	NaN		NaN	NaN		NaN	NaN		NaN	NaN		0.384025	1.41758		1	1.03019		0.384025	1.41758		0.0622105	1.58055		0.0622105	1.58055		0.0622105	1.58055
	948	14-3-3 protein epsilon	YWHAE	P62258		0.957834	-0.998403		0.824596	-1.01701		0.703411	1.11457		0.194464	1.44137		0.407908	1.27158		0.194464	1.44137		0.197966	-1.43906		0.390439	-1.29321		0.390439	-1.29321		0.258066	1.22885		0.164461	1.07208		0.218366	1.05606		0.0633394	1.56184		0.0171387	1.34223		0.0171387	1.34223
	949	40S ribosomal protein S14	RPS14	P62263		NaN	NaN		NaN	NaN		NaN	NaN		NaN	NaN		NaN	NaN		NaN	NaN		NaN	NaN		NaN	NaN		NaN	NaN		0.0625569	1.63916		0.167558	1.39665		0.0950693	1.40664		0.0959211	1.87051		0.205577	1.60517		0.205577	1.60517
	950	40S ribosomal protein S23	RPS23	P62266		NaN	NaN		NaN	NaN		NaN	NaN		NaN	NaN		NaN	NaN		NaN	NaN		NaN	NaN		NaN	NaN		NaN	NaN		0.264514	1.68535		0.45177	1.54354		0.264514	1.68535		0.291038	2.0117		0.291038	2.0117		0.291038	2.0117
	951	40S ribosomal protein S18	RPS18	P62269		NaN	NaN		NaN	NaN		NaN	NaN		NaN	NaN		NaN	NaN		NaN	NaN		NaN	NaN		NaN	NaN		NaN	NaN		0.0494252	1.78095		0.0405645	1.65275		0.0643466	1.5252		0.0814529	1.9446		0.169756	1.66535		0.169756	1.66535
	952	40S ribosomal protein S13	RPS13	P62277		NaN	NaN		NaN	NaN		NaN	NaN		NaN	NaN		NaN	NaN		NaN	NaN		NaN	NaN		NaN	NaN		NaN	NaN		0.910167	1.2049		0.139604	1.48386		0.910167	1.2049		0.620173	1.34286		0.620173	1.34286		0.620173	1.34286
	953	40S ribosomal protein S11	RPS11	P62280		NaN	NaN		NaN	NaN		NaN	NaN		NaN	NaN		NaN	NaN		NaN	NaN		NaN	NaN		NaN	NaN		NaN	NaN		0.518744	1.15495		0.233564	1.26081		0.518744	1.15495		0.323273	1.5158		0.323273	1.5158		0.323273	1.5158
	954	ADP-ribosylation factor 6	ARF6	P62330		1	1.8789		1	1.91358		1	1.91358		1	1.0542		1	1.0542		1	1.0542		1	1.78229		1	1.8152		1	1.8152		0.940488	-1.16767		0.940488	-1.16767		0.940488	-1.16767		0.819287	-1.0612		0.819287	-1.0612		0.819287	-1.0612
	955	26S protease regulatory subunit 10B	PSMC6	P62333		0.44598	-1.18896		0.956602	1.01121		0.956633	1.01655		0.899929	-0.998811		0.90489	-1.00408		0.899929	-0.998811		0.390266	-1.19038		0.967213	1.01534		0.967213	1.01534		0.443486	1.15965		0.449819	-1.05392		0.300535	-1.06418		0.273676	1.3302		0.203904	1.0779		0.203904	1.0779
	956	60S ribosomal protein L7a	RPL7A	P62424		NaN	NaN		NaN	NaN		NaN	NaN		NaN	NaN		NaN	NaN		NaN	NaN		NaN	NaN		NaN	NaN		NaN	NaN		0.00852021	1.60589		0.0242132	1.61128		0.00852021	1.60589		0.109392	1.66439		0.109392	1.66439		0.109392	1.66439
	957	Eukaryotic peptide chain release factor subunit 1	ETF1	P62495-2		0.477532	-1.19241		0.382614	-1.37729		0.365671	-1.30197		0.0363571	-2.16468		0.0636823	-2.2899		0.0363571	-2.16468		0.254232	1.81539		0.410719	1.66262		0.410719	1.66262		0.23963	1.52789		0.296527	1.29389		0.39713	1.21038		0.26626	1.52177		0.540905	1.20553		0.540905	1.20553
	958	Cellular nucleic acid-binding protein	CNBP	P62633-2		1	1.19651		1	1.19651		1	1.19651		1	NaN		1	NaN		1	NaN		1	NaN		1	NaN		1	NaN		0.055711	-2.13568		0.0866893	-2.25322		0.055711	-2.13568		0.10986	-2.4746		0.10986	-2.4746		0.10986	-2.4746
	959	40S ribosomal protein S4, X isoform	RPS4X	P62701		NaN	NaN		NaN	NaN		NaN	NaN		NaN	NaN		NaN	NaN		NaN	NaN		NaN	NaN		NaN	NaN		NaN	NaN		0.0573303	1.53906		0.215483	1.41607		0.126903	1.4427		0.0388611	1.95171		0.0898824	1.82952		0.0898824	1.82952
	961	60S ribosomal protein L23a	RPL23A	P62750		NaN	NaN		NaN	NaN		NaN	NaN		NaN	NaN		NaN	NaN		NaN	NaN		NaN	NaN		NaN	NaN		NaN	NaN		0.0106238	1.79669		0.0100865	1.73059		0.0143766	1.62205		0.0918109	2.00162		0.199107	1.80706		0.199107	1.80706
	962	40S ribosomal protein S6	RPS6	P62753		NaN	NaN		NaN	NaN		NaN	NaN		NaN	NaN		NaN	NaN		NaN	NaN		NaN	NaN		NaN	NaN		NaN	NaN		0.560504	1.09799		0.448339	-1.14043		0.353508	-1.14214		0.196879	1.69803		0.512964	1.35402		0.512964	1.35402
	964	Ras-related protein Rab-1A	RAB1A	P62820		0.942836	1.02205		0.649319	-1.21149		0.614056	-1.16978		0.562283	1.16496		0.661475	1.12486		0.562283	1.16496		0.581103	-1.13983		0.332985	-1.36275		0.332985	-1.36275		0.893041	-1.02848		0.838591	1.0422		0.893041	-1.02848		0.171241	1.48643		0.171241	1.48643		0.171241	1.48643
	965	GTP-binding nuclear protein Ran	RAN	P62826		0.766902	-1.02536		0.812129	-1.02803		0.793909	-1.02306		0.217976	-1.10576		0.282453	-1.11112		0.217976	-1.10576		0.530911	1.07841		0.607157	1.08083		0.607157	1.08083		0.460453	1.11919		0.606276	-1.06004		0.736078	-1.03496		0.971597	-1.04176		0.135999	-1.20667		0.135999	-1.20667
	966	60S ribosomal protein L23	RPL23	P62829		NaN	NaN		NaN	NaN		NaN	NaN		NaN	NaN		NaN	NaN		NaN	NaN		NaN	NaN		NaN	NaN		NaN	NaN		0.363023	1.30522		1	1.14118		0.363023	1.30522		0.445777	1.66904		0.445777	1.66904		0.445777	1.66904
	967	Ras-related protein Rap-1A	RAP1A	P62834		0.131859	-1.23913		0.339709	-1.18744		0.201558	-1.23005		0.840984	-1.01532		0.897096	1.02026		0.840984	-1.01532		0.194209	-1.22043		0.272831	-1.2115		0.272831	-1.2115		0.813121	1.00993		0.0334594	-1.21216		0.156281	-1.14193		0.891618	-1.05937		0.18507	-1.22175		0.18507	-1.22175
	968	40S ribosomal protein S15	RPS15	P62841		NaN	NaN		NaN	NaN		NaN	NaN		NaN	NaN		NaN	NaN		NaN	NaN		NaN	NaN		NaN	NaN		NaN	NaN		1	1.29139		1	1.15237		1	1.29139		1	2.13568		1	2.13568		1	2.13568
	969	40S ribosomal protein S24	RPS24	P62847-2		NaN	NaN		NaN	NaN		NaN	NaN		NaN	NaN		NaN	NaN		NaN	NaN		NaN	NaN		NaN	NaN		NaN	NaN		0.581505	1.13613		0.808554	1.06392		0.581505	1.13613		0.3266	1.4771		0.3266	1.4771		0.3266	1.4771
	970	40S ribosomal protein S25	RPS25	P62851		NaN	NaN		NaN	NaN		NaN	NaN		NaN	NaN		NaN	NaN		NaN	NaN		NaN	NaN		NaN	NaN		NaN	NaN		0.766201	1.1481		0.0789261	1.22451		0.964349	1.04583		0.278334	1.56953		0.512143	1.42972		0.512143	1.42972
	971	40S ribosomal protein S26	RPS26	P62854		NaN	NaN		NaN	NaN		NaN	NaN		NaN	NaN		NaN	NaN		NaN	NaN		NaN	NaN		NaN	NaN		NaN	NaN		0.37789	1.46489		0.37789	1.46489		0.37789	1.46489		0.215677	1.72445		0.215677	1.72445		0.215677	1.72445
	972	40S ribosomal protein S28	RPS28	P62857		NaN	NaN		NaN	NaN		NaN	NaN		NaN	NaN		NaN	NaN		NaN	NaN		NaN	NaN		NaN	NaN		NaN	NaN		0.18937	1.48107		0.463496	1.21402		0.374673	1.21086		0.304052	1.98458		0.585289	1.6225		0.585289	1.6225
	974	Guanine nucleotide-binding protein G(I)/G(S)/G(T) subunit beta-1	GNB1	P62873		0.882731	1.04543		0.882731	1.04543		0.882731	1.04543		0.00191702	-1.31281		0.00191702	-1.31281		0.00191702	-1.31281		0.219992	1.37246		0.219992	1.37246		0.219992	1.37246		0.820114	1.04903		1	-1.08347		0.820114	1.04903		0.773389	-1.08485		0.773389	-1.08485		0.773389	-1.08485
	975	E3 ubiquitin-protein ligase RBX1	RBX1	P62877		1	NaN		1	NaN		1	NaN		1	NaN		1	NaN		1	NaN		1	-1.20093		1	-1.20093		1	-1.20093		1	NaN		1	NaN		1	NaN		0.388309	-1.4067		0.388309	-1.4067		0.388309	-1.4067
	976	Guanine nucleotide-binding protein G(I)/G(S)/G(T) subunit beta-2	GNB2	P62879		0.633315	-1.11982		0.265732	-1.24745		0.633315	-1.11982		0.235868	-1.39936		0.214759	-1.55885		0.235868	-1.39936		0.44424	1.24963		0.44424	1.24963		0.44424	1.24963		0.683786	1.30382		0.818732	1.01612		0.894507	1.05032		0.219393	1.36918		0.592028	1.10296		0.592028	1.10296
	977	60S ribosomal protein L30	RPL30	P62888		NaN	NaN		NaN	NaN		NaN	NaN		NaN	NaN		NaN	NaN		NaN	NaN		NaN	NaN		NaN	NaN		NaN	NaN		0.327115	1.23215		0.637903	1.1176		0.748287	1.05823		0.512577	1.18516		0.951883	1.01787		0.951883	1.01787
	978	60S ribosomal protein L31	RPL31	P62899		NaN	NaN		NaN	NaN		NaN	NaN		NaN	NaN		NaN	NaN		NaN	NaN		NaN	NaN		NaN	NaN		NaN	NaN		0.151459	1.6288		0.211931	1.77306		0.177709	1.65123		0.092764	2.19575		0.123908	2.22598		0.123908	2.22598
	979	60S ribosomal protein L10a	RPL10A	P62906		1	NaN		1	NaN		1	NaN		1	NaN		1	NaN		1	NaN		NaN	NaN		NaN	NaN		NaN	NaN		0.243916	1.54889		0.698114	1.23001		0.662926	1.19491		0.136283	2.00007		0.352818	1.54299		0.352818	1.54299
	980	60S ribosomal protein L32	RPL32	P62910		1	NaN		1	NaN		1	NaN		NaN	NaN		NaN	NaN		NaN	NaN		1	NaN		1	NaN		1	NaN		0.319775	1.80425		0.17177	2.13946		0.501376	1.64797		0.055814	2.8073		0.141319	2.56413		0.141319	2.56413
	981	60S ribosomal protein L11	RPL11	P62913		NaN	NaN		NaN	NaN		NaN	NaN		NaN	NaN		NaN	NaN		NaN	NaN		NaN	NaN		NaN	NaN		NaN	NaN		0.0409728	1.72839		0.163513	1.53497		0.0942404	1.54029		0.135252	1.69032		0.277457	1.50637		0.277457	1.50637
	982	60S ribosomal protein L8	RPL8	P62917		NaN	NaN		NaN	NaN		NaN	NaN		NaN	NaN		NaN	NaN		NaN	NaN		NaN	NaN		NaN	NaN		NaN	NaN		0.0116918	1.65459		0.0294498	1.60876		0.0253481	1.53047		0.0576246	1.57053		0.133054	1.45272		0.133054	1.45272
	983	Peptidyl-prolyl cis-trans isomerase A	PPIA	P62937		0.871667	1.01685		0.721078	1.02841		0.41634	1.06609		0.204305	-1.11888		0.131704	-1.15988		0.204305	-1.11888		0.220004	1.13773		0.116716	1.19283		0.116716	1.19283		0.562634	1.08799		0.866038	-1.05031		0.554376	-1.12604		0.514596	1.11667		0.647409	-1.09712		0.647409	-1.09712
	985	Peptidyl-prolyl cis-trans isomerase FKBP1A	FKBP1A	P62942		0.982481	1.00812		0.825831	1.04622		0.517273	1.15488		0.709813	1.12023		0.978558	1.01483		0.709813	1.12023		0.715846	-1.1112		0.819336	1.03093		0.819336	1.03093		0.996523	1.00926		0.710068	-1.06098		0.996523	1.00926		0.456868	1.10097		0.456868	1.10097		0.456868	1.10097
	986	Ubiquitin-40S ribosomal protein S27a	RPS27A	P62979		0.560096	-1.08112		0.69217	-1.03746		0.856726	1.04711		0.064942	-1.52115		0.0464454	-1.65247		0.064942	-1.52115		0.472589	1.40701		0.347681	1.59281		0.347681	1.59281		0.235048	1.25384		0.671952	1.12179		0.450616	1.17483		0.649731	-1.05428		0.332051	-1.12518		0.332051	-1.12518
	987	Ras-related C3 botulinum toxin substrate 1	RAC1	P63000		0.652891	1.14293		0.432493	1.43611		0.803735	1.10555		0.311911	-1.45582		0.660007	-1.12072		0.311911	-1.45582		0.118442	1.66389		0.222797	1.60948		0.222797	1.60948		0.89031	1.30818		0.906858	1.1609		0.89031	1.30818		0.99474	1.01559		0.99474	1.01559		0.99474	1.01559
	988	AP-2 complex subunit beta	AP2B1	P63010-2		0.232599	1.37134		0.200113	1.50892		0.130155	1.53545		0.165537	1.42237		0.23365	1.39779		0.165537	1.42237		0.805102	-1.03722		0.499256	1.0795		0.499256	1.0795		0.268133	1.47158		0.138761	1.19179		0.236663	1.13951		0.244848	1.5254		0.105169	1.18119		0.105169	1.18119
	989	Guanine nucleotide-binding protein G(s) subunit alpha isoforms short	GNAS	P63092-3		0.137307	-1.22459		0.0329478	-1.13843		0.0329478	-1.13843		1	-1.29422		1	-1.29422		1	-1.29422		1	1.05686		1	1.13685		1	1.13685		0.443747	-1.23128		0.443747	-1.23128		0.443747	-1.23128		0.946158	1.01982		0.946158	1.01982		0.946158	1.01982
	990	14-3-3 protein zeta/delta	YWHAZ	P63104		0.626248	1.11736		0.332459	1.13783		0.204085	1.25356		0.0463798	1.46804		0.082393	1.33251		0.0463798	1.46804		0.150242	-1.31384		0.288369	-1.1711		0.288369	-1.1711		0.131647	-1.29009		0.410583	-1.16107		0.226199	-1.26361		0.0666975	1.2419		0.0861534	1.26793		0.0861534	1.26793
	993	60S ribosomal protein L38	RPL38	P63173		NaN	NaN		NaN	NaN		NaN	NaN		NaN	NaN		NaN	NaN		NaN	NaN		NaN	NaN		NaN	NaN		NaN	NaN		0.454619	1.90883		0.454619	1.90883		0.454619	1.90883		0.148841	3.05254		0.148841	3.05254		0.148841	3.05254
	994	S-phase kinase-associated protein 1	SKP1	P63208		0.186059	-1.37245		0.186059	-1.37245		0.186059	-1.37245		0.355455	1.67		0.355455	1.67		0.355455	1.67		0.138254	-2.29199		0.138254	-2.29199		0.138254	-2.29199		0.754194	1.29465		1	-1.34714		0.754194	1.29465		0.0598649	1.57768		0.0598649	1.57768		0.0598649	1.57768
	995	40S ribosomal protein S21	RPS21	P63220		NaN	NaN		NaN	NaN		NaN	NaN		NaN	NaN		NaN	NaN		NaN	NaN		NaN	NaN		NaN	NaN		NaN	NaN		0.356129	1.19997		0.746336	1.08933		0.691958	1.08221		0.0172683	1.77666		0.0568168	1.6023		0.0568168	1.6023
	996	Eukaryotic translation initiation factor 5A-1	EIF5A	P63241		0.133552	-1.26089		0.461236	-1.12622		0.284503	-1.16825		0.073696	-1.23487		0.164474	-1.19045		0.073696	-1.23487		0.78209	-1.02107		0.695892	1.05703		0.695892	1.05703		0.585271	1.063		0.117249	-1.11714		0.0852283	-1.16916		0.431597	1.19083		0.652058	-1.04366		0.652058	-1.04366
	998	Guanine nucleotide-binding protein subunit beta-2-like 1	GNB2L1	P63244		NaN	NaN		NaN	NaN		NaN	NaN		NaN	NaN		NaN	NaN		NaN	NaN		NaN	NaN		NaN	NaN		NaN	NaN		0.240971	1.58113		0.454926	1.21564		0.390484	1.19622		0.167821	2.2713		0.214193	1.71837		0.214193	1.71837
	1000	Serine/threonine-protein phosphatase 2A catalytic subunit alpha isoform	PPP2CA	P67775		0.378494	-1.15735		0.234982	-1.26318		0.415841	-1.16739		0.443193	-1.13474		0.234691	-1.22785		0.443193	-1.13474		0.949567	-1.01993		0.903331	-1.02878		0.903331	-1.02878		0.368364	-1.13391		0.171052	-1.22181		0.368364	-1.13391		0.892686	1.01174		0.892686	1.01174		0.892686	1.01174
	1001	Nuclease-sensitive element-binding protein 1	YBX1	P67809		1	-1.18501		1	-1.18501		1	-1.18501		1	1.08041		1	1.08041		1	1.08041		1	-1.2803		1	-1.2803		1	-1.2803		0.166032	-1.78024		0.176925	-2.02615		0.176925	-2.02615		0.718851	1.23059		0.967967	1.08123		0.967967	1.08123
	1002	Casein kinase II subunit beta	CSNK2B	P67870		1	-1.38459		1	-1.38459		1	-1.38459		1	NaN		1	NaN		1	NaN		1	NaN		1	NaN		1	NaN		1	1.26285		1	1.26285		1	1.26285		1	1.95551		1	1.95551		1	1.95551
	1003	Actin, alpha skeletal muscle	ACTA1	P68133		1	1.04229		1	1.12624		1	1.12624		1	1.59205		1	1.59205		1	1.59205		0.0791833	-1.52746		0.180568	-1.4136		0.180568	-1.4136		1	-1.27878		1	1.12943		1	-1.27878		1	1.40277		1	1.40277		1	1.40277
	1004	Ubiquitin-conjugating enzyme E2 L3	UBE2L3	P68036		0.873364	1.03615		0.948215	-0.995193		0.525102	1.17192		0.926838	-1.03751		0.373629	-1.21003		0.926838	-1.03751		0.788518	1.07502		0.435464	1.21588		0.435464	1.21588		0.539052	1.07983		0.476168	-1.2413		0.567654	-1.16937		0.552304	1.08509		0.586783	-1.16371		0.586783	-1.16371
	1005	Elongation factor 1-alpha 1	EEF1A1	P68104		0.888672	1.02778		0.361155	1.34386		0.562346	1.19357		0.158359	-1.68187		0.283371	-1.49378		0.158359	-1.68187		0.214974	1.7286		0.170044	2.00742		0.170044	2.00742		0.226175	1.56987		0.647618	1.22106		0.478484	1.28562		0.229075	1.48726		0.485527	1.21796		0.485527	1.21796
	1006	Tubulin alpha-1B chain	TUBA1B	P68363		0.19576	-1.40592		0.425598	-1.29032		0.267566	-1.37985		0.0927114	-1.66898		0.187213	-1.56069		0.0927114	-1.66898		0.57932	1.18711		0.650424	1.20954		0.650424	1.20954		0.64754	1.06018		0.143663	-1.22374		0.308588	-1.13936		0.335455	1.38301		0.750747	1.14494		0.750747	1.14494
	1007	Tubulin alpha-4A chain	TUBA4A	P68366-2		1	NaN		1	NaN		1	NaN		1	2.45848		1	2.45848		1	2.45848		1	NaN		1	NaN		1	NaN		0.435978	-1.26676		1	-0.995748		1	-0.995748		0.546665	-1.13431		1	1.12153		1	1.12153
	1008	Tubulin beta-4B chain	TUBB4B	P68371		0.315564	-1.32753		0.523278	-1.25398		0.383598	-1.3013		0.116721	-1.80084		0.205099	-1.73535		0.116721	-1.80084		0.421578	1.35654		0.510164	1.38388		0.510164	1.38388		0.859411	-1.09984		0.174391	-1.37871		0.23207	-1.28031		0.408434	1.19584		0.901273	1.02727		0.901273	1.02727
	1009	Casein kinase II subunit alpha	CSNK2A1	P68400		0.936835	1.05458		0.768248	-1.06181		0.936835	1.05458		0.278861	-1.47842		0.174561	-1.65548		0.278861	-1.47842		0.471317	1.55912		0.471317	1.55912		0.471317	1.55912		0.937992	1.10428		0.928827	1.14229		0.937992	1.10428		0.0456937	1.48729		0.0456937	1.48729		0.0456937	1.48729
	1010	Platelet-activating factor acetylhydrolase IB subunit beta	PAFAH1B2	P68402		0.787196	-1.14725		0.212739	-1.34594		0.787196	-1.14725		0.708	1.05379		0.563238	-1.1133		0.708	1.05379		0.37955	-1.20896		0.37955	-1.20896		0.37955	-1.20896		0.222205	1.43845		0.328469	1.11665		0.222205	1.43845		0.141281	1.24822		0.141281	1.24822		0.141281	1.24822
	1011	Hemoglobin subunit beta	HBB	P68871		0.373287	-1.11836		0.55825	-1.11022		0.443396	-1.11754		0.762815	-1.03709		0.853247	-1.0303		0.762815	-1.03709		0.537938	-1.07837		0.592743	-1.07758		0.592743	-1.07758		0.961365	-1.0303		0.151511	-1.28632		0.402149	-1.15447		0.44002	1.16525		0.870862	1.03992		0.870862	1.03992
	1012	Hemoglobin subunit gamma-1	HBG1	P69891		0.172731	-1.93291		0.542742	-1.19543		0.337636	-1.5544		0.0734855	-3.74102		0.160314	-2.87707		0.0734855	-3.74102		0.513903	1.93543		0.415523	2.40673		0.415523	2.40673		0.532564	-1.15923		0.851598	1.16833		0.793181	1.05932		0.0940176	-2.6175		0.198102	-2.13152		0.198102	-2.13152
	1014	Hemoglobin subunit alpha	HBA1	P69905		0.501801	-1.08988		0.934416	-1.00574		0.919579	-1.00371		0.317351	-1.17663		0.399467	-1.17902		0.317351	-1.17663		0.678763	1.07959		0.458281	1.17229		0.458281	1.17229		0.759043	1.0614		0.524959	-1.2125		0.60029	-1.1469		0.471914	1.21052		0.952367	-1.00562		0.952367	-1.00562
	1015	Immunoglobulin-binding protein 1	IGBP1	P78318		0.965971	1.02422		0.899839	1.06867		0.965971	1.02422		0.172325	-1.33319		0.293836	-1.27774		0.172325	-1.33319		0.406331	1.36548		0.406331	1.36548		0.406331	1.36548		0.313254	-1.46094		0.242845	-1.65395		0.313254	-1.46094		0.410802	-1.2558		0.410802	-1.2558		0.410802	-1.2558
	1017	T-complex protein 1 subunit beta	CCT2	P78371		0.966408	1.02437		0.937303	1.02079		0.983081	1.0431		0.417529	-1.15449		0.452178	-1.17973		0.417529	-1.15449		0.532491	1.18263		0.592523	1.20425		0.592523	1.20425		0.57947	1.08121		0.134798	-1.1401		0.547201	-1.06006		0.353989	1.15662		0.889907	1.00914		0.889907	1.00914
	1018	Glutathione S-transferase omega-1	GSTO1	P78417		0.257989	-1.07633		0.63383	-1.03659		0.459054	-1.05142		0.637088	-1.02031		0.884316	-1.00592		0.637088	-1.02031		0.445119	-1.0549		0.6816	-1.03048		0.6816	-1.03048		0.773843	1.01012		0.0158	-1.12749		0.00623464	-1.14208		0.423858	1.13716		0.809215	-1.0145		0.809215	-1.0145
	1022	Dermcidin	DCD	P81605		0.789896	1.08405		0.420348	-1.26379		0.235818	-1.49082		0.176721	-1.56404		0.336537	-1.32586		0.176721	-1.56404		0.416268	1.69551		0.794527	1.04911		0.794527	1.04911		0.402682	-2.78007		0.899251	-1.46097		0.829095	-1.51138		0.256003	-3.89479		0.464806	-2.11739		0.464806	-2.11739
	1023	60S ribosomal protein L24	RPL24	P83731		NaN	NaN		NaN	NaN		NaN	NaN		NaN	NaN		NaN	NaN		NaN	NaN		NaN	NaN		NaN	NaN		NaN	NaN		0.0978208	1.71895		0.289089	1.64603		0.25	1.55161		0.0513576	2.31716		0.145404	2.09157		0.145404	2.09157
	1024	60S ribosomal protein L36a	RPL36A	P83881		NaN	NaN		NaN	NaN		NaN	NaN		NaN	NaN		NaN	NaN		NaN	NaN		NaN	NaN		NaN	NaN		NaN	NaN		1	-1.79073		1	-1.2892		1	-1.79073		1	-1.2574		1	-1.2574		1	-1.2574
	1025	ADP-ribosylation factor 1	ARF1	P84077		0.216107	-1.15003		0.384878	-1.11772		0.445681	-1.08762		0.287976	1.13669		0.458588	1.10607		0.287976	1.13669		0.0494282	-1.30723		0.111083	-1.23628		0.111083	-1.23628		0.0813533	1.57679		0.0990654	1.32588		0.0460987	1.33718		0.349622	1.18688		0.87643	1.00652		0.87643	1.00652
	1026	ADP-ribosylation factor 5	ARF5	P84085		1	1.4418					1	1.4418		1	2.36078					1	2.36078		1	-1.63738					1	-1.63738		1	-1.34928					1	-1.34928		1	NaN					1	NaN
	1027	Rho-related GTP-binding protein RhoG	RHOG	P84095		NaN	NaN		NaN	NaN		NaN	NaN		NaN	NaN		NaN	NaN		NaN	NaN		NaN	NaN		NaN	NaN		NaN	NaN		0.953044	1.06473		0.953044	1.06473		0.953044	1.06473		0.875742	-1.09841		0.875742	-1.09841		0.875742	-1.09841
	1028	60S ribosomal protein L19	RPL19	P84098		NaN	NaN		NaN	NaN		NaN	NaN		NaN	NaN		NaN	NaN		NaN	NaN		NaN	NaN		NaN	NaN		NaN	NaN		0.342945	-1.39067		0.342945	-1.39067		0.342945	-1.39067		0.613352	1.15727		0.613352	1.15727		0.613352	1.15727
	1031	55 kDa erythrocyte membrane protein	MPP1	Q00013		0.867198	-1.00922		0.800303	1.03905		0.45589	1.11778		0.899968	-1.01967		0.457845	-1.09693		0.899968	-1.01967		0.933784	1.01036		0.366446	1.13977		0.366446	1.13977		0.244682	1.34308		0.189315	1.14987		0.31137	1.10568		0.1688	1.46037		0.0771112	1.20224		0.0771112	1.20224
	1032	Phosphatidylinositol transfer protein alpha isoform	PITPNA	Q00169		0.541067	-1.12887		0.614977	1.09951		0.704257	1.06265		0.0900471	1.48995		0.117669	1.54163		0.0900471	1.48995		0.151253	-1.68196		0.146374	-1.40211		0.146374	-1.40211		0.184862	-1.23587		0.176802	-1.28589		0.184862	-1.23587		0.403355	1.09395		0.403355	1.09395		0.403355	1.09395
	1033	Phosphate carrier protein, mitochondrial	SLC25A3	Q00325-2		NaN	NaN		NaN	NaN		NaN	NaN		NaN	NaN		NaN	NaN		NaN	NaN		NaN	NaN		NaN	NaN		NaN	NaN		1	NaN		1	NaN		1	NaN		1	NaN		1	NaN		1	NaN
	1035	Cyclin-dependent kinase 6	CDK6	Q00534		0.901797	1.00654		1	-1.21388		0.901797	1.00654		0.256287	-1.45632		1	-1.77937		0.256287	-1.45632		0.147885	1.46585		0.147885	1.46585		0.147885	1.46585		1	1.06278		1	1.06278		1	1.06278		1	-1.09295		1	-1.09295		1	-1.09295
	1036	Transcriptional activator protein Pur-alpha	PURA	Q00577		0.370202	1.1827		0.66479	1.04038		0.370202	1.1827		0.831549	1.02644		0.440814	-1.10751		0.831549	1.02644		0.32451	1.15224		0.32451	1.15224		0.32451	1.15224		0.996166	-1.01063		0.996166	-1.01063		0.996166	-1.01063		0.606528	1.10167		0.606528	1.10167		0.606528	1.10167
	1037	Clathrin heavy chain 1	CLTC	Q00610-2		0.747416	-1.07014		0.422523	-1.17184		0.83227	-1.04218		0.700802	1.25777		0.977261	1.11861		0.700802	1.25777		0.562203	-1.34599		0.652272	-1.31083		0.652272	-1.31083		0.227641	1.43		0.447523	1.15139		0.370509	1.1458		0.120202	1.78975		0.120585	1.43406		0.120585	1.43406
	1038	Peptidyl-prolyl cis-trans isomerase FKBP3	FKBP3	Q00688		0.981214	-1.1056		0.99382	-1.06247		0.99382	-1.06247		0.677593	-1.44224		0.677593	-1.44224		0.677593	-1.44224		0.56999	1.30449		0.627788	1.35744		0.627788	1.35744		0.549782	1.17135		0.499749	-1.12956		0.762018	-1.02743		0.253665	1.34071		0.456465	1.11402		0.456465	1.11402
	1040	Sorbitol dehydrogenase	SORD	Q00796		0.817677	1.21761		0.939928	1.09782		0.817677	1.21761		0.207185	1.3108		0.433219	1.18184		0.207185	1.3108		0.640193	-1.07654		0.640193	-1.07654		0.640193	-1.07654		0.994624	-1.02695		0.998836	-1.01809		0.994624	-1.02695		0.634155	-1.14082		0.634155	-1.14082		0.634155	-1.14082
	1042	AMP deaminase 3	AMPD3	Q01432-5		0.490757	-1.06203		0.868236	1.01549		0.879562	-1.01367		0.346962	-1.20146		0.470102	-1.16718		0.346962	-1.20146		0.456953	1.13129		0.445104	1.18525		0.445104	1.18525		0.329426	1.24881		0.0136494	1.40344		0.329426	1.24881		0.906613	1.05413		0.906613	1.05413		0.906613	1.05413
	1043	Fatty acid-binding protein, epidermal	FABP5	Q01469		0.504589	1.16616		0.243813	1.42047		0.613932	1.16071		0.891803	-1.02046		0.612911	1.19926		0.891803	-1.02046		0.465222	1.19001		0.572703	1.18445		0.572703	1.18445		0.577973	-2.59415		0.659068	1.10157		0.659068	1.10157		0.13934	-4.69446		0.139315	-1.64278		0.139315	-1.64278
	1044	Adenylyl cyclase-associated protein 1	CAP1	Q01518		0.562437	1.08168		0.897787	-1.02121		0.914536	1.01391		0.29847	-1.17045		0.290242	-1.2119		0.29847	-1.17045		0.167143	1.26605		0.327639	1.18673		0.327639	1.18673		0.544252	1.10081		0.979811	-1.01043		0.680694	-1.0654		0.291136	1.2773		0.642653	1.0891		0.642653	1.0891
	1048	Ammonium transporter Rh type A	RHAG	Q02094		0.896361	1.04789		0.8103	1.13357		0.813689	-1.09438		0.620066	1.2799		0.38018	1.58779		0.620066	1.2799		0.710835	-1.22141		0.535676	-1.4007		0.535676	-1.4007		0.785178	-1.03784		0.785178	-1.03784		0.785178	-1.03784		0.0931492	-1.78137		0.0931492	-1.78137		0.0931492	-1.78137
	1051	Desmoglein-1	DSG1	Q02413		0.319931	1.48303		0.171588	1.41342		0.648853	1.04223		0.699788	-1.1884		0.847033	1.14115		0.699788	-1.1884		0.165809	1.76243		0.348383	1.23859		0.348383	1.23859		0.399853	-3.62864		0.810346	-1.18333		0.989385	-1.06713		0.0799842	-8.11886		0.0433967	-2.38763		0.0433967	-2.38763
	1052	60S ribosomal protein L18a	RPL18A	Q02543		NaN	NaN		NaN	NaN		NaN	NaN		NaN	NaN		NaN	NaN		NaN	NaN		NaN	NaN		NaN	NaN		NaN	NaN		0.19989	1.23485		0.256369	1.27432		0.313505	1.20417		0.0526726	1.55461		0.107677	1.51599		0.107677	1.51599
	1054	Peptidyl-prolyl cis-trans isomerase FKBP4	FKBP4	Q02790		0.852542	1.05885		0.598896	1.15519		0.544715	1.15494		0.672834	-1.07081		0.743616	-1.07057		0.672834	-1.07081		0.600244	1.13383		0.398884	1.23672		0.398884	1.23672		0.471402	-1.1703		0.762032	-1.03955		0.395396	-1.31805		0.128944	1.42217		0.265307	1.26275		0.265307	1.26275
	1055	60S ribosomal protein L6	RPL6	Q02878		1	NaN		1	NaN		1	NaN		NaN	NaN		NaN	NaN		NaN	NaN		1	NaN		1	NaN		1	NaN		0.642443	1.21448		0.329824	1.41698		0.642443	1.21448		0.06432	2.04255		0.06432	2.04255		0.06432	2.04255
	1056	Aminoacylase-1	ACY1	Q03154-2		1	-2.31041		1	-2.31041		1	-2.31041		1	NaN		1	NaN		1	NaN		1	NaN		1	NaN		1	NaN		1	1.09291		1	1.09291		1	1.09291		1	-1.2922		1	-1.2922		1	-1.2922
	1057	Transcription factor p65	RELA	Q04206-2		NaN	NaN		NaN	NaN		NaN	NaN		NaN	NaN		NaN	NaN		NaN	NaN		NaN	NaN		NaN	NaN		NaN	NaN		0.287927	-1.42555		0.287927	-1.42555		0.287927	-1.42555		0.14745	1.20857		0.14745	1.20857		0.14745	1.20857
	1058	UBX domain-containing protein 1	UBXN1	Q04323		0.404807	1.19315		0.707613	1.0791		0.404807	1.19315		0.229882	-1.2459		0.0909667	-1.37757		0.229882	-1.2459		0.0967352	1.48655		0.0967352	1.48655		0.0967352	1.48655		0.501008	-1.2357		0.309674	-1.62511		0.501008	-1.2357		0.435143	-1.20161		0.435143	-1.20161		0.435143	-1.20161
	1059	1,4-alpha-glucan-branching enzyme	GBE1	Q04446		0.144632	1.54441		0.144632	1.54441		0.144632	1.54441		0.0629236	1.21952		0.0629236	1.21952		0.0629236	1.21952		0.212049	1.2664		0.212049	1.2664		0.212049	1.2664		1	NaN		1	NaN		1	NaN		1	NaN		1	NaN		1	NaN
	1060	Eukaryotic translation initiation factor 4 gamma 1	EIF4G1	Q04637-5		0.421773	-1.28754		0.535397	-1.31934		0.541518	-1.17438		0.106751	-2.25955		0.148805	-2.53846		0.106751	-2.25955		0.370605	1.75494		0.419568	1.92404		0.419568	1.92404		0.462686	1.21293		0.764254	-1.04318		0.496222	-1.20549		0.233624	1.95202		0.624961	1.33502		0.624961	1.33502
	1061	Copper-transporting ATPase 1	ATP7A	Q04656-5		1	NaN		1	NaN		1	NaN		NaN	NaN		NaN	NaN		NaN	NaN		1	NaN		1	NaN		1	NaN		0.927196	-1.00225		0.927196	-1.00225		0.927196	-1.00225		0.721946	1.12037		0.721946	1.12037		0.721946	1.12037
	1062	Lactoylglutathione lyase	GLO1	Q04760-2		0.866749	1.14303		0.591263	1.19623		0.326235	1.36167		0.380694	1.14806		0.91473	1.00858		0.380694	1.14806		0.710263	-1.0044		0.547951	1.18606		0.547951	1.18606		0.313133	-1.28535		0.313133	-1.28535		0.313133	-1.28535		0.616659	-1.09292		0.616659	-1.09292		0.616659	-1.09292
	1064	14-3-3 protein eta	YWHAH	Q04917		0.353761	1.28179		0.503006	1.23076		0.353761	1.28179		0.445516	1.15665		0.60773	1.1106		0.445516	1.15665		0.740812	1.1082		0.740812	1.1082		0.740812	1.1082		0.588888	1.10711		0.615298	-1.06983		0.568471	-1.07125		0.169506	1.48793		0.29131	1.25459		0.29131	1.25459
	1067	Tyrosine-protein phosphatase non-receptor type 11	PTPN11	Q06124		0.527276	1.17437		0.531496	1.22957		0.429194	1.28523		0.887872	-1.08834		0.877217	-1.1376		0.887872	-1.08834		0.37483	1.27811		0.292847	1.39876		0.292847	1.39876		0.0421372	1.59717		0.0382933	1.69746		0.0421372	1.59717		0.0164425	1.85947		0.0164425	1.85947		0.0164425	1.85947
	1068	Tyrosine-protein kinase BTK	BTK	Q06187		NaN	NaN		NaN	NaN		NaN	NaN		NaN	NaN		NaN	NaN		NaN	NaN		NaN	NaN		NaN	NaN		NaN	NaN		1	-1.07219		1	-1.07219		1	-1.07219		1	-1.0718		1	-1.0718		1	-1.0718
	1070	Proteasome activator complex subunit 1	PSME1	Q06323		0.634265	1.09088		0.104905	1.41409		0.384971	1.19378		0.644675	-1.13231		0.77089	1.04613		0.644675	-1.13231		0.258159	1.23521		0.0924708	1.35173		0.0924708	1.35173		0.0669849	1.23877		0.182546	1.23143		0.0938256	1.25671		0.317157	-1.1516		0.446446	-1.13516		0.446446	-1.13516
	1072	Peroxiredoxin-1	PRDX1	Q06830		0.482405	1.06755		0.351402	1.0808		0.19059	1.12032		0.953459	1.01483		0.768344	-1.02142		0.953459	1.01483		0.644339	1.05195		0.412112	1.10395		0.412112	1.10395		0.332222	1.15205		0.596023	1.11857		0.467241	1.13046		0.688447	1.04709		0.830222	1.02746		0.830222	1.02746
	1073	60S ribosomal protein L18	RPL18	Q07020-2		NaN	NaN		NaN	NaN		NaN	NaN		NaN	NaN		NaN	NaN		NaN	NaN		NaN	NaN		NaN	NaN		NaN	NaN		0.638688	-1.24159		0.959259	-1.07596		0.638688	-1.24159		0.824351	1.047		0.824351	1.047		0.824351	1.047
	1074	Complement component 1 Q subcomponent-binding protein, mitochondrial	C1QBP	Q07021		NaN	NaN		NaN	NaN		NaN	NaN		NaN	NaN		NaN	NaN		NaN	NaN		NaN	NaN		NaN	NaN		NaN	NaN		NaN	NaN		NaN	NaN		NaN	NaN		1	NaN		1	NaN		1	NaN
	1075	Apoptosis regulator BAX	BAX	Q07812-5		1	2.02565		1	2.02565		1	2.02565		1	-1.15647		1	-1.15647		1	-1.15647		1	2.34261		1	2.34261		1	2.34261		1	1.15496		1	1.23721		1	1.15496		1	-1.03117		1	-1.03117		1	-1.03117
	1076	Bcl-2-like protein 1	BCL2L1	Q07817		NaN	NaN		NaN	NaN		NaN	NaN		NaN	NaN		NaN	NaN		NaN	NaN		NaN	NaN		NaN	NaN		NaN	NaN		1	3.38498		1	3.38498		1	3.38498		1	1.76373		1	1.76373		1	1.76373
	1077	Rho GTPase-activating protein 1	ARHGAP1	Q07960		0.739669	-1.034		0.44218	1.13586		0.692037	1.06543		0.367593	1.23815		0.300284	1.31999		0.367593	1.23815		0.326843	-1.28025		0.604727	-1.16211		0.604727	-1.16211		0.377405	1.29442		0.0347082	1.48363		0.377405	1.29442		0.272647	1.19958		0.272647	1.19958		0.272647	1.19958
	1078	Protein-glutamine gamma-glutamyltransferase E	TGM3	Q08188		0.269866	1.4545		0.234499	1.38066		0.545357	1.127		0.776989	-1.09041		0.853726	1.12351		0.776989	-1.09041		0.177698	1.586		0.372484	1.22889		0.372484	1.22889		0.573943	-1.88208		0.827355	-1.0762		0.829222	-1.10201		0.072637	-4.17989		0.124766	-2.44744		0.124766	-2.44744
	1079	ATP-dependent RNA helicase A	DHX9	Q08211		0.843964	-1.02623		0.843964	-1.02623		0.843964	-1.02623		0.785202	1.24781		0.785202	1.24781		0.785202	1.24781		0.651038	-1.28053		0.651038	-1.28053		0.651038	-1.28053		0.703207	1.26503		0.103668	1.5281		0.703207	1.26503		0.115172	1.50615		0.115172	1.50615		0.115172	1.50615
	1082	Dematin	DMTN	Q08495		0.354305	1.1375		0.319671	1.16441		0.175672	1.21517		0.701141	1.06024		0.927491	1.01595		0.701141	1.06024		0.598826	1.07287		0.322138	1.14612		0.322138	1.14612		0.515983	1.09226		0.151909	-1.07591		0.155149	-1.06402		0.411278	1.13835		0.656142	-1.02094		0.656142	-1.02094
	1084	Desmocollin-1	DSC1	Q08554-2		0.0946037	1.9652		0.0434673	2.07582		0.205807	1.53478		0.754131	1.24894		0.418254	1.68922		0.754131	1.24894		0.223668	1.57349		0.438029	1.22887		0.438029	1.22887		0.344807	-4.21663		0.72081	-1.33286		0.808292	-1.2413		0.0750464	-9.34623		0.0611867	-2.75134		0.0611867	-2.75134
	1085	Leukocyte surface antigen CD47	CD47	Q08722-2		0.348916	-1.1993		0.690147	-1.12698		0.558622	-1.14172		0.885832	-1.04384		0.993385	-1.03036		0.885832	-1.04384		0.257849	-1.14893		0.482163	-1.09377		0.482163	-1.09377		0.538589	1.10452		0.896345	1.00594		0.538589	1.10452		0.629363	-1.09956		0.629363	-1.09956		0.629363	-1.09956
	1086	Protein VAC14 homolog	VAC14	Q08AM6		0.952074	1.00714		0.952074	1.00714		0.952074	1.00714		0.574158	-1.08521		0.574158	-1.08521		0.574158	-1.08521		0.658791	1.09296		0.658791	1.09296		0.658791	1.09296		0.470533	1.12611		0.047317	1.39204		0.0102791	1.4173		0.387525	-1.23324		0.93114	1.02054		0.93114	1.02054
	1089	F-BAR domain only protein 2	FCHO2	Q0JRZ9		1	NaN		1	NaN		1	NaN		0.801402	-1.09388		0.801402	-1.09388		0.801402	-1.09388		1	NaN		1	NaN		1	NaN		0.287074	1.09927		0.287074	1.09927		0.287074	1.09927		0.280398	1.27834		0.280398	1.27834		0.280398	1.27834
	1090	Heat shock 70 kDa protein 14	HSPA14	Q0VDF9		NaN	NaN		NaN	NaN		NaN	NaN		NaN	NaN		NaN	NaN		NaN	NaN		NaN	NaN		NaN	NaN		NaN	NaN		0.5283	1.30806		0.5283	1.30806		0.5283	1.30806		0.60034	1.31145		0.60034	1.31145		0.60034	1.31145
	1092	AP-1 complex subunit beta-1	AP1B1	Q10567-2		0.509919	1.15002		0.736664	1.06329		0.509919	1.15002		0.958697	-1.05791		0.749517	-1.14419		0.958697	-1.05791		0.311825	1.21661		0.311825	1.21661		0.311825	1.21661		0.476668	1.1176		0.206922	1.20477		0.476668	1.1176		0.124096	1.31141		0.124096	1.31141		0.124096	1.31141
	1094	Secernin-1	SCRN1	Q12765-2		0.719459	1.04199		0.719459	1.04199		0.719459	1.04199		0.483473	1.40222		0.483473	1.40222		0.483473	1.40222		0.368253	-1.34571		0.368253	-1.34571		0.368253	-1.34571		1	-1.08767		1	-1.08767		1	-1.08767		1	1.31873		1	1.31873		1	1.31873
	1095	Twinfilin-1	TWF1	Q12792		1	-1.32449		1	-1.32449		1	-1.32449		0.144305	-1.43536		0.144305	-1.43536		0.144305	-1.43536		1	1.0837		1	1.0837		1	1.0837		1	NaN		1	NaN		1	NaN		1	-1.10636		1	-1.10636		1	-1.10636
	1097	Aminoacyl tRNA synthase complex-interacting multifunctional protein 1	AIMP1	Q12904		NaN	NaN		NaN	NaN		NaN	NaN		NaN	NaN		NaN	NaN		NaN	NaN		NaN	NaN		NaN	NaN		NaN	NaN		0.0980774	-1.39583		0.17297	-1.39921		0.0980774	-1.39583		0.579257	-1.13275		0.579257	-1.13275		0.579257	-1.13275
	1102	TNF receptor-associated factor 2	TRAF2	Q12933-4		1	NaN		1	NaN		1	NaN		NaN	NaN		NaN	NaN		NaN	NaN		1	NaN		1	NaN		1	NaN		1	-1.42837		1	-1.42837		1	-1.42837		1	-1.4925		1	-1.4925		1	-1.4925
	1104	Delta(3,5)-Delta(2,4)-dienoyl-CoA isomerase, mitochondrial	ECH1	Q13011		NaN	NaN		NaN	NaN		NaN	NaN		NaN	NaN		NaN	NaN		NaN	NaN		NaN	NaN		NaN	NaN		NaN	NaN		1	1.45576		1	1.45576		1	1.45576		1	1.91893		1	1.91893		1	1.91893
	1107	Protein flightless-1 homolog	FLII	Q13045-2		NaN	NaN		NaN	NaN		NaN	NaN		NaN	NaN		NaN	NaN		NaN	NaN		NaN	NaN		NaN	NaN		NaN	NaN		1	1.76034		1	1.76034		1	1.76034		0.212591	1.35761		0.212591	1.35761		0.212591	1.35761
	1108	Bifunctional coenzyme A synthase	COASY	Q13057		0.86271	1.01102		0.141395	1.30873		0.494967	1.11537		0.755284	1.0201		0.244896	1.19694		0.755284	1.0201		0.870296	-1.00898		0.279817	1.0934		0.279817	1.0934		0.978219	1.01214		0.612193	-1.06432		0.978219	1.01214		0.663209	-1.042		0.663209	-1.042		0.663209	-1.042
	1109	COP9 signalosome complex subunit 1	GPS1	Q13098-5		0.425977	-1.22848		0.373719	-1.34056		0.425977	-1.22848		0.948577	-1.01714		0.581815	-1.10993		0.948577	-1.01714		0.438913	-1.20778		0.438913	-1.20778		0.438913	-1.20778		0.587432	-1.07704		0.852732	1.0404		0.587432	-1.07704		0.886334	1.0376		0.886334	1.0376		0.886334	1.0376
	1111	S-methyl-5-thioadenosine phosphorylase	MTAP	Q13126-4		0.942435	1.02219		0.735703	1.06401		0.462353	1.17058		0.533921	1.24051		0.787834	1.12758		0.533921	1.24051		0.58419	-1.21358		0.993939	-1.05974		0.993939	-1.05974		0.298715	-1.58183		0.542455	-1.3158		0.298715	-1.58183		0.258546	-1.50226		0.258546	-1.50226		0.258546	-1.50226
	1112	5-AMP-activated protein kinase catalytic subunit alpha-1	PRKAA1	Q13131-2		0.909621	-1.07023		0.926982	-1.11459		0.909621	-1.07023		1	NaN		1	NaN		1	NaN		1	NaN		1	NaN		1	NaN		1	1.10632		1	1.18703		1	1.10632		1	1.47013		1	1.47013		1	1.47013
	1113	Translation initiation factor eIF-2B subunit epsilon	EIF2B5	Q13144		1	-2.54976		1	-2.54976		1	-2.54976		1	NaN		1	NaN		1	NaN		1	NaN		1	NaN		1	NaN		0.844324	-1.02419		0.418755	-1.31249		0.844324	-1.02419		0.722772	-1.08735		0.722772	-1.08735		0.722772	-1.08735
	1114	TAR DNA-binding protein 43	TARDBP	Q13148		0.555763	-1.16541		0.70341	-1.11839		0.555763	-1.16541		0.409697	-1.25501		0.574958	-1.20438		0.409697	-1.25501		0.948996	1.07688		0.948996	1.07688		0.948996	1.07688		0.700801	1.0927		0.773973	1.0945		0.700801	1.0927		0.317153	1.30201		0.317153	1.30201		0.317153	1.30201
	1115	Aminoacyl tRNA synthase complex-interacting multifunctional protein 2	AIMP2	Q13155		NaN	NaN		NaN	NaN		NaN	NaN		NaN	NaN		NaN	NaN		NaN	NaN		NaN	NaN		NaN	NaN		NaN	NaN		1	1.39936		1	1.39936		1	1.39936		1	1.21157		1	1.21157		1	1.21157
	1117	Serine/threonine-protein kinase PAK 2	PAK2	Q13177		0.542463	1.0748		0.91966	-1.02392		0.566394	1.08897		0.722862	-1.0851		0.343758	-1.2099		0.722862	-1.0851		0.280343	1.16627		0.331564	1.18164		0.331564	1.18164		0.330581	-1.15556		0.465024	-1.0403		0.330581	-1.15556		0.225653	1.14965		0.225653	1.14965		0.225653	1.14965
	1118	Chromobox protein homolog 3	CBX3	Q13185		1	-1.71778		1	-1.71778		1	-1.71778		1	NaN		1	NaN		1	NaN		1	NaN		1	NaN		1	NaN		1	NaN		1	NaN		1	NaN		1	NaN		1	NaN		1	NaN
	1120	26S proteasome non-ATPase regulatory subunit 2	PSMD2	Q13200		0.884653	1.02469		0.363192	1.09798		0.249467	1.10706		0.715376	-1.03155		0.707752	-1.04007		0.715376	-1.03155		0.678369	1.05702		0.122341	1.14198		0.122341	1.14198		0.239521	1.27867		0.335875	1.13383		0.454388	1.0883		0.257752	1.25027		0.495702	1.06413		0.495702	1.06413
	1121	Selenium-binding protein 1	SELENBP1	Q13228		0.793235	1.0979		0.352843	1.1944		0.199991	1.24709		0.784896	-1.03055		0.614688	-1.076		0.784896	-1.03055		0.678597	1.13144		0.210174	1.28518		0.210174	1.28518		0.280157	1.28119		0.393181	1.11962		0.57324	1.06985		0.232604	1.33439		0.391973	1.11428		0.391973	1.11428
	1122	Ras GTPase-activating protein-binding protein 1	G3BP1	Q13283		1	-1.09689		1	-1.09689		1	-1.09689		1	1.28982		1	1.28982		1	1.28982		1	-1.4148		1	-1.4148		1	-1.4148		0.0353822	1.47149		0.0353822	1.47149		0.0353822	1.47149		0.0156742	1.96511		0.0156742	1.96511		0.0156742	1.96511
	1124	Polyadenylate-binding protein 4	PABPC4	Q13310-2		NaN	NaN		NaN	NaN		NaN	NaN		NaN	NaN		NaN	NaN		NaN	NaN		NaN	NaN		NaN	NaN		NaN	NaN		0.159346	1.25057		0.159346	1.25057		0.159346	1.25057		0.443506	1.12288		0.443506	1.12288		0.443506	1.12288
	1125	Interferon-induced protein with tetratricopeptide repeats 5	IFIT5	Q13325-2		1	NaN		NaN	NaN		1	NaN		1	-1.83154		1	NaN		1	-1.83154		1	NaN		1	NaN		1	NaN		0.111679	1.98139		0.111679	1.98139		0.111679	1.98139		0.37206	-1.32041		0.37206	-1.32041		0.37206	-1.32041
	1126	Urea transporter 1	SLC14A1	Q13336		0.789107	1.09763		0.267607	1.40108		0.36823	1.26573		0.231826	1.26612		0.139662	1.40151		0.231826	1.26612		0.409165	-1.1535		0.920896	-1.00031		0.920896	-1.00031		0.783118	1.10037		0.654532	1.11683		0.791319	-1.01446		0.621886	-1.10939		0.271205	-1.23839		0.271205	-1.23839
	1127	Eukaryotic translation initiation factor 3 subunit I	EIF3I	Q13347		NaN	NaN		NaN	NaN		NaN	NaN		NaN	NaN		NaN	NaN		NaN	NaN		NaN	NaN		NaN	NaN		NaN	NaN		0.988259	-1.01116		0.857356	1.04196		0.988259	-1.01116		0.511554	1.19999		0.511554	1.19999		0.511554	1.19999
	1128	Ubiquitin-conjugating enzyme E2 variant 1	UBE2V1	Q13404		0.358081	1.18637		0.509727	1.20003		0.431493	1.20047		0.407249	1.2568		0.481791	1.25634		0.407249	1.2568		0.896686	-1.05936		0.920011	-1.04693		0.920011	-1.04693		0.328858	1.30615		0.57994	1.09651		0.772694	-0.995986		0.290038	1.39264		0.618584	1.07052		0.618584	1.07052
	1130	NAD(P) transhydrogenase, mitochondrial	NNT	Q13423		NaN	NaN		NaN	NaN		NaN	NaN		NaN	NaN		NaN	NaN		NaN	NaN		NaN	NaN		NaN	NaN		NaN	NaN		1	1.73128		1	1.73128		1	1.73128		1	2.36482		1	2.36482		1	2.36482
	1131	28 kDa heat- and acid-stable phosphoprotein	PDAP1	Q13442		0.9347	-1.07225		0.199575	1.49979		0.778635	1.04169		0.463971	-1.50121		0.834945	-1.04267		0.463971	-1.50121		0.341421	1.40005		0.18244	1.56379		0.18244	1.56379		0.37427	1.47778		0.628676	1.35834		0.420765	1.49463		0.248682	1.33159		0.291265	1.34677		0.291265	1.34677
	1133	Rho-associated protein kinase 1	ROCK1	Q13464		1	NaN		1	NaN		1	NaN		NaN	NaN		NaN	NaN		NaN	NaN		1	NaN		1	NaN		1	NaN		1	-1.17758		1	-1.17758		1	-1.17758		1	-1.07534		1	-1.07534		1	-1.07534
	1134	Phosphatidylinositol-binding clathrin assembly protein	PICALM	Q13492-3		0.728085	1.11588		0.97469	-1.00925		0.97469	-1.00925		0.940914	1.03582		0.940914	1.03582		0.940914	1.03582		0.807398	1.0773		0.918654	-1.0454		0.918654	-1.0454		0.66299	1.07064		0.415227	1.15127		0.66299	1.07064		0.704455	1.13645		0.704455	1.13645		0.704455	1.13645
	1136	Peptidyl-prolyl cis-trans isomerase NIMA-interacting 1	PIN1	Q13526		0.107683	1.33085		0.226846	1.25376		0.107683	1.33085		0.968973	-0.996691		0.633106	-1.05797		0.968973	-0.996691		0.100315	1.32644		0.100315	1.32644		0.100315	1.32644		0.732537	-1.18595		0.732537	-1.18595		0.732537	-1.18595		0.649072	-1.17879		0.649072	-1.17879		0.649072	-1.17879
	1137	Dynactin subunit 2	DCTN2	Q13561		0.266564	1.19577		0.266564	1.19577		0.266564	1.19577		1	1.02913		1	1.02913		1	1.02913		1	1.16193		1	1.16193		1	1.16193		0.463333	-1.20731		0.463333	-1.20731		0.463333	-1.20731		0.72581	-1.06336		0.72581	-1.06336		0.72581	-1.06336
	1138	NEDD8-activating enzyme E1 regulatory subunit	NAE1	Q13564-3		0.851446	-1.03069		0.983721	-1.00029		0.9683	-0.996135		0.591462	-1.10273		0.665521	-1.10733		0.591462	-1.10273		0.771304	1.06989		0.693573	1.10701		0.693573	1.10701		0.383229	-1.07654		0.271237	-1.10915		0.383229	-1.07654		0.255185	-1.14239		0.255185	-1.14239		0.255185	-1.14239
	1139	Ras GTPase-activating-like protein IQGAP2	IQGAP2	Q13576		0.600194	1.07538		0.942038	-1.25873		0.600194	1.07538		0.313585	-4.01315		0.236982	-5.43224		0.313585	-4.01315		0.0145837	4.31566		0.0145837	4.31566		0.0145837	4.31566		0.738982	1.02173		0.879412	-1.02966		0.738982	1.02173		0.327859	1.61945		0.327859	1.61945		0.327859	1.61945
	1140	Sorting nexin-1	SNX1	Q13596		1	NaN		1	NaN		1	NaN		1	NaN		1	NaN		1	NaN		1	-1.41998		1	-1.41998		1	-1.41998		0.688457	1.0544		0.00371574	1.34913		0.15134	1.25639		0.962427	1.02337		0.531456	1.21942		0.531456	1.21942
	1141	Periodic tryptophan protein 1 homolog	PWP1	Q13610		1	1.158		1	1.158		1	1.158		1	NaN		1	NaN		1	NaN		1	NaN		1	NaN		1	NaN		1	NaN		1	NaN		1	NaN		1	NaN		1	NaN		1	NaN
	1143	Cullin-1	CUL1	Q13616		0.831982	1.02186		0.536757	-1.08957		0.831982	1.02186		0.700832	1.09436		0.82734	-1.01739		0.700832	1.09436		0.837808	-1.07095		0.837808	-1.07095		0.837808	-1.07095		0.49252	1.14317		0.636531	1.07252		0.49252	1.14317		0.206801	1.52987		0.206801	1.52987		0.206801	1.52987
	1144	Cullin-2	CUL2	Q13617		0.540162	-1.21311		0.853878	-1.12461		0.926455	-1.06656		0.385948	-1.3544		0.432184	-1.42811		0.385948	-1.3544		0.580199	1.11646		0.464686	1.26988		0.464686	1.26988		0.43243	-1.15882		0.498954	-1.14922		0.43243	-1.15882		0.0823493	1.14098		0.0823493	1.14098		0.0823493	1.14098
	1145	Cullin-3	CUL3	Q13618		0.795733	1.01304		0.540931	-1.06481		0.852755	1.00913		0.906705	-1.02659		0.250388	-1.1031		0.906705	-1.02659		0.0858996	1.03998		0.171695	1.03596		0.171695	1.03596		0.740555	-1.03938		0.887757	1.01036		0.740555	-1.03938		0.620024	-1.05534		0.620024	-1.05534		0.620024	-1.05534
	1146	Cullin-4A	CUL4A	Q13619		0.226873	-1.41327		0.592415	-1.08582		0.383999	-1.14493		0.103132	-1.88842		0.184712	-1.79093		0.103132	-1.88842		0.56478	1.33621		0.251951	1.64938		0.251951	1.64938		0.988608	1.01795		0.99871	1.02219		0.988608	1.01795		0.905179	-1.00951		0.905179	-1.00951		0.905179	-1.00951
	1149	GDP-L-fucose synthase	TSTA3	Q13630		0.659872	-1.08035		0.505462	-1.16254		0.603095	-1.10668		0.275747	-1.23269		0.254454	-1.2949		0.275747	-1.23269		0.413575	1.14101		0.569157	1.11386		0.569157	1.11386		0.690008	-1.07047		0.307083	-1.24562		0.39537	-1.16908		0.37115	-1.17085		0.13683	-1.27871		0.13683	-1.27871
	1150	Plakophilin-1	PKP1	Q13835-2		0.362334	1.30462		0.0784229	2.23973		0.297004	1.4667		0.765936	1.01831		0.297901	1.55502		0.765936	1.01831		0.414456	1.28116		0.278033	1.44033		0.278033	1.44033		0.526052	-2.65114		0.819465	1.08275		0.487745	1.22913		0.0489213	-7.77629		0.00240203	-2.3864		0.00240203	-2.3864
	1151	Bleomycin hydrolase	BLMH	Q13867		0.352477	1.13089		0.579787	1.09263		0.580279	1.07927		0.492377	1.11782		0.503944	1.13166		0.492377	1.11782		0.884258	1.01169		0.870971	-1.03573		0.870971	-1.03573		0.715689	1.05498		0.998735	-1.03425		0.938288	-1.01995		0.186812	1.33027		0.341075	1.23629		0.341075	1.23629
	1152	Tubulin beta-2A chain	TUBB2A	Q13885		1	NaN		1	NaN		1	NaN		NaN	NaN		NaN	NaN		NaN	NaN		1	NaN		1	NaN		1	NaN		0.896761	1.13904		0.896785	1.29327		0.892982	1.11413		0.0780084	2.49816		0.138103	2.44354		0.138103	2.44354
	1154	Cold-inducible RNA-binding protein	CIRBP	Q14011		NaN	NaN		NaN	NaN		NaN	NaN		NaN	NaN		NaN	NaN		NaN	NaN		NaN	NaN		NaN	NaN		NaN	NaN		1	-1.1976		1	-1.1976		1	-1.1976		0.392617	1.30499		0.392617	1.30499		0.392617	1.30499
	1155	Heterogeneous nuclear ribonucleoprotein D0	HNRNPD	Q14103-4		1	-1.08972		1	-1.08972		1	-1.08972		0.860198	-1.06449		0.860198	-1.06449		0.860198	-1.06449		1	-1.02371		1	-1.02371		1	-1.02371		1	1.13142		1	1.13142		1	1.13142		1	1.07943		1	1.07943		1	1.07943
	1157	Ubiquitin conjugation factor E4 A	UBE4A	Q14139		1	-1.17673		1	-1.17673		1	-1.17673		1	NaN		1	NaN		1	NaN		1	NaN		1	NaN		1	NaN		0.426889	1.21485		0.426889	1.21485		0.426889	1.21485		0.218611	-1.40173		0.218611	-1.40173		0.218611	-1.40173
	1160	Eukaryotic translation initiation factor 3 subunit A	EIF3A	Q14152		NaN	NaN		NaN	NaN		NaN	NaN		NaN	NaN		NaN	NaN		NaN	NaN		NaN	NaN		NaN	NaN		NaN	NaN		0.351705	1.62861		0.136519	1.54084		0.814449	1.24826		0.179434	2.03658		0.23813	1.56095		0.23813	1.56095
	1162	Tubulin--tyrosine ligase-like protein 12	TTLL12	Q14166		0.297352	-1.1835		0.656853	-1.09173		0.62839	-1.07902		0.272963	-1.22149		0.340392	-1.23588		0.272963	-1.22149		0.815382	1.0321		0.446358	1.13204		0.446358	1.13204		0.268302	1.32505		0.0583937	1.10104		0.109321	1.07927		0.300345	1.29899		0.525126	1.05804		0.525126	1.05804
	1163	Dynactin subunit 1	DCTN1	Q14203-3		0.94723	1.05012		0.942695	1.01978		0.760071	1.19727		0.878626	-1.15425		0.492855	-1.35515		0.878626	-1.15425		0.818135	1.21211		0.610649	1.38195		0.610649	1.38195		0.376463	-1.08112		0.363717	-1.09891		0.376463	-1.08112		0.307383	-1.11842		0.307383	-1.11842		0.307383	-1.11842
	1164	Translation initiation factor eIF-2B subunit alpha	EIF2B1	Q14232		0.446034	-1.22679		0.446034	-1.22679		0.446034	-1.22679		0.477968	-1.26283		0.477968	-1.26283		0.477968	-1.26283		0.82531	1.02938		0.82531	1.02938		0.82531	1.02938		0.442231	1.36864		0.51804	1.17969		0.820426	-1.0031		0.374159	1.24805		0.277508	-1.10003		0.277508	-1.10003
	1165	Eukaryotic initiation factor 4A-II	EIF4A2	Q14240		0.713152	-1.00874		0.290972	1.29648		0.181295	1.32194		0.594438	-1.11379		0.615484	-1.13566		0.594438	-1.11379		0.89001	1.10415		0.0345944	1.47236		0.0345944	1.47236		0.499962	-1.10258		0.787638	-1.01993		0.499962	-1.10258		0.691689	1.13912		0.691689	1.13912		0.691689	1.13912
	1166	Src substrate cortactin	CTTN	Q14247-3		0.89266	-1.16484		0.078017	-1.39917		0.89266	-1.16484		0.342766	-1.51933		0.132678	-1.82498		0.342766	-1.51933		0.351517	1.30433		0.351517	1.30433		0.351517	1.30433		0.272634	-1.49682		0.462911	-1.23558		0.272634	-1.49682		0.96194	-1.00782		0.96194	-1.00782		0.96194	-1.00782
	1167	Flotillin-2	FLOT2	Q14254		0.898714	1.03498		0.590617	1.1305		0.787214	1.06761		0.281141	1.17664		0.193436	1.24596		0.281141	1.17664		0.451224	-1.13688		0.603822	-1.10213		0.603822	-1.10213		0.620867	1.04871		0.710665	-1.03451		0.607482	-1.04099		0.98431	-1.00086		0.498737	-1.09265		0.498737	-1.09265
	1168	E3 ubiquitin/ISG15 ligase TRIM25	TRIM25	Q14258		1	NaN		1	NaN		1	NaN		NaN	NaN		NaN	NaN		NaN	NaN		1	NaN		1	NaN		1	NaN		1	1.56858		1	1.56858		1	1.56858		0.200342	1.54076		0.200342	1.54076		0.200342	1.54076
	1171	Guanine nucleotide-binding protein subunit alpha-13	GNA13	Q14344		0.0485815	-1.72644		0.0485815	-1.72644		0.0485815	-1.72644		1	-3.1751		1	-3.1751		1	-3.1751		1	1.83911		1	1.83911		1	1.83911		0.34562	1.30992		0.375338	1.41357		0.34562	1.30992		0.437101	1.3161		0.437101	1.3161		0.437101	1.3161
	1172	UDP-glucose 4-epimerase	GALE	Q14376		1	1.49957		1	1.49957		1	1.49957		0.800761	-1.10089		0.800761	-1.10089		0.800761	-1.10089		1	1.65086		1	1.65086		1	1.65086		1	NaN		1	NaN		1	NaN		0.143846	-1.30332		0.143846	-1.30332		0.143846	-1.30332
	1174	Phosphoribosyl pyrophosphate synthase-associated protein 1	PRPSAP1	Q14558		0.162796	-1.23443		0.284156	-1.14907		0.284156	-1.14907		0.0424641	1.36608		0.0424641	1.36608		0.0424641	1.36608		0.00458987	-1.68633		0.00829475	-1.56973		0.00829475	-1.56973		0.927968	-0.997924		0.927968	-0.997924		0.927968	-0.997924		0.538942	1.10094		0.538942	1.10094		0.538942	1.10094
	1177	Plastin-1	PLS1	Q14651		1	-1.04002		1	-1.04002		1	-1.04002		0.0570507	-1.35509		0.0570507	-1.35509		0.0570507	-1.35509		1	1.30295		1	1.30295		1	1.30295		0.187599	1.61476		0.229796	1.71151		0.187599	1.61476		0.131634	1.41636		0.131634	1.41636		0.131634	1.41636
	1178	Clathrin interactor 1	CLINT1	Q14677		1	NaN		1	NaN		1	NaN		0.756139	1.29824		0.756139	1.29824		0.756139	1.29824		1	NaN		1	NaN		1	NaN		0.0502292	-1.08212		0.0502292	-1.08212		0.0502292	-1.08212		0.555797	-1.08018		0.555797	-1.08018		0.555797	-1.08018
	1179	Neutral alpha-glucosidase AB	GANAB	Q14697		0.930707	1.0287		0.930707	1.0287		0.930707	1.0287		0.74192	-1.10669		0.74192	-1.10669		0.74192	-1.10669		0.833886	1.13845		0.833886	1.13845		0.833886	1.13845		1	1.60915		1	1.62706		1	1.60915		1	1.19628		1	1.19628		1	1.19628
	1180	Serine/threonine-protein phosphatase 2A 56 kDa regulatory subunit delta isoform	PPP2R5D	Q14738		0.380952	-1.17285		0.546315	1.08782		0.727743	1.04816		0.535212	1.15145		0.4891	1.19501		0.535212	1.15145		0.373163	-1.35048		0.808347	-1.09854		0.808347	-1.09854		0.473995	-1.10213		0.0685466	-1.20997		0.473995	-1.10213		0.485628	1.19782		0.485628	1.19782		0.485628	1.19782
	1181	Intercellular adhesion molecule 4	ICAM4	Q14773-2		1	1.1588		1	1.1588		1	1.1588		0.275478	-1.53533		0.275478	-1.53533		0.275478	-1.53533		1	1.77914		1	1.77914		1	1.77914		1	NaN		1	NaN		1	NaN		1	NaN		1	NaN		1	NaN
	1183	LIM and SH3 domain protein 1	LASP1	Q14847		0.828145	1.05504		0.708194	-1.06142		0.828145	1.05504		0.807197	1.10817		0.662201	-1.01054		0.807197	1.10817		0.768722	-1.05036		0.768722	-1.05036		0.768722	-1.05036		0.82145	-1.09636		0.612398	-1.34175		0.770965	-1.1814		0.819122	1.0224		0.962826	-1.05396		0.962826	-1.05396
	1185	Importin subunit beta-1	KPNB1	Q14974		0.643037	1.07665		0.277515	1.1974		0.258552	1.17251		0.848882	-1.0325		0.991949	-1.01104		0.848882	-1.0325		0.489635	1.11164		0.136553	1.21062		0.136553	1.21062		0.227979	1.38827		0.420251	1.13401		0.347989	1.12787		0.167139	1.50608		0.160782	1.22359		0.160782	1.22359
	1187	GTPase-activating protein and VPS9 domain-containing protein 1	GAPVD1	Q14C86-2		0.559904	1.07212		0.917767	1.01653		0.605078	1.07964		0.438543	-1.13607		0.325961	-1.2066		0.438543	-1.13607		0.225305	1.218		0.296602	1.22655		0.296602	1.22655		0.318688	1.37707		0.62915	1.07579		0.597396	1.06624		0.251583	1.51214		0.0392848	1.17082		0.0392848	1.17082
	1188	Condensin complex subunit 2	NCAPH	Q15003		NaN	NaN		NaN	NaN		NaN	NaN		NaN	NaN		NaN	NaN		NaN	NaN		NaN	NaN		NaN	NaN		NaN	NaN		0.315165	1.47104		0.315165	1.47104		0.315165	1.47104		0.390262	1.20747		0.390262	1.20747		0.390262	1.20747
	1189	26S proteasome non-ATPase regulatory subunit 6	PSMD6	Q15008		0.953526	1.02367		0.60539	1.09498		0.540445	1.09461		0.453732	-1.06181		0.538178	-1.06145		0.453732	-1.06181		0.609665	1.08693		0.317697	1.16226		0.317697	1.16226		0.563359	1.17611		0.43959	1.09468		0.647023	-1.07015		0.366874	1.24423		0.854452	-1.01156		0.854452	-1.01156
	1191	Septin-2	37500	Q15019		0.211082	1.54196		0.211082	1.54196		0.211082	1.54196		1	1.55517		1	1.55517		1	1.55517		1	-1.00857		1	-1.00857		1	-1.00857		0.82961	1.06861		0.80185	1.10378		0.82961	1.06861		0.162125	1.23225		0.162125	1.23225		0.162125	1.23225
	1192	Condensin complex subunit 1	NCAPD2	Q15021		1	1.18071		1	1.18071		1	1.18071		1	-1.04694		1	-1.04694		1	-1.04694		1	1.23612		1	1.23612		1	1.23612		0.294626	1.54522		0.222387	1.71519		0.294626	1.54522		0.0961078	2.20987		0.0961078	2.20987		0.0961078	2.20987
	1193	Rab3 GTPase-activating protein catalytic subunit	RAB3GAP1	Q15042-3		1	-1.33121		1	-1.33121		1	-1.33121		1	-1.11642		1	-1.11642		1	-1.11642		1	-1.19239		1	-1.19239		1	-1.19239		0.908995	1.02868		0.908995	1.02868		0.908995	1.02868		0.301411	1.13085		0.301411	1.13085		0.301411	1.13085
	1194	Lysine--tRNA ligase	KARS	Q15046		0.688609	1.08854		0.826014	-1.02145		0.688609	1.08854		0.890901	1.22251		0.961082	1.09949		0.890901	1.22251		0.892195	-1.12307		0.892195	-1.12307		0.892195	-1.12307		0.261383	2.01959		0.511404	1.80705		0.560166	1.59324		0.0891658	2.313		0.10033	1.82471		0.10033	1.82471
	1195	Eukaryotic translation initiation factor 4H	EIF4H	Q15056-2		NaN	NaN		NaN	NaN		NaN	NaN		NaN	NaN		NaN	NaN		NaN	NaN		NaN	NaN		NaN	NaN		NaN	NaN		0.867774	1.08572		0.901175	1.11354		0.867774	1.08572		0.92011	1.02098		0.92011	1.02098		0.92011	1.02098
	1196	Arf-GAP with coiled-coil, ANK repeat and PH domain-containing protein 2	ACAP2	Q15057		1	-1.59131		1	-1.59131		1	-1.59131		1	-1.43991		1	-1.43991		1	-1.43991		1	-1.10514		1	-1.10514		1	-1.10514		0.33228	1.3848		0.568642	1.12727		0.33228	1.3848		0.727131	1.06998		0.727131	1.06998		0.727131	1.06998
	1197	Protein disulfide-isomerase A6	PDIA6	Q15084-3		1	-1.51384		1	-1.51384		1	-1.51384		1	NaN		1	NaN		1	NaN		1	NaN		1	NaN		1	NaN		0.354948	-1.1015		0.354948	-1.1015		0.354948	-1.1015		0.748369	-1.06724		0.748369	-1.06724		0.748369	-1.06724
	1198	Platelet-activating factor acetylhydrolase IB subunit gamma	PAFAH1B3	Q15102		0.69795	-1.06877		0.896113	-1.02483		0.896113	-1.02483		0.273098	-1.55486		0.273098	-1.55486		0.273098	-1.55486		0.243607	1.45482		0.291858	1.51719		0.291858	1.51719		0.369958	1.29463		0.369958	1.29463		0.369958	1.29463		0.473796	1.49249		0.473796	1.49249		0.473796	1.49249
	1200	Serine/threonine-protein phosphatase 2A 56 kDa regulatory subunit beta isoform	PPP2R5B	Q15173-2		1	-2.2305		1	-2.2305		1	-2.2305		1	-1.0822		1	-1.0822		1	-1.0822		1	-2.06109		1	-2.06109		1	-2.06109		0.75406	-1.1144		0.75406	-1.1144		0.75406	-1.1144		0.644826	1.25321		0.644826	1.25321		0.644826	1.25321
	1201	Inorganic pyrophosphatase	PPA1	Q15181		0.295284	-1.42377		0.171722	-1.61134		0.295284	-1.42377		0.147353	-1.61491		0.0871872	-1.82767		0.147353	-1.61491		0.735962	1.13425		0.735962	1.13425		0.735962	1.13425		0.510659	-1.20247		0.188856	-1.80627		0.32213	-1.41053		0.517923	1.15347		0.804283	-1.01696		0.804283	-1.01696
	1202	Prostaglandin E synthase 3	PTGES3	Q15185-4		0.0240418	-1.48793		0.0212583	-1.57071		0.0240418	-1.48793		0.623253	-1.08014		0.511032	-1.14023		0.623253	-1.08014		0.217666	-1.37753		0.217666	-1.37753		0.217666	-1.37753		0.0802143	-1.44328		0.128686	-1.44959		0.0802143	-1.44328		0.127064	-1.21918		0.127064	-1.21918		0.127064	-1.21918
	1203	Serine/threonine-protein kinase 38	STK38	Q15208		1	NaN		1	NaN		1	NaN		1	NaN		1	NaN		1	NaN		NaN	NaN		NaN	NaN		NaN	NaN		1	1.11549		1	1.11549		1	1.11549		1	1.03801		1	1.03801		1	1.03801
	1204	Serine/threonine-protein phosphatase 2A activator	PPP2R4	Q15257-2		0.894714	-1.0525		0.912058	-0.996711		0.971073	-1.00827		0.391366	1.17732		0.412928	1.19097		0.391366	1.17732		0.214432	-1.23913		0.366056	-1.18705		0.366056	-1.18705		0.265129	1.34		0.706823	1.09853		0.571631	1.12409		0.28247	1.29565		0.616637	1.08688		0.616637	1.08688
	1206	Ras-related protein Rab-35	RAB35	Q15286		0.919534	1.02482		0.919534	1.02482		0.919534	1.02482		0.773095	-1.02952		0.773095	-1.02952		0.773095	-1.02952		0.755622	1.05507		0.755622	1.05507		0.755622	1.05507		1	-3.01834		1	-3.01834		1	-3.01834		1	-1.30112		1	-1.30112		1	-1.30112
	1208	Poly(rC)-binding protein 1	PCBP1	Q15365		0.334211	-1.25119		0.406083	-1.31871		0.333511	-1.29343		0.246066	-1.70397		0.323125	-1.73728		0.246066	-1.70397		0.346574	1.36188		0.448329	1.31741		0.448329	1.31741		0.196303	1.36447		0.185334	1.1848		0.225666	1.14515		0.177329	1.37139		0.0891904	1.15096		0.0891904	1.15096
	1209	Poly(rC)-binding protein 2	PCBP2	Q15366-4		1	-1.72518		1	-1.72518		1	-1.72518		1	-1.15933		1	-1.15933		1	-1.15933		1	-1.48809		1	-1.48809		1	-1.48809		0.799299	-1.07624		0.969551	-1.02628		0.799299	-1.07624		0.407485	-1.20778		0.407485	-1.20778		0.407485	-1.20778
	1210	Transcription elongation factor B polypeptide 1	TCEB1	Q15369		1	1.18275		1	1.18275		1	1.18275		0.18785	4.17929		0.18785	4.17929		0.18785	4.17929		1	-3.53356		1	-3.53356		1	-3.53356		1	NaN		1	NaN		1	NaN		1	-1.22436		1	-1.22436		1	-1.22436
	1213	Ubiquitin-protein ligase E3C	UBE3C	Q15386		1	-1.00379		1	-1.00379		1	-1.00379		1	4.44125		1	4.44125		1	4.44125		1	-4.45808		1	-4.45808		1	-4.45808		0.241902	1.44371		0.241902	1.44371		0.241902	1.44371		0.441933	1.13475		0.441933	1.13475		0.441933	1.13475
	1214	Ras suppressor protein 1	RSU1	Q15404		0.391003	1.22094		0.399967	1.29478		0.399967	1.29478		0.679036	-1.09608		0.679036	-1.09608		0.679036	-1.09608		0.330358	1.33824		0.385823	1.41918		0.385823	1.41918		0.960498	1.13924		0.108347	1.51776		0.960498	1.13924		0.756049	-1.06044		0.756049	-1.06044		0.756049	-1.06044
	1215	Protein phosphatase 1 regulatory subunit 7	PPP1R7	Q15435		0.770094	-1.03094		0.70993	1.05248		0.870502	1.02038		0.544065	-1.0804		0.728747	-1.04745		0.544065	-1.0804		0.707768	1.04797		0.53143	1.10242		0.53143	1.10242		0.137804	-1.20368		0.0490402	-1.29251		0.137804	-1.20368		0.184559	-1.1279		0.184559	-1.1279		0.184559	-1.1279
	1217	Helicase SKI2W	SKIV2L	Q15477		1	NaN		1	NaN		1	NaN		NaN	NaN		NaN	NaN		NaN	NaN		1	NaN		1	NaN		1	NaN		1	-1.20458		1	-1.20458		1	-1.20458		0.350644	-1.13919		0.350644	-1.13919		0.350644	-1.13919
	1218	Corneodesmosin	CDSN	Q15517		0.627331	1.23095		0.453286	1.42521		0.627331	1.23095		0.500541	1.49533		0.412427	1.73132		0.500541	1.49533		0.798503	-1.21478		0.798503	-1.21478		0.798503	-1.21478		1	-25.9497		1	-6.25755		1	-6.25755		0.112881	-23.7924		1	-5.73733		1	-5.73733
	1219	Translin	TSN	Q15631		0.3391	-1.15486		0.809945	-1.06152		0.580624	-1.10256		0.440842	-1.14118		0.636234	-1.0987		0.440842	-1.14118		0.958864	-1.01199		0.712304	1.03502		0.712304	1.03502		0.392015	-1.19013		0.692978	-1.07		0.392015	-1.19013		0.700997	-1.05957		0.700997	-1.05957		0.700997	-1.05957
	1220	Pachytene checkpoint protein 2 homolog	TRIP13	Q15645		NaN	NaN		NaN	NaN		NaN	NaN		NaN	NaN		NaN	NaN		NaN	NaN		NaN	NaN		NaN	NaN		NaN	NaN		0.262247	1.20786		0.479863	1.12543		0.262247	1.20786		0.919921	-1.00725		0.919921	-1.00725		0.919921	-1.00725
	1221	Microtubule-associated protein RP/EB family member 1	MAPRE1	Q15691		0.475869	1.14428		0.662641	1.12131		0.556509	1.14989		0.532264	1.13704		0.640902	1.10878		0.532264	1.13704		0.957559	1.00637		0.974217	1.0113		0.974217	1.0113		0.61854	1.11254		0.996968	-1.05529		0.831058	1.01983		0.325578	1.1984		0.533106	1.09854		0.533106	1.09854
	1224	Neutral amino acid transporter B(0)	SLC1A5	Q15758		NaN	NaN		NaN	NaN		NaN	NaN		NaN	NaN		NaN	NaN		NaN	NaN		NaN	NaN		NaN	NaN		NaN	NaN		0.74505	1.08618		0.74505	1.08618		0.74505	1.08618		0.786956	1.33988		0.786956	1.33988		0.786956	1.33988
	1226	Intersectin-1	ITSN1	Q15811-12		1	1.05678		1	1.05678		1	1.05678		1	-1.21966		1	-1.21966		1	-1.21966		1	1.28891		1	1.28891		1	1.28891		0.402947	1.46965		0.402947	1.46965		0.402947	1.46965		0.348549	1.22772		0.348549	1.22772		0.348549	1.22772
	1227	Tubulin-specific chaperone E	TBCE	Q15813		1	-1.30165		1	-1.30165		1	-1.30165		1	NaN		1	NaN		1	NaN		1	NaN		1	NaN		1	NaN		0.223633	-1.10657		0.291196	-1.10959		0.223633	-1.10657		0.0859578	1.25122		0.0859578	1.25122		0.0859578	1.25122
	1230	Syntaxin-binding protein 2	STXBP2	Q15833-2		0.560916	-1.30949		0.560916	-1.30949		0.560916	-1.30949		1	1.09458		1	1.09458		1	1.09458		1	-1.43334		1	-1.43334		1	-1.43334		0.0625554	1.52244		0.0956982	1.57769		0.0625554	1.52244		0.451684	1.17958		0.451684	1.17958		0.451684	1.17958
	1231	Vesicle-associated membrane protein 3	VAMP3	Q15836		1	NaN		1	NaN		1	NaN		1	NaN		1	NaN		1	NaN		NaN	NaN		NaN	NaN		NaN	NaN		1	NaN		1	NaN		1	NaN		1	NaN		1	NaN		1	NaN
	1232	NEDD8	NEDD8	Q15843		1	-1.96004		1	-1.96004		1	-1.96004		1	-1.37586		1	-1.37586		1	-1.37586		0.503116	-1.42459		0.503116	-1.42459		0.503116	-1.42459		1	NaN		1	NaN		1	NaN		1	NaN		1	NaN		1	NaN
	1233	Ras-related protein Rab-11B	RAB11B	Q15907		0.0845711	-1.50807		0.302157	-1.21457		0.162343	-1.33522		0.1467	-1.35607		0.303193	-1.23353		0.1467	-1.35607		0.616452	-1.11209		0.869871	1.01561		0.869871	1.01561		0.25185	1.33789		0.473796	1.19828		0.535521	1.14605		0.281262	1.31712		0.614779	1.12826		0.614779	1.12826
	1234	Septin-7	39326	Q16181		1	NaN		1	NaN		1	NaN		1	-2.16566		1	-2.15323		1	-2.16566		1	NaN		1	NaN		1	NaN		0.90125	1.05945		0.90125	1.05945		0.90125	1.05945		0.0508231	1.39062		0.0508231	1.39062		0.0508231	1.39062
	1235	Proteasomal ubiquitin receptor ADRM1	ADRM1	Q16186		0.156372	-1.45401		0.156372	-1.45401		0.156372	-1.45401		0.0908045	-1.63367		0.0908045	-1.63367		0.0908045	-1.63367		0.584877	1.12356		0.584877	1.12356		0.584877	1.12356		0.86266	-1.02319		0.86266	-1.02319		0.86266	-1.02319		0.3405	1.18233		0.3405	1.18233		0.3405	1.18233
	1236	Coiled-coil domain-containing protein 6	CCDC6	Q16204		0.432256	1.1648		0.432256	1.1648		0.432256	1.1648		0.481813	-1.40591		0.481813	-1.40591		0.481813	-1.40591		0.350907	1.6376		0.350907	1.6376		0.350907	1.6376		0.998424	1.11326		0.201397	-1.44075		0.998424	1.11326		0.484855	-1.15235		0.484855	-1.15235		0.484855	-1.15235
	1237	26S proteasome non-ATPase regulatory subunit 5	PSMD5	Q16401		0.996935	1.0534		0.334193	1.1933		0.207177	1.22336		0.836595	1.06625		0.940338	1.04004		0.836595	1.06625		0.891228	-1.01219		0.47727	1.14735		0.47727	1.14735		0.938967	1.06034		0.933212	1.0166		0.938967	1.06034		0.865551	1.0267		0.865551	1.0267		0.865551	1.0267
	1238	DNA damage-binding protein 1	DDB1	Q16531		0.73194	-1.04804		0.954368	1.02132		0.907721	1.03575		0.263045	-1.32505		0.333737	-1.34378		0.263045	-1.32505		0.373731	1.26432		0.330172	1.37242		0.330172	1.37242		0.344959	1.18659		0.772239	1.03486		0.836615	1.01926		0.16015	1.34473		0.170221	1.15509		0.170221	1.15509
	1240	Hsp90 co-chaperone Cdc37	CDC37	Q16543		0.226084	-1.21154		0.51007	-1.0944		0.47539	-1.08224		0.056793	-1.41007		0.0957264	-1.42591		0.056793	-1.41007		0.53153	1.16387		0.245463	1.30292		0.245463	1.30292		0.35134	-1.13659		0.245248	-1.19894		0.35134	-1.13659		0.80089	1.041		0.80089	1.041		0.80089	1.041
	1241	Dihydropyrimidinase-related protein 2	DPYSL2	Q16555-2		0.686983	1.10535		0.686983	1.10535		0.686983	1.10535		0.823693	1.16501		0.823693	1.16501		0.823693	1.16501		0.976114	-1.05397		0.976114	-1.05397		0.976114	-1.05397		0.141384	1.32222		0.192322	1.35668		0.141384	1.32222		0.958093	1.11038		0.958093	1.11038		0.958093	1.11038
	1244	Mitogen-activated protein kinase kinase kinase 11	MAP3K11	Q16584-2		1	NaN		1	NaN		1	NaN		1	1.1515		1	1.1515		1	1.1515		1	NaN		1	NaN		1	NaN		NaN	NaN		NaN	NaN		NaN	NaN		1	NaN		1	NaN		1	NaN
	1248	Fascin	FSCN1	Q16658		0.290909	1.33319		0.133735	1.6866		0.248275	1.43849		0.644175	1.16404		0.37157	1.36481		0.644175	1.16404		0.614786	1.14532		0.516671	1.23578		0.516671	1.23578		0.0571401	1.93181		0.0674063	1.66102		0.0489083	1.58643		0.449671	1.18047		0.979272	-1.03155		0.979272	-1.03155
	1249	2,4-dienoyl-CoA reductase, mitochondrial	DECR1	Q16698-2		NaN	NaN		NaN	NaN		NaN	NaN		NaN	NaN		NaN	NaN		NaN	NaN		NaN	NaN		NaN	NaN		NaN	NaN		1	NaN		1	NaN		1	NaN		1	NaN		1	NaN		1	NaN
	1251	Guanylate kinase	GUK1	Q16774		0.771646	-1.06565		0.45034	-1.19466		0.771646	-1.06565		0.956302	1.05531		0.686779	-1.0623		0.956302	1.05531		0.778541	-1.1246		0.778541	-1.1246		0.778541	-1.1246		0.440203	1.46976		0.688873	1.17908		0.440203	1.46976		0.0313165	1.89691		0.0313165	1.89691		0.0313165	1.89691
	1252	Hydroxyacylglutathione hydrolase, mitochondrial	HAGH	Q16775		0.600195	1.06159		0.791457	1.03064		0.491122	1.10321		0.695424	-1.07249		0.509138	-1.14801		0.695424	-1.07249		0.375393	1.13855		0.343018	1.18318		0.343018	1.18318		0.446301	1.16086		0.97529	-1.00607		0.834646	-1.03375		0.637023	1.08774		0.578756	-1.10325		0.578756	-1.10325
	1254	UTP--glucose-1-phosphate uridylyltransferase	UGP2	Q16851-2		0.253942	1.09967		0.0535211	1.19765		0.191638	1.13183		0.498149	1.08573		0.284189	1.14887		0.498149	1.08573		0.846374	1.01284		0.684585	1.04246		0.684585	1.04246		0.20368	1.12783		0.224244	1.14774		0.20368	1.12783		0.408694	-1.0954		0.408694	-1.0954		0.408694	-1.0954
	1255	Thioredoxin reductase 1, cytoplasmic	TXNRD1	Q16881-5		0.0633575	-1.25465		0.137537	-1.20929		0.128987	-1.179		0.294846	-1.13472		0.293362	-1.16388		0.294846	-1.13472		0.504704	-1.10569		0.847339	-1.03902		0.847339	-1.03902		0.290389	1.26422		0.60763	1.07485		0.620563	1.05672		0.121115	1.52171		0.105012	1.27194		0.105012	1.27194
	1256	MICOS complex subunit MIC60	IMMT	Q16891-2		NaN	NaN		NaN	NaN		NaN	NaN		NaN	NaN		NaN	NaN		NaN	NaN		NaN	NaN		NaN	NaN		NaN	NaN		0.0585554	2.77038		0.0610038	3.14134		0.0585554	2.77038		0.227508	3.76046		0.227508	3.76046		0.227508	3.76046
	1258	Inverted formin-2	INF2	Q27J81		1	NaN		1	NaN		1	NaN		1	NaN		1	NaN		1	NaN		1	1.06425		1	1.06425		1	1.06425		1	NaN		1	NaN		1	NaN		1	NaN		1	NaN		1	NaN
	1262	Bifunctional ATP-dependent dihydroxyacetone kinase/FAD-AMP lyase (cyclizing)	DAK	Q3LXA3		0.518641	-1.16556		0.942132	-1.01527		0.561288	1.09541		0.365441	1.24054		0.66543	1.11545		0.365441	1.24054		0.300178	-1.44593		0.633128	-1.13249		0.633128	-1.13249		0.101091	1.34128		0.0786445	1.42247		0.101091	1.34128		0.0703331	1.44284		0.0703331	1.44284		0.0703331	1.44284
	1265	Vacuolar protein sorting-associated protein 26B	VPS26B	Q4G0F5		1	-0.997447		1	-0.997447		1	-0.997447		1	1.28258		1	1.28258		1	1.28258		1	-1.2793		1	-1.2793		1	-1.2793		0.288209	-1.11903		0.288209	-1.11903		0.288209	-1.11903		0.3359	-1.181		0.3359	-1.181		0.3359	-1.181
	1271	Pyrroline-5-carboxylate reductase 3	PYCRL	Q53H96-2		NaN	NaN		NaN	NaN		NaN	NaN		NaN	NaN		NaN	NaN		NaN	NaN		NaN	NaN		NaN	NaN		NaN	NaN		NaN	NaN		NaN	NaN		NaN	NaN		1	NaN		1	NaN		1	NaN
	1272	WD repeat-containing protein 81	WDR81	Q562E7		0.612565	-1.09878		0.81481	-0.998253		0.81481	-0.998253		0.166116	-1.69622		0.166116	-1.69622		0.166116	-1.69622		0.431757	1.54374		0.424314	1.69918		0.424314	1.69918		0.448595	-1.24475		0.448595	-1.24475		0.448595	-1.24475		1	-1.57835		1	-1.57835		1	-1.57835
	1274	DDB1- and CUL4-associated factor 6	DCAF6	Q58WW2		0.509588	-1.10577		0.386779	-1.15775		0.509588	-1.10577		0.0580524	-1.62162		0.0796782	-1.69784		0.0580524	-1.62162		0.266686	1.4665		0.266686	1.4665		0.266686	1.4665		0.486294	-1.08292		0.358339	-1.12195		0.486294	-1.08292		0.0823815	1.25452		0.0823815	1.25452		0.0823815	1.25452
	1277	UMP-CMP kinase 2, mitochondrial	CMPK2	Q5EBM0		0.801193	1.0226		0.801193	1.0226		0.801193	1.0226		0.326839	-1.26686		0.326839	-1.26686		0.326839	-1.26686		0.283476	1.2955		0.283476	1.2955		0.283476	1.2955		0.430833	-1.2178		0.644856	-1.11105		0.430833	-1.2178		0.586271	-1.05908		0.586271	-1.05908		0.586271	-1.05908
	1278	Serine/threonine-protein phosphatase 6 regulatory subunit 3	PPP6R3	Q5H9R7-6		0.232252	1.30546		0.331264	1.40546		0.253733	1.38755		0.103564	-1.33254		0.186252	-1.31556		0.103564	-1.33254		0.0916904	1.73959		0.152953	1.84897		0.152953	1.84897		0.94929	1.05529		0.792091	-0.997377		0.94929	1.05529		0.586331	1.0599		0.586331	1.0599		0.586331	1.0599
	1280	WD repeat-containing protein 44	WDR44	Q5JSH3-4		0.336038	-1.44812		0.336038	-1.44812		0.336038	-1.44812		0.341629	-1.3357		0.341629	-1.3357		0.341629	-1.3357		0.840237	-1.08416		0.840237	-1.08416		0.840237	-1.08416		0.766459	-0.995818		0.831498	-1.00575		0.766459	-0.995818		0.331593	1.22874		0.331593	1.22874		0.331593	1.22874
	1286	Tubulin-specific chaperone cofactor E-like protein	TBCEL	Q5QJ74		0.849584	-1.07556		0.849584	-1.07556		0.849584	-1.07556		0.586203	1.2457		0.586203	1.2457		0.586203	1.2457		0.455129	-1.33983		0.455129	-1.33983		0.455129	-1.33983		0.497974	-1.16991		0.497974	-1.16991		0.497974	-1.16991		0.347462	-1.25683		0.347462	-1.25683		0.347462	-1.25683
	1287	Rab GTPase-activating protein 1-like	RABGAP1L	Q5R372-4		0.383383	-1.11148		0.628137	-1.05894		0.383383	-1.11148		0.315895	-1.14827		0.521155	-1.09399		0.315895	-1.14827		0.823462	1.0331		0.823462	1.0331		0.823462	1.0331		0.558503	1.10969		0.595961	1.13204		0.558503	1.10969		0.65938	1.19588		0.65938	1.19588		0.65938	1.19588
	1288	Tetratricopeptide repeat protein 38	TTC38	Q5R3I4		1	3.42263		1	3.42263		1	3.42263		1	1.12792		1	1.12792		1	1.12792		1	3.03445		1	3.03445		1	3.03445		0.446254	1.96569		0.446254	1.96569		0.446254	1.96569		0.923941	1.05507		0.923941	1.05507		0.923941	1.05507
	1290	FK506-binding protein 15	FKBP15	Q5T1M5		1	NaN		1	NaN		1	NaN		NaN	NaN		NaN	NaN		NaN	NaN		1	NaN		1	NaN		1	NaN		0.732475	-1.07124		0.442117	-1.20079		0.732475	-1.07124		0.241958	1.34551		0.241958	1.34551		0.241958	1.34551
	1292	E3 ubiquitin-protein ligase HECTD3	HECTD3	Q5T447		0.0966863	-1.6103		0.0966863	-1.6103		0.0966863	-1.6103		0.042479	-1.4204		0.042479	-1.4204		0.042479	-1.4204		0.527874	-1.13369		0.527874	-1.13369		0.527874	-1.13369		0.435123	-1.13119		0.435123	-1.13119		0.435123	-1.13119		0.493745	1.14292		0.493745	1.14292		0.493745	1.14292
	1293	E3 ubiquitin-protein ligase UBR4	UBR4	Q5T4S7-3		0.97203	-1.02463		0.814982	-1.04321		0.600859	1.09897		0.423981	-1.26535		0.143283	-1.45066		0.423981	-1.26535		0.403398	1.23494		0.169793	1.39058		0.169793	1.39058		0.412395	1.22586		0.818311	1.02724		0.710365	-1.04808		0.323063	1.34268		0.630327	1.04505		0.630327	1.04505
	1294	DDB1- and CUL4-associated factor 12	DCAF12	Q5T6F0		NaN	NaN		NaN	NaN		NaN	NaN		NaN	NaN		NaN	NaN		NaN	NaN		NaN	NaN		NaN	NaN		NaN	NaN		1	-1.09285		1	-1.09285		1	-1.09285		1	1.17749		1	1.17749		1	1.17749
	1295	UPF0553 protein C9orf64	C9orf64	Q5T6V5		0.151783	-1.13822		0.221124	-1.14028		0.221124	-1.14028		0.0373491	-1.30997		0.0373491	-1.30997		0.0373491	-1.30997		0.132111	1.15089		0.214496	1.14882		0.214496	1.14882		0.539521	1.15168		0.539521	1.15168		0.539521	1.15168		0.071753	1.43781		0.071753	1.43781		0.071753	1.43781
	1298	DDB1- and CUL4-associated factor 8	DCAF8	Q5TAQ9		1	NaN		1	NaN		1	NaN		NaN	NaN		NaN	NaN		NaN	NaN		1	NaN		1	NaN		1	NaN		0.929357	1.03993		0.807957	-1.04253		0.929357	1.03993		0.994003	1.01866		0.994003	1.01866		0.994003	1.01866
	1299	Protein DDI1 homolog 2	DDI2	Q5TDH0		0.312071	-1.19685		0.320175	-1.15017		0.674358	-1.07394		0.451564	-1.13262		0.293354	-1.21302		0.451564	-1.13262		0.786318	-1.05671		0.661078	1.05464		0.661078	1.05464		0.545074	1.08122		0.165938	-1.17413		0.108886	-1.16969		0.277546	1.40408		0.386972	1.11021		0.386972	1.11021
	1300	Ubiquitin thioesterase OTU1	YOD1	Q5VVQ6		0.403408	-1.18432		0.779497	-1.06784		0.830782	-1.03699		0.621439	1.10833		0.758004	1.07632		0.621439	1.10833		0.264647	-1.31262		0.552495	-1.14933		0.552495	-1.14933		0.277144	-1.09396		0.337834	-1.09838		0.277144	-1.09396		0.499578	-1.07783		0.499578	-1.07783		0.499578	-1.07783
	1301	BRO1 domain-containing protein BROX	BROX	Q5VW32		0.27422	-1.38455		0.341561	-1.37884		0.341561	-1.37884		0.713757	-1.09177		0.713757	-1.09177		0.713757	-1.09177		0.385139	-1.26817		0.436532	-1.26294		0.436532	-1.26294		0.513573	1.19207		0.896845	1.02286		0.717785	-1.03206		0.342383	1.24679		0.778382	1.01341		0.778382	1.01341
	1304	Proteasome-associated protein ECM29 homolog	ECM29	Q5VYK3		0.065351	1.1914		0.065351	1.1914		0.065351	1.1914		0.746109	1.09609		0.746109	1.09609		0.746109	1.09609		0.558459	1.08696		0.558459	1.08696		0.558459	1.08696		0.954751	1.01067		0.954751	1.01067		0.954751	1.01067		0.608274	1.10283		0.608274	1.10283		0.608274	1.10283
	1306	Protein FAM160B1	FAM160B1	Q5W0V3-2		NaN	NaN		NaN	NaN		NaN	NaN		NaN	NaN		NaN	NaN		NaN	NaN		NaN	NaN		NaN	NaN		NaN	NaN		1	NaN		1	NaN		1	NaN		1	NaN		1	NaN		1	NaN
	1307	E3 ubiquitin-protein ligase RNF123	RNF123	Q5XPI4		0.378945	1.15801		0.061779	1.23322		0.0289337	1.28133		0.932585	-1.01007		0.65754	-1.04948		0.932585	-1.01007		0.338215	1.16967		0.0156636	1.29424		0.0156636	1.29424		0.192072	1.40558		0.36289	1.11698		0.196955	1.1693		0.288732	1.27794		0.542455	1.06311		0.542455	1.06311
	1310	Metalloreductase STEAP3	STEAP3	Q658P3-2		NaN	NaN		NaN	NaN		NaN	NaN		NaN	NaN		NaN	NaN		NaN	NaN		NaN	NaN		NaN	NaN		NaN	NaN		0.828925	1.03956		0.828925	1.03956		0.828925	1.03956		0.249293	1.564		0.249293	1.564		0.249293	1.564
	1313	Hemoglobin subunit mu	HBM	Q6B0K9		0.539101	2.22618		0.539101	2.22618		0.539101	2.22618		0.458814	-1.37289		0.458814	-1.37289		0.458814	-1.37289		0.382	3.05629		0.382	3.05629		0.382	3.05629		0.536432	-1.09137		0.439631	-1.14352		0.536432	-1.09137		0.323177	1.29726		0.323177	1.29726		0.323177	1.29726
	1314	Atlastin-3	ATL3	Q6DD88		0.326401	-1.37626		0.326401	-1.37626		0.326401	-1.37626		0.389791	-1.39143		0.389791	-1.39143		0.389791	-1.39143		0.941947	1.01102		0.941947	1.01102		0.941947	1.01102		0.392411	1.15758		0.392411	1.15758		0.392411	1.15758		0.825004	-1.03479		0.825004	-1.03479		0.825004	-1.03479
	1315	IQ motif and SEC7 domain-containing protein 1	IQSEC1	Q6DN90		NaN	NaN		NaN	NaN		NaN	NaN		NaN	NaN		NaN	NaN		NaN	NaN		NaN	NaN		NaN	NaN		NaN	NaN		0.150004	-1.24572		0.150004	-1.24572		0.150004	-1.24572		0.202716	-1.21963		0.202716	-1.21963		0.202716	-1.21963
	1316	Anamorsin	CIAPIN1	Q6FI81-3		1	-1.08317		1	-1.09621		1	-1.09621		1	-1.8984		1	-1.8984		1	-1.8984		1	1.75264		1	1.73179		1	1.73179		0.0218198	-1.67158		0.0272293	-1.76873		0.0218198	-1.67158		0.0369092	-1.51511		0.0369092	-1.51511		0.0369092	-1.51511
	1318	Glutamine-dependent NAD(+) synthetase	NADSYN1	Q6IA69		1	-3.05726		1	-2.11744		1	-3.05726		0.281896	-1.77598		1	-1.23004		0.281896	-1.77598		1	-1.72145		1	-1.72145		1	-1.72145		1	1.54295		1	1.54295		1	1.54295		1	1.34934		1	1.34934		1	1.34934
	1320	Transport and Golgi organization protein 2 homolog	TANGO2	Q6ICL3		0.71693	1.07127		0.564796	1.06778		0.315885	1.18989		0.540751	1.13083		0.99476	1.01479		0.540751	1.13083		0.787311	-1.0556		0.673603	1.05222		0.673603	1.05222		0.318131	-1.22774		0.519069	-1.16336		0.318131	-1.22774		0.562803	1.07757		0.562803	1.07757		0.562803	1.07757
	1321	2,5-phosphodiesterase 12	PDE12	Q6L8Q7-2		0.720329	1.06595		0.720329	1.06595		0.720329	1.06595		0.354411	-1.15445		0.354411	-1.15445		0.354411	-1.15445		0.344696	1.23059		0.344696	1.23059		0.344696	1.23059		0.11059	-1.30256		0.11059	-1.30256		0.11059	-1.30256		0.201542	-1.51043		0.201542	-1.51043		0.201542	-1.51043
	1324	Lysophospholipid acyltransferase 5	LPCAT3	Q6P1A2		0.806773	-1.26664		0.578233	1.158		0.806773	-1.26664		1	1.54565		1	2.26713		1	1.54565		1	-1.95779		1	-1.95779		1	-1.95779		1	1.37396		1	1.37396		1	1.37396		1	-1.34837		1	-1.34837		1	-1.34837
	1325	Coiled-coil and C2 domain-containing protein 1A	CC2D1A	Q6P1N0-2		1	NaN		1	NaN		1	NaN		1	NaN		1	NaN		1	NaN		NaN	NaN		NaN	NaN		NaN	NaN		NaN	NaN		NaN	NaN		NaN	NaN		1	NaN		1	NaN		1	NaN
	1327	Enhancer of mRNA-decapping protein 4	EDC4	Q6P2E9		NaN	NaN		NaN	NaN		NaN	NaN		NaN	NaN		NaN	NaN		NaN	NaN		NaN	NaN		NaN	NaN		NaN	NaN		1	1.01304		1	1.01304		1	1.01304		1	1.40321		1	1.40321		1	1.40321
	1330	Glucose 1,6-bisphosphate synthase	PGM2L1	Q6PCE3		0.663405	1.04577		0.720344	1.05172		0.638973	1.06395		0.442024	-1.13365		0.498591	-1.14683		0.442024	-1.13365		0.185042	1.18553		0.223448	1.20614		0.223448	1.20614		0.0357954	1.79557		0.0223671	1.57085		0.0121833	1.52563		0.0836835	1.56962		0.0752553	1.33364		0.0752553	1.33364
	1331	Tetratricopeptide repeat protein 37	TTC37	Q6PGP7		0.191469	1.16894		0.191469	1.16894		0.191469	1.16894		1	1.417		1	1.417		1	1.417		1	-1.2122		1	-1.2122		1	-1.2122		0.18693	-1.20307		0.252157	-1.13822		0.18693	-1.20307		0.957282	1.01244		0.957282	1.01244		0.957282	1.01244
	1334	La-related protein 1	LARP1	Q6PKG0		NaN	NaN		NaN	NaN		NaN	NaN		NaN	NaN		NaN	NaN		NaN	NaN		NaN	NaN		NaN	NaN		NaN	NaN		0.36207	-1.41437		0.36676	-1.49837		0.36207	-1.41437		0.261799	1.21402		0.261799	1.21402		0.261799	1.21402
	1335	Dehydrogenase/reductase SDR family member 11	DHRS11	Q6UWP2		0.642731	1.08776		0.642731	1.08776		0.642731	1.08776		0.30957	-1.18464		0.30957	-1.18464		0.30957	-1.18464		0.238751	1.2886		0.238751	1.2886		0.238751	1.2886		1	1.46574		1	1.46574		1	1.46574		1	1.26993		1	1.26993		1	1.26993
	1337	Ran-binding protein 10	RANBP10	Q6VN20		NaN	NaN		NaN	NaN		NaN	NaN		NaN	NaN		NaN	NaN		NaN	NaN		NaN	NaN		NaN	NaN		NaN	NaN		1	NaN		1	NaN		1	NaN		1	NaN		1	NaN		1	NaN
	1338	Nicotinate phosphoribosyltransferase	NAPRT	Q6XQN6		0.330607	1.17637		0.535908	1.13334		0.299349	1.2267		0.720248	1.05657		0.645074	-1.02442		0.720248	1.05657		0.500438	1.11338		0.526591	1.16102		0.526591	1.16102		0.426643	1.22597		0.557152	1.21363		0.426643	1.22597		0.441471	-1.14629		0.441471	-1.14629		0.441471	-1.14629
	1342	Vacuolar protein sorting-associated protein 13C	VPS13C	Q709C8-4		0.810902	1.20627		0.810902	1.20627		0.810902	1.20627		1	1.13243		1	1.13243		1	1.13243		1	1.06521		1	1.06521		1	1.06521		1	1.0504		1	1.0504		1	1.0504		1	1.02702		1	1.02702		1	1.02702
	1346	Staphylococcal nuclease domain-containing protein 1	SND1	Q7KZF4		1	2.20395		1	2.20395		1	2.20395		1	2.07394		1	2.07394		1	2.07394		0.986545	1.06269		0.986545	1.06269		0.986545	1.06269		0.275461	1.5953		0.583903	1.29509		0.578205	1.22738		0.0908229	2.52881		0.0417584	1.9456		0.0417584	1.9456
	1348	Eukaryotic translation initiation factor 3 subunit M	EIF3M	Q7L2H7		1	NaN		1	NaN		1	NaN		1	NaN		1	NaN		1	NaN		1	-1.87192		1	-1.87192		1	-1.87192		0.948296	-1.00663		0.851584	1.0734		0.948296	-1.00663		0.131735	1.48787		0.131735	1.48787		0.131735	1.48787
	1349	Golgi to ER traffic protein 4 homolog	GET4	Q7L5D6		0.664263	1.10591		0.664263	1.10591		0.664263	1.10591		0.625463	-1.2921		0.625463	-1.2921		0.625463	-1.2921		0.268944	1.42895		0.268944	1.42895		0.268944	1.42895		0.567532	1.17936		0.567532	1.17936		0.567532	1.17936		0.451208	1.1941		0.451208	1.1941		0.451208	1.1941
	1351	COP9 signalosome complex subunit 6	COPS6	Q7L5N1		0.738668	-1.08298		0.738668	-1.08298		0.738668	-1.08298		0.888094	1.03948		0.888094	1.03948		0.888094	1.03948		0.631364	-1.12574		0.631364	-1.12574		0.631364	-1.12574		0.584958	1.22537		0.584958	1.22537		0.584958	1.22537		0.296053	1.38366		0.296053	1.38366		0.296053	1.38366
	1352	Mitochondrial enolase superfamily member 1	ENOSF1	Q7L5Y1		0.637343	-1.14177		0.637343	-1.14177		0.637343	-1.14177		0.535693	-1.23377		0.535693	-1.23377		0.535693	-1.23377		0.741115	1.08058		0.741115	1.08058		0.741115	1.08058		1	NaN		1	NaN		1	NaN		1	NaN		1	NaN		1	NaN
	1354	MOB kinase activator 1A	MOB1A	Q9H8S9		1	1.02889		1	1.02889		1	1.02889		1	-2.11247		1	-2.11247		1	-2.11247		1	2.1735		1	2.1735		1	2.1735		0.06716	1.74826		0.06716	1.74826		0.06716	1.74826		0.00114822	1.95927		0.00114822	1.95927		0.00114822	1.95927
	1356	Zinc finger CCCH-type antiviral protein 1	ZC3HAV1	Q7Z2W4		0.753577	-1.12492		0.753577	-1.12492		0.753577	-1.12492		0.650869	-1.16901		0.650869	-1.16901		0.650869	-1.16901		0.819089	1.03919		0.819089	1.03919		0.819089	1.03919		0.624019	1.06928		0.260346	1.13837		0.624019	1.06928		0.671413	-1.0454		0.671413	-1.0454		0.671413	-1.0454
	1357	Elongation factor Tu GTP-binding domain-containing protein 1	EFTUD1	Q7Z2Z2-2		1	-1.77419		1	-1.77419		1	-1.77419		1	NaN		1	NaN		1	NaN		1	NaN		1	NaN		1	NaN		0.199337	-1.08283		0.199337	-1.08283		0.199337	-1.08283		0.688489	-1.04158		0.688489	-1.04158		0.688489	-1.04158
	1358	Nucleoporin p54	NUP54	Q7Z3B4		1	NaN		1	NaN		1	NaN		1	NaN		1	NaN		1	NaN		NaN	NaN		NaN	NaN		NaN	NaN		1	1.74752		1	1.74752		1	1.74752		0.507435	1.36247		0.507435	1.36247		0.507435	1.36247
	1365	ATP-dependent RNA helicase DHX29	DHX29	Q7Z478		NaN	NaN		NaN	NaN		NaN	NaN		NaN	NaN		NaN	NaN		NaN	NaN		NaN	NaN		NaN	NaN		NaN	NaN		0.221714	1.4097		0.0514475	1.56509		0.221714	1.4097		0.994841	1.20767		0.994841	1.20767		0.994841	1.20767
	1366	L-xylulose reductase	DCXR	Q7Z4W1		0.444091	1.57121		0.444091	1.57121		0.444091	1.57121		0.449206	1.31732		0.449206	1.31732		0.449206	1.31732		0.860445	1.19274		0.860445	1.19274		0.860445	1.19274		0.826534	1.23414		0.326187	1.5091		0.826534	1.23414		0.305203	1.29854		0.305203	1.29854		0.305203	1.29854
	1369	E3 ubiquitin-protein ligase HUWE1	HUWE1	Q7Z6Z7-2		0.751712	1.08977		0.449609	1.1245		0.249783	1.24083		0.288522	-1.34398		0.221815	-1.48302		0.288522	-1.34398		0.227713	1.46462		0.127119	1.66765		0.127119	1.66765		0.299947	1.36121		0.477905	1.15908		0.657838	1.08462		0.311382	1.30161		0.680478	1.03713		0.680478	1.03713
	1370	Protein zer-1 homolog	ZER1	Q7Z7L7		NaN	NaN		NaN	NaN		NaN	NaN		NaN	NaN		NaN	NaN		NaN	NaN		NaN	NaN		NaN	NaN		NaN	NaN		1	NaN		1	NaN		1	NaN		1	NaN		1	NaN		1	NaN
	1373	Dipeptidyl peptidase 9	DPP9	Q86TI2-4		0.15348	-1.24018		0.15348	-1.24018		0.15348	-1.24018		0.161749	-1.45312		0.161749	-1.45312		0.161749	-1.45312		0.490467	1.1717		0.490467	1.1717		0.490467	1.1717		0.0112378	-1.46958		0.0340131	-1.41781		0.0112378	-1.46958		0.521921	-1.10636		0.521921	-1.10636		0.521921	-1.10636
	1374	Protein prune homolog	PRUNE	Q86TP1		1	-1.71698					1	-1.71698		1	NaN					1	NaN		1	NaN					1	NaN		NaN	NaN					NaN	NaN		1	NaN					1	NaN
	1375	Fermitin family homolog 3	FERMT3	Q86UX7-2		0.563939	-1.20213		0.585369	-1.21219		0.882743	-1.08316		0.960508	-1.0333		0.651636	-1.15639		0.960508	-1.0333		0.421468	-1.16339		0.784742	-1.04825		0.784742	-1.04825		0.40807	1.23312		0.479185	1.03945		0.672396	-1.04441		0.244479	1.51833		0.0327167	1.17894		0.0327167	1.17894
	1378	Cullin-associated NEDD8-dissociated protein 1	CAND1	Q86VP6		0.683016	1.04159		0.612615	1.05107		0.362956	1.09962		0.354668	1.10267		0.622393	1.05398		0.354668	1.10267		0.53052	-1.05863		0.987855	-1.00277		0.987855	-1.00277		0.584942	1.0459		0.0837364	-1.22443		0.0511854	-1.21239		0.352907	1.27232		0.922131	-0.996631		0.922131	-0.996631
	1380	Histone-arginine methyltransferase CARM1	CARM1	Q86X55		0.791423	1.07661		0.648646	-1.06572		0.859415	1.07819		0.675323	-1.12672		0.153632	-1.29466		0.675323	-1.12672		0.475359	1.21304		0.580357	1.21482		0.580357	1.21482		0.271092	1.35174		0.924442	1.04797		0.547274	1.20274		0.0475086	1.44092		0.0287934	1.28209		0.0287934	1.28209
	1382	Dynein assembly factor 5, axonemal	DNAAF5	Q86Y56		NaN	NaN		NaN	NaN		NaN	NaN		NaN	NaN		NaN	NaN		NaN	NaN		NaN	NaN		NaN	NaN		NaN	NaN		NaN	NaN		NaN	NaN		NaN	NaN		1	NaN		1	NaN		1	NaN
	1383	C2 domain-containing protein 5	C2CD5	Q86YS7		0.661992	1.15455		0.661992	1.15455		0.661992	1.15455		1	1.03385		1	1.03385		1	1.03385		1	1.11674		1	1.11674		1	1.11674		1	1.02989		1	1.02989		1	1.02989		1	1.15809		1	1.15809		1	1.15809
	1385	Cytokine receptor-like factor 3	CRLF3	Q8IUI8-2		0.934035	-1.02506		0.795991	-1.10584		0.877244	-1.00056		0.331542	-1.31468		0.208178	-1.45301		0.331542	-1.31468		0.153494	1.28254		0.192171	1.31394		0.192171	1.31394		0.469845	1.12769		0.70985	-1.08702		0.68361	-1.08089		0.392296	1.21889		0.970101	-1.00002		0.970101	-1.00002
	1386	Armadillo repeat-containing protein 8	ARMC8	Q8IUR7-7		1	-1.1369		1	-1.1369		1	-1.1369		1	NaN		1	NaN		1	NaN		1	NaN		1	NaN		1	NaN		1	1.51123		1	1.51123		1	1.51123		1	2.24115		1	2.24115		1	2.24115
	1387	NudC domain-containing protein 3	NUDCD3	Q8IVD9		1	-1.05388		1	-1.05388		1	-1.05388		1	NaN		1	NaN		1	NaN		1	NaN		1	NaN		1	NaN		0.910226	-1.02732		0.919227	-1.02828		0.910226	-1.02732		0.16741	1.69086		0.16741	1.69086		0.16741	1.69086
	1392	WD repeat and FYVE domain-containing protein 1	WDFY1	Q8IWB7		1	-1.29862		1	-1.29862		1	-1.29862		1	1.28581		1	1.28581		1	1.28581		1	-1.66978		1	-1.66978		1	-1.66978		0.303975	-1.17371		0.404186	-1.09085		0.303975	-1.17371		0.358595	-1.14639		0.358595	-1.14639		0.358595	-1.14639
	1394	E3 ubiquitin-protein ligase UBR1	UBR1	Q8IWV7		NaN	NaN		NaN	NaN		NaN	NaN		NaN	NaN		NaN	NaN		NaN	NaN		NaN	NaN		NaN	NaN		NaN	NaN		0.855472	1.00556		0.855472	1.00556		0.855472	1.00556		0.850541	1.04325		0.850541	1.04325		0.850541	1.04325
	1395	E3 ubiquitin-protein ligase UBR2	UBR2	Q8IWV8-4		NaN	NaN		NaN	NaN		NaN	NaN		NaN	NaN		NaN	NaN		NaN	NaN		NaN	NaN		NaN	NaN		NaN	NaN		1	-1.46606		1	-1.46606		1	-1.46606		1	-1.06606		1	-1.06606		1	-1.06606
	1396	NAD-dependent protein deacetylase sirtuin-2	SIRT2	Q8IXJ6		1	1.05992		1	1.05992		1	1.05992		0.679296	1.06932		0.679296	1.06932		0.679296	1.06932		1	-1.00887		1	-1.00887		1	-1.00887		1	NaN		1	NaN		1	NaN		1	NaN		1	NaN		1	NaN
	1402	Ankyrin repeat domain-containing protein 13A	ANKRD13A	Q8IZ07		1	-1.20088		1	-1.16965		1	-1.20088		1	-1.65586		1	-1.6128		1	-1.65586		1	1.37888		1	1.37888		1	1.37888		1	1.00835		1	1.00835		1	1.00835		1	-1.02922		1	-1.02922		1	-1.02922
	1403	Aldehyde dehydrogenase family 16 member A1	ALDH16A1	Q8IZ83		0.524673	-1.13907		0.817367	-1.06742		0.915754	-1.00529		0.460289	-1.16861		0.397027	-1.24084		0.460289	-1.16861		0.885478	1.02593		0.416351	1.16246		0.416351	1.16246		0.448487	-1.14756		0.615811	-1.1109		0.448487	-1.14756		0.581619	-1.13519		0.581619	-1.13519		0.581619	-1.13519
	1408	Nuclear pore complex protein Nup93	NUP93	Q8N1F7		1	NaN		1	NaN		1	NaN		1	NaN		1	NaN		1	NaN		NaN	NaN		NaN	NaN		NaN	NaN		0.930058	1.02143		0.930058	1.02143		0.930058	1.02143		0.794541	-1.07285		0.794541	-1.07285		0.794541	-1.07285
	1409	Leucine-rich repeat-containing protein 47	LRRC47	Q8N1G4		0.123245	-2.86824		1	-2.2798		0.123245	-2.86824		1	-2.26004		1	-1.79637		1	-2.26004		1	-1.26911		1	-1.26911		1	-1.26911		0.161807	1.3927		0.225667	1.41723		0.161807	1.3927		0.313261	1.37214		0.313261	1.37214		0.313261	1.37214
	1411	EH domain-binding protein 1-like protein 1	EHBP1L1	Q8N3D4		0.385565	1.32268		0.385565	1.32268		0.385565	1.32268		0.609809	-1.19711		0.609809	-1.19711		0.609809	-1.19711		0.235743	1.58338		0.235743	1.58338		0.235743	1.58338		0.789697	-1.02994		0.78382	1.01313		0.789697	-1.02994		0.487481	1.2352		0.487481	1.2352		0.487481	1.2352
	1415	ADP-ribosylation factor GTPase-activating protein 2	ARFGAP2	Q8N6H7		NaN	NaN		NaN	NaN		NaN	NaN		NaN	NaN		NaN	NaN		NaN	NaN		NaN	NaN		NaN	NaN		NaN	NaN		1	-1.53644		1	-1.53644		1	-1.53644		1	-1.42979		1	-1.42979		1	-1.42979
	1418	ADP-ribosylation factor GTPase-activating protein 1	ARFGAP1	Q8N6T3-3		NaN	NaN		NaN	NaN		NaN	NaN		NaN	NaN		NaN	NaN		NaN	NaN		NaN	NaN		NaN	NaN		NaN	NaN		1	1.10635		1	1.10635		1	1.10635		1	1.13285		1	1.13285		1	1.13285
	1420	Leucine-rich repeat-containing protein 57	LRRC57	Q8N9N7		NaN	NaN		NaN	NaN		NaN	NaN		NaN	NaN		NaN	NaN		NaN	NaN		NaN	NaN		NaN	NaN		NaN	NaN		1	NaN		1	NaN		1	NaN		1	NaN		1	NaN		1	NaN
	1421	Parkinson disease 7 domain-containing protein 1	PDDC1	Q8NB37		1	NaN		1	NaN		1	NaN		1	NaN		1	NaN		1	NaN		NaN	NaN		NaN	NaN		NaN	NaN		1	-1.1249		1	-1.1249		1	-1.1249		1	-1.24326		1	-1.24326		1	-1.24326
	1422	NHL repeat-containing protein 2	NHLRC2	Q8NBF2		0.0382388	1.22587		0.0382388	1.22587		0.0382388	1.22587		1	1.02252		1	1.02252		1	1.02252		1	1.19887		1	1.19887		1	1.19887		1	-1.20897		1	-1.20897		1	-1.20897		0.187643	-1.25921		0.187643	-1.25921		0.187643	-1.25921
	1423	Thioredoxin domain-containing protein 5	TXNDC5	Q8NBS9-2		1	NaN		1	NaN		1	NaN		NaN	NaN		NaN	NaN		NaN	NaN		1	NaN		1	NaN		1	NaN		1	1.33035		1	1.48584		1	1.33035		1	-1.01905		1	-1.01905		1	-1.01905
	1424	Plasminogen activator inhibitor 1 RNA-binding protein	SERBP1	Q8NC51-3		NaN	NaN		NaN	NaN		NaN	NaN		NaN	NaN		NaN	NaN		NaN	NaN		NaN	NaN		NaN	NaN		NaN	NaN		0.0712483	2.09713		0.16127	2.01454		0.159284	1.80774		0.0273671	2.69386		0.0695647	2.32212		0.0695647	2.32212
	1430	ATP-binding cassette sub-family F member 1	ABCF1	Q8NE71		0.827645	1.32141		0.827645	1.32141		0.827645	1.32141		0.21674	-1.12407		0.21674	-1.12407		0.21674	-1.12407		0.588848	1.48536		0.588848	1.48536		0.588848	1.48536		0.673005	1.08888		0.660078	1.16103		0.673005	1.08888		0.359826	1.32353		0.359826	1.32353		0.359826	1.32353
	1434	Folliculin	FLCN	Q8NFG4		NaN	NaN		NaN	NaN		NaN	NaN		NaN	NaN		NaN	NaN		NaN	NaN		NaN	NaN		NaN	NaN		NaN	NaN		0.504315	1.78914		0.417103	2.14571		0.504315	1.78914		0.828597	1.05692		0.828597	1.05692		0.828597	1.05692
	1435	Nucleoporin Nup43	NUP43	Q8NFH3		NaN	NaN		NaN	NaN		NaN	NaN		NaN	NaN		NaN	NaN		NaN	NaN		NaN	NaN		NaN	NaN		NaN	NaN		1	1.33784		1	1.33784		1	1.33784		1	-1.11646		1	-1.11646		1	-1.11646
	1436	E3 ubiquitin-protein ligase TRIM58	TRIM58	Q8NG06		0.454649	1.5005		0.118272	2.94907		0.454649	1.5005		0.40532	-1.65738		0.732808	1.18584		0.40532	-1.65738		0.268198	2.48691		0.268198	2.48691		0.268198	2.48691		0.484493	1.15735		0.438584	-1.16085		0.772741	-1.05139		0.236998	1.36105		0.399008	1.11853		0.399008	1.11853
	1438	Rieske domain-containing protein	RFESD	Q8TAC1		0.702775	-1.04647		0.915767	1.02961		0.915767	1.02961		0.379296	-1.2205		0.379296	-1.2205		0.379296	-1.2205		0.60757	1.1663		0.535314	1.25664		0.535314	1.25664		1	1.07967		1	1.1084		1	1.07967		1	1.15113		1	1.15113		1	1.15113
	1439	Exocyst complex component 6	EXOC6	Q8TAG9		NaN	NaN		NaN	NaN		NaN	NaN		NaN	NaN		NaN	NaN		NaN	NaN		NaN	NaN		NaN	NaN		NaN	NaN		0.234382	1.14834		0.443282	1.11393		0.234382	1.14834		0.641482	-1.09998		0.641482	-1.09998		0.641482	-1.09998
	1440	Nuclear protein localization protein 4 homolog	NPLOC4	Q8TAT6		1	NaN		1	NaN		1	NaN		1	1.10706		1	1.10706		1	1.10706		1	NaN		1	NaN		1	NaN		1	NaN		1	NaN		1	NaN		1	NaN		1	NaN		1	NaN
	1441	F-box only protein 30	FBXO30	Q8TB52		NaN	NaN		NaN	NaN		NaN	NaN		NaN	NaN		NaN	NaN		NaN	NaN		NaN	NaN		NaN	NaN		NaN	NaN		NaN	NaN		NaN	NaN		NaN	NaN		1	NaN		1	NaN		1	NaN
	1442	NEDD8-activating enzyme E1 catalytic subunit	UBA3	Q8TBC4		0.561972	-1.111		0.561972	-1.111		0.561972	-1.111		0.142303	-1.40393		0.142303	-1.40393		0.142303	-1.40393		0.504893	1.26367		0.504893	1.26367		0.504893	1.26367		0.815669	-1.05493		0.815669	-1.05493		0.815669	-1.05493		0.738434	-1.06315		0.738434	-1.06315		0.738434	-1.06315
	1445	Guanine nucleotide exchange factor for Rab-3A	RAB3IL1	Q8TBN0		0.495524	1.37098		0.525195	1.40065		0.495524	1.37098		1	-3.14789		1	-3.08121		1	-3.14789		1	4.31569		1	4.31569		1	4.31569		0.24596	1.707		0.337539	1.51314		0.50628	1.30458		0.206523	1.63844		0.33263	1.25218		0.33263	1.25218
	1446	Guanine nucleotide exchange factor for Rab-3A	RAB3IL1	Q8TBN0-2		NaN	NaN		NaN	NaN		NaN	NaN		NaN	NaN		NaN	NaN		NaN	NaN		NaN	NaN		NaN	NaN		NaN	NaN		1	NaN		1	NaN		1	NaN		0.774818	-1.19719		0.774818	-1.19719		0.774818	-1.19719
	1448	TBC1 domain family member 15	TBC1D15	Q8TC07-2		0.701515	-1.09366		0.701515	-1.09366		0.701515	-1.09366		1	-1.05752		1	-1.05752		1	-1.05752		1	-1.03417		1	-1.03417		1	-1.03417		0.65307	1.09643		0.65307	1.09643		0.65307	1.09643		0.408743	1.19383		0.408743	1.19383		0.408743	1.19383
	1449	5(3)-deoxyribonucleotidase, cytosolic type	NT5C	Q8TCD5		1	-0.996929		1	-0.996929		1	-0.996929		1	NaN		1	NaN		1	NaN		1	NaN		1	NaN		1	NaN		1	1.65784		1	1.65784		1	1.65784		1	1.19057		1	1.19057		1	1.19057
	1451	Protein CIP2A	KIAA1524	Q8TCG1		NaN	NaN		NaN	NaN		NaN	NaN		NaN	NaN		NaN	NaN		NaN	NaN		NaN	NaN		NaN	NaN		NaN	NaN		1	1.36545		1	1.36545		1	1.36545		1	1.31472		1	1.31472		1	1.31472
	1452	Phosphoethanolamine/phosphocholine phosphatase	PHOSPHO1	Q8TCT1		NaN	NaN		NaN	NaN		NaN	NaN		NaN	NaN		NaN	NaN		NaN	NaN		NaN	NaN		NaN	NaN		NaN	NaN		1	-1.23711		1	-1.23711		1	-1.23711		1	-1.75541		1	-1.75541		1	-1.75541
	1453	Serine/threonine-protein kinase Nek9	NEK9	Q8TD19		1	-1.55507		1	-1.55507		1	-1.55507		1	NaN		1	NaN		1	NaN		1	NaN		1	NaN		1	NaN		1	-1.2616		1	-1.2616		1	-1.2616		1	-1.20933		1	-1.20933		1	-1.20933
	1457	DDB1- and CUL4-associated factor 11	DCAF11	Q8TEB1		0.815605	-1.13141		0.989964	-1.03155		0.815605	-1.13141		0.243571	-1.81193		0.37907	-1.65201		0.243571	-1.81193		0.36916	1.60148		0.36916	1.60148		0.36916	1.60148		0.263773	1.42667		0.611752	1.10266		0.506231	1.11526		0.153747	1.78377		0.163056	1.39442		0.163056	1.39442
	1462	Importin-4	IPO4	Q8TEX9		0.434221	-1.08966		0.434221	-1.08966		0.434221	-1.08966		1	1.42028		1	1.42028		1	1.42028		1	-1.54762		1	-1.54762		1	-1.54762		0.0175519	-1.86537		0.0175519	-1.86537		0.0175519	-1.86537		0.221889	-1.1758		0.221889	-1.1758		0.221889	-1.1758
	1464	Stromal membrane-associated protein 2	SMAP2	Q8WU79		NaN	NaN		NaN	NaN		NaN	NaN		NaN	NaN		NaN	NaN		NaN	NaN		NaN	NaN		NaN	NaN		NaN	NaN		1	1.09093		1	1.09093		1	1.09093		1	-0.99991		1	-0.99991		1	-0.99991
	1466	Ras-related protein Rab-2B	RAB2B	Q8WUD1		0.656929	1.16106		0.587229	1.25985		0.587229	1.25985		0.214451	1.17016		0.214451	1.17016		0.214451	1.17016		0.831536	-1.00784		0.879658	1.07664		0.879658	1.07664		0.31896	1.20747		0.200973	1.30566		0.31896	1.20747		0.575645	1.19356		0.575645	1.19356		0.575645	1.19356
	1467	Programmed cell death 6-interacting protein	PDCD6IP	Q8WUM4-2		0.18364	1.07297		0.126907	1.10217		0.29172	1.06761		0.351038	-1.1406		0.509779	-1.10483		0.351038	-1.1406		0.200875	1.22383		0.288801	1.21772		0.288801	1.21772		0.59878	1.02454		0.880894	1.01001		0.772232	1.01545		0.297287	-1.11101		0.346393	-1.12096		0.346393	-1.12096
	1469	NudC domain-containing protein 2	NUDCD2	Q8WVJ2		1	-1.45184		1	-1.45184		1	-1.45184		0.299896	-1.88819		0.299896	-1.88819		0.299896	-1.88819		1	1.30055		1	1.30055		1	1.30055		0.98459	1.01091		0.98459	1.01091		0.98459	1.01091		0.890721	1.08517		0.890721	1.08517		0.890721	1.08517
	1470	Sec1 family domain-containing protein 1	SCFD1	Q8WVM8		0.591298	-1.17645		0.376685	-1.24042		0.85119	-1.08304		0.60432	-1.16981		0.215706	-1.3398		0.60432	-1.16981		0.983804	-1.00568		0.743925	1.08012		0.743925	1.08012		0.348569	1.16335		0.38009	1.19108		0.348569	1.16335		0.190548	1.24449		0.190548	1.24449		0.190548	1.24449
	1472	Ubiquitin-like domain-containing CTD phosphatase 1	UBLCP1	Q8WVY7		1	NaN		1	NaN		1	NaN		1	1.3452		1	1.3452		1	1.3452		1	NaN		1	NaN		1	NaN		1	1.21552		1	1.21552		1	1.21552		1	-1.0678		1	-1.0678		1	-1.0678
	1473	PEST proteolytic signal-containing nuclear protein	PCNP	Q8WW12		0.986139	-1.0302		0.455044	-1.22481		0.986139	-1.0302		0.55708	1.23726		0.939186	1.04068		0.55708	1.23726		0.448742	-1.27463		0.448742	-1.27463		0.448742	-1.27463		1	-1.53938		1	-1.55854		1	-1.53938		1	-1.39304		1	-1.39304		1	-1.39304
	1474	DnaJ homolog subfamily A member 4	DNAJA4	Q8WW22-2		0.891959	-1.05312		0.519631	-1.17224		0.733669	1.02773		0.87224	-1.0521		0.276646	-1.26753		0.87224	-1.0521		0.964314	-1.00096		0.62731	1.08128		0.62731	1.08128		0.568032	1.07794		0.630813	1.08323		0.568032	1.07794		0.119161	1.16177		0.119161	1.16177		0.119161	1.16177
	1477	DnaJ homolog subfamily C member 9	DNAJC9	Q8WXX5		0.938016	1.00558		0.863763	1.07074		0.863763	1.07074		0.181977	1.25761		0.181977	1.25761		0.181977	1.25761		0.181393	-1.25063		0.350236	-1.17452		0.350236	-1.17452		0.302993	1.23921		0.0860469	1.3447		0.302993	1.23921		0.279531	1.29235		0.279531	1.29235		0.279531	1.29235
	1478	Cysteine protease ATG4A	ATG4A	Q8WYN0		1	1.12758		1	1.12758		1	1.12758		1	1.1224		1	1.1224		1	1.1224		1	-0.995401		1	-0.995401		1	-0.995401		0.0101186	1.31836		0.0101186	1.31836		0.0101186	1.31836		0.0587211	1.36135		0.0587211	1.36135		0.0587211	1.36135
	1481	ATP-dependent RNA helicase DDX1	DDX1	Q92499		NaN	NaN		NaN	NaN		NaN	NaN		NaN	NaN		NaN	NaN		NaN	NaN		NaN	NaN		NaN	NaN		NaN	NaN		0.600672	1.07901		0.600672	1.07901		0.600672	1.07901		0.989621	-1.00141		0.989621	-1.00141		0.989621	-1.00141
	1482	Piezo-type mechanosensitive ion channel component 1	PIEZO1	Q92508		1	1.55578		1	1.55578		1	1.55578		1	1.79315		1	1.79315		1	1.79315		1	-1.15257		1	-1.15257		1	-1.15257		1	NaN		1	NaN		1	NaN		NaN	NaN		NaN	NaN		NaN	NaN
	1484	Proteasome inhibitor PI31 subunit	PSMF1	Q92530		0.519389	-1.12823		0.659122	-1.10826		0.836918	-1.04463		0.660197	1.04467		0.984519	-1.01554		0.660197	1.04467		0.241445	-1.17864		0.488076	-1.0913		0.488076	-1.0913		0.912093	-1.03569		0.999103	1.02426		0.912093	-1.03569		0.984845	-1.0015		0.984845	-1.0015		0.984845	-1.0015
	1485	Golgi-specific brefeldin A-resistance guanine nucleotide exchange factor 1	GBF1	Q92538-3		NaN	NaN		NaN	NaN		NaN	NaN		NaN	NaN		NaN	NaN		NaN	NaN		NaN	NaN		NaN	NaN		NaN	NaN		0.223802	-1.48133		1	-1.89969		0.223802	-1.48133		0.538941	-1.10385		0.538941	-1.10385		0.538941	-1.10385
	1486	Phosphatidate phosphatase LPIN2	LPIN2	Q92539		0.247625	1.3047		0.209895	1.42659		0.209895	1.42659		0.23768	-1.4691		0.23768	-1.4691		0.23768	-1.4691		0.0659719	1.91673		0.0952109	2.0958		0.0952109	2.0958		0.0571663	1.81291		0.199636	1.5502		0.152705	1.485		0.35234	1.19227		0.826488	-1.02394		0.826488	-1.02394
	1488	Heat shock protein 105 kDa	HSPH1	Q92598-2		0.727114	1.13051		0.781622	1.03172		0.712066	-1.16931		0.759386	-1.11914		0.751701	1.07798		0.759386	-1.11914		0.491707	1.2652		0.926729	-1.04483		0.926729	-1.04483		0.20753	1.34542		0.319706	1.3344		0.20753	1.34542		0.0284224	1.71499		0.0284224	1.71499		0.0284224	1.71499
	1489	Septin-8	39692	Q92599-2		1	2.04896		1	2.04896		1	2.04896		1	1.38433		1	1.38433		1	1.38433		1	1.48011		1	1.48011		1	1.48011		0.720238	-1.05471		0.981979	1.02476		0.720238	-1.05471		0.663942	-1.04479		0.663942	-1.04479		0.663942	-1.04479
	1491	Unconventional myosin-XVIIIa	MYO18A	Q92614-3		1	NaN		1	NaN		1	NaN		1	NaN		1	NaN		1	NaN		0.536777	-1.25657		0.44616	-1.36597		0.44616	-1.36597		0.821874	-1.05142		1	-1.1314		0.821874	-1.05142		0.275773	1.25589		0.275773	1.25589		0.275773	1.25589
	1493	Translational activator GCN1	GCN1L1	Q92616		NaN	NaN		NaN	NaN		NaN	NaN		NaN	NaN		NaN	NaN		NaN	NaN		NaN	NaN		NaN	NaN		NaN	NaN		0.718231	-1.0479		0.908254	1.08772		0.718231	-1.0479		0.28284	1.63118		0.28284	1.63118		0.28284	1.63118
	1495	Geranylgeranyl transferase type-2 subunit alpha	RABGGTA	Q92696		0.442954	-1.11207		0.781771	-1.02341		0.781771	-1.02341		0.268868	-1.37387		0.268868	-1.37387		0.268868	-1.37387		0.341311	1.23541		0.296118	1.34244		0.296118	1.34244		1	-1.12316		1	-1.12316		1	-1.12316		1	-1.07881		1	-1.07881		1	-1.07881
	1497	Actin-related protein 2/3 complex subunit 1A	ARPC1A	Q92747		1	2.34124		1	2.34124		1	2.34124		1	1.47341		1	1.47341		1	1.47341		1	1.589		1	1.589		1	1.589		0.102143	1.31116		0.102143	1.31116		0.102143	1.31116		0.764576	1.03867		0.764576	1.03867		0.764576	1.03867
	1498	Signal transducing adapter molecule 1	STAM	Q92783-2		0.934919	-1.09613		0.89655	1.00861		0.964596	-1.05514		0.746333	1.0556		0.645297	1.12339		0.746333	1.0556		0.590657	-1.15707		0.676744	-1.1138		0.676744	-1.1138		0.68309	-1.10497		0.68309	-1.10497		0.68309	-1.10497		0.216348	1.22769		0.216348	1.22769		0.216348	1.22769
	1499	Phosphatidylinositol 3,4,5-trisphosphate 5-phosphatase 1	INPP5D	Q92835-2		0.102794	-1.43009		0.102794	-1.43009		0.102794	-1.43009		0.309099	-1.39539		0.309099	-1.39539		0.309099	-1.39539		0.97685	-1.02487		0.97685	-1.02487		0.97685	-1.02487		0.599818	1.13949		0.599818	1.13949		0.599818	1.13949		0.515706	1.13472		0.515706	1.13472		0.515706	1.13472
	1500	Probable ATP-dependent RNA helicase DDX17	DDX17	Q92841-1		0.768412	1.13035		0.768412	1.13035		0.768412	1.13035		0.96098	-1.00268		0.96098	-1.00268		0.96098	-1.00268		0.764623	1.13338		0.764623	1.13338		0.764623	1.13338		0.257141	1.26474		0.43826	1.18764		0.257141	1.26474		0.94755	-1.0014		0.94755	-1.0014		0.94755	-1.0014
	1501	DNA repair protein RAD50	RAD50	Q92878-2		1	-2.8991		1	-2.8991		1	-2.8991		1	-1.11993		1	-1.11993		1	-1.11993		1	-2.58865		1	-2.58865		1	-2.58865		0.125272	-1.76207		0.208632	-1.47653		0.125272	-1.76207		0.426498	1.2657		0.426498	1.2657		0.426498	1.2657
	1502	Osteoclast-stimulating factor 1	OSTF1	Q92882		1	1.13306		1	1.13306		1	1.13306		1	-1.25181		1	-1.25181		1	-1.25181		1	1.41838		1	1.41838		1	1.41838		1	NaN		1	NaN		1	NaN		1	NaN		1	NaN		1	NaN
	1503	Ubiquitin fusion degradation protein 1 homolog	UFD1L	Q92890-1		1	NaN		1	NaN		1	NaN		NaN	NaN		NaN	NaN		NaN	NaN		1	NaN		1	NaN		1	NaN		0.900916	-1.0148		0.900916	-1.0148		0.900916	-1.0148		0.482917	-1.10598		0.482917	-1.10598		0.482917	-1.10598
	1504	COP9 signalosome complex subunit 5	COPS5	Q92905		0.911895	-1.0251		0.870247	1.00977		0.665592	1.05312		0.6364	-1.08644		0.529267	-1.13309		0.6364	-1.08644		0.684437	1.05984		0.254608	1.14416		0.254608	1.14416		0.0751416	-1.21616		0.0751416	-1.21616		0.0751416	-1.21616		0.984504	-1.00247		0.984504	-1.00247		0.984504	-1.00247
	1505	Ras-related protein Rab-8B	RAB8B	Q92930		0.328443	1.30898		0.328443	1.30898		0.328443	1.30898		1	1.30703		1	1.30703		1	1.30703		1	-0.998512		1	-0.998512		1	-0.998512		1	1.07648		1	1.07648		1	1.07648		1	-1.24869		1	-1.24869		1	-1.24869
	1506	Transportin-1	TNPO1	Q92973		0.955437	1.05833		0.974703	1.03895		0.955437	1.05833		0.770126	-1.0058		0.751566	-1.02456		0.770126	-1.0058		0.832843	1.06447		0.832843	1.06447		0.832843	1.06447		0.139599	-1.29704		0.139599	-1.29704		0.139599	-1.29704		0.128599	-1.17788		0.128599	-1.17788		0.128599	-1.17788
	1508	Probable ubiquitin carboxyl-terminal hydrolase FAF-X	USP9X	Q93008-1		0.647729	-1.10647		0.762237	-1.06113		0.714985	1.04478		0.281013	-1.28359		0.133065	-1.42306		0.281013	-1.28359		0.614609	1.16008		0.140732	1.34108		0.140732	1.34108		0.311767	1.32428		0.549716	1.07263		0.627676	1.04546		0.221202	1.50118		0.191154	1.18512		0.191154	1.18512
	1509	Ubiquitin carboxyl-terminal hydrolase 7	USP7	Q93009-3		0.774744	1.0295		0.774143	1.03119		0.578707	1.20638		0.652787	-1.28042		0.590008	-1.49796		0.652787	-1.28042		0.467901	1.3182		0.389737	1.54468		0.389737	1.54468		0.616066	-1.08402		0.624782	-1.09172		0.616066	-1.08402		0.241465	1.38486		0.241465	1.38486		0.241465	1.38486
	1510	Cullin-5	CUL5	Q93034		0.525323	-1.11005		0.525323	-1.11005		0.525323	-1.11005		0.199137	-1.20059		0.199137	-1.20059		0.199137	-1.20059		0.506845	1.08156		0.506845	1.08156		0.506845	1.08156		0.583905	1.11764		0.583905	1.11764		0.583905	1.11764		0.583887	1.13396		0.583887	1.13396		0.583887	1.13396
	1512	V-type proton ATPase 116 kDa subunit a isoform 1	ATP6V0A1	Q93050-1		NaN	NaN		NaN	NaN		NaN	NaN		NaN	NaN		NaN	NaN		NaN	NaN		NaN	NaN		NaN	NaN		NaN	NaN		0.768749	1.10887		0.980479	1.03846		0.768749	1.10887		0.0420282	1.40693		0.0420282	1.40693		0.0420282	1.40693
	1514	Phosphorylase b kinase regulatory subunit beta	PHKB	Q93100-4		1	-1.94285		1	-1.94285		1	-1.94285		1	NaN		1	NaN		1	NaN		1	NaN		1	NaN		1	NaN		0.498327	-1.19985		0.498327	-1.19985		0.498327	-1.19985		0.230346	-1.43724		0.230346	-1.43724		0.230346	-1.43724
	1515	Oxysterol-binding protein 2	OSBP2	Q969R2-2		0.592909	-1.59405		0.592909	-1.59405		0.592909	-1.59405		0.430855	-1.85143		0.430855	-1.85143		0.430855	-1.85143		0.626529	1.16147		0.626529	1.16147		0.626529	1.16147		0.694864	-1.22388		0.853624	-1.10995		0.694864	-1.22388		0.470557	1.18731		0.470557	1.18731		0.470557	1.18731
	1517	WW domain-binding protein 2	WBP2	Q969T9		0.304257	1.13751		0.225041	1.22212		0.19658	1.19931		0.248958	-1.36355		0.356023	-1.3381		0.248958	-1.36355		0.119673	1.55105		0.145354	1.63532		0.145354	1.63532		0.0739555	1.66896		0.0543218	1.43905		0.0330051	1.40268		0.498019	1.16426		0.809147	-1.02197		0.809147	-1.02197
	1518	Proteasome assembly chaperone 2	PSMG2	Q969U7-2		0.0985949	1.31041		0.116861	1.37924		0.0985949	1.31041		0.951757	-0.996244		0.801041	1.0565		0.951757	-0.996244		0.0681228	1.30549		0.0681228	1.30549		0.0681228	1.30549		0.293056	1.41619		0.167451	1.64559		0.293056	1.41619		0.514538	1.11618		0.514538	1.11618		0.514538	1.11618
	1520	Exocyst complex component 4	EXOC4	Q96A65		NaN	NaN		NaN	NaN		NaN	NaN		NaN	NaN		NaN	NaN		NaN	NaN		NaN	NaN		NaN	NaN		NaN	NaN		0.682874	-1.08308		0.385027	-1.3315		0.682874	-1.08308		0.102184	-1.31447		0.102184	-1.31447		0.102184	-1.31447
	1522	Patatin-like phospholipase domain-containing protein 2	PNPLA2	Q96AD5		NaN	NaN		NaN	NaN		NaN	NaN		NaN	NaN		NaN	NaN		NaN	NaN		NaN	NaN		NaN	NaN		NaN	NaN		1	NaN		1	NaN		1	NaN		0.0754666	1.66105		0.0754666	1.66105		0.0754666	1.66105
	1526	Interferon-stimulated gene 20 kDa protein	ISG20	Q96AZ6		1	2.25894		1	2.25894		1	2.25894		1	1.44115		1	1.44115		1	1.44115		0.260188	1.56745		0.260188	1.56745		0.260188	1.56745		0.100246	1.72711		1	2.01362		0.100246	1.72711		0.392401	1.53605		0.392401	1.53605		0.392401	1.53605
	1529	Axin interactor, dorsalization-associated protein	AIDA	Q96BJ3		0.821056	-1.05256		0.821056	-1.05256		0.821056	-1.05256		0.173009	1.34963		0.173009	1.34963		0.173009	1.34963		0.260292	-1.42057		0.260292	-1.42057		0.260292	-1.42057		1	-1.02103		1	-1.02103		1	-1.02103		1	-1.03935		1	-1.03935		1	-1.03935
	1532	Autophagy-related protein 2 homolog B	ATG2B	Q96BY7		NaN	NaN		NaN	NaN		NaN	NaN		NaN	NaN		NaN	NaN		NaN	NaN		NaN	NaN		NaN	NaN		NaN	NaN		NaN	NaN		NaN	NaN		NaN	NaN		1	NaN		1	NaN		1	NaN
	1533	EF-hand domain-containing protein D2	EFHD2	Q96C19		1	NaN		1	NaN		1	NaN		NaN	NaN		NaN	NaN		NaN	NaN		1	NaN		1	NaN		1	NaN		0.566533	1.09998		0.639806	1.11917		0.566533	1.09998		0.352365	1.21288		0.352365	1.21288		0.352365	1.21288
	1535	Isochorismatase domain-containing protein 1	ISOC1	Q96CN7		0.985953	1.03279		0.775531	1.15133		0.775531	1.15133		1	-1.21172		1	-1.21172		1	-1.21172		1	1.25145		1	1.39509		1	1.39509		0.160292	1.52102		0.264068	1.49044		0.160292	1.52102		0.0437968	1.89095		0.0437968	1.89095		0.0437968	1.89095
	1536	Coiled-coil domain-containing protein 124	CCDC124	Q96CT7		1	1.47934		1	1.47934		1	1.47934		0.994054	-1.18712		0.994054	-1.18712		0.994054	-1.18712		1	1.75615		1	1.75615		1	1.75615		0.920778	-1.02546		0.896832	-1.08138		0.704256	-1.14542		0.200096	1.28709		0.409783	1.1523		0.409783	1.1523
	1537	Optineurin	OPTN	Q96CV9		0.365016	-1.09573		0.780312	-1.0424		0.66058	-1.05049		0.103791	-1.51865		0.178958	-1.50696		0.103791	-1.51865		0.154712	1.38597		0.183203	1.44566		0.183203	1.44566		0.226157	1.10211		0.0304018	1.15387		0.226157	1.10211		0.531992	-1.08081		0.531992	-1.08081		0.531992	-1.08081
	1538	AP-2 complex subunit mu	AP2M1	Q96CW1-2		0.842156	-1.00382		0.467845	-1.24865		0.817889	1.04071		0.238423	1.49555		0.658154	1.15088		0.238423	1.49555		0.12574	-1.50125		0.220581	-1.43705		0.220581	-1.43705		0.141554	1.54359		0.374293	1.30919		0.298908	1.29301		0.0924594	1.74509		0.19494	1.46179		0.19494	1.46179
	1541	Carboxymethylenebutenolidase homolog	CMBL	Q96DG6		0.586807	1.09748		0.456806	1.16382		0.334756	1.19935		0.965796	1.12976		0.943062	1.0963		0.965796	1.12976		0.748122	-1.02941		0.625278	1.06159		0.625278	1.06159		0.265077	1.25029		0.405805	1.21185		0.265077	1.25029		0.976315	1.09766		0.976315	1.09766		0.976315	1.09766
	1545	CB1 cannabinoid receptor-interacting protein 1	CNRIP1	Q96F85		0.198169	1.23765		0.323271	1.23683		0.197081	1.2897		0.350564	1.17606		0.503931	1.12784		0.350564	1.17606		0.505454	1.05237		0.143379	1.09663		0.143379	1.09663		0.791167	1.13168		0.832783	1.15362		0.791167	1.13168		0.110896	1.55617		0.110896	1.55617		0.110896	1.55617
	1549	Ubiquitin thioesterase OTUB1	OTUB1	Q96FW1		0.510955	-1.10147		0.196628	-1.22038		0.480249	-1.12631		0.126386	1.28228		0.266094	1.18344		0.126386	1.28228		0.0443617	-1.41239		0.0661198	-1.44425		0.0661198	-1.44425		0.283527	1.36113		0.283527	1.36113		0.283527	1.36113		0.31764	1.45859		0.31764	1.45859		0.31764	1.45859
	1552	Phosphoglucomutase-2	PGM2	Q96G03		0.538888	1.06168		0.551442	1.0823		0.697367	1.0486		0.36465	1.06197		0.210659	1.09609		0.36465	1.06197		0.947923	-1.00027		0.839409	-1.01275		0.839409	-1.01275		0.440134	1.17553		0.961242	-1.02246		0.993545	-1.04268		0.371972	1.19722		0.868288	-1.0238		0.868288	-1.0238
	1553	OTU domain-containing protein 5	OTUD5	Q96G74-2		NaN	NaN		NaN	NaN		NaN	NaN		NaN	NaN		NaN	NaN		NaN	NaN		NaN	NaN		NaN	NaN		NaN	NaN		1	-1.15693		1	-1.14347		1	-1.15693		1	-2.06483		1	-2.06483		1	-2.06483
	1555	Pyridoxal phosphate phosphatase	PDXP	Q96GD0		0.0763665	-1.45343		0.14562	-1.29814		0.095473	-1.28032		0.369248	1.15789		0.487115	1.142		0.369248	1.15789		0.062433	-1.68292		0.0645773	-1.48247		0.0645773	-1.48247		0.823264	1.02215		0.918496	-1.00196		0.823264	1.02215		0.660113	-1.33671		0.660113	-1.33671		0.660113	-1.33671
	1556	DCN1-like protein 1	DCUN1D1	Q96GG9		0.264102	-1.21868		0.335021	-1.18406		0.535861	-1.10522		0.629638	1.08224		0.987874	1.01018		0.629638	1.08224		0.174282	-1.3189		0.363891	-1.19612		0.363891	-1.19612		0.224308	-1.20395		0.327434	-1.19135		0.224308	-1.20395		0.840853	1.03349		0.840853	1.03349		0.840853	1.03349
	1560	Mannose-1-phosphate guanyltransferase alpha	GMPPA	Q96IJ6		0.0227478	-1.22171		0.0742519	-1.1977		0.0742519	-1.1977		0.185257	-1.22153		0.185257	-1.22153		0.185257	-1.22153		0.894735	-1.00015		0.830504	1.01989		0.830504	1.01989		0.400736	-1.36828		0.400736	-1.36828		0.400736	-1.36828		0.371287	-1.44657		0.371287	-1.44657		0.371287	-1.44657
	1561	Alpha/beta hydrolase domain-containing protein 14B	ABHD14B	Q96IU4		0.244495	1.27716		0.252222	1.32624		0.244495	1.27716		0.109397	1.22396		0.0998787	1.271		0.109397	1.22396		0.897268	1.04347		0.897268	1.04347		0.897268	1.04347		0.728431	-1.0727		0.925628	1.07982		0.728431	-1.0727		0.327225	1.45873		0.327225	1.45873		0.327225	1.45873
	1564	Deubiquitinating protein VCIP135	VCPIP1	Q96JH7		0.225041	-1.31546		0.225041	-1.31546		0.225041	-1.31546		1	-1.28419		1	-1.28419		1	-1.28419		1	-1.02435		1	-1.02435		1	-1.02435		0.661626	-1.07352		0.525317	-1.16892		0.661626	-1.07352		0.640753	-1.07625		0.640753	-1.07625		0.640753	-1.07625
	1565	Transcription factor BTF3 homolog 4	BTF3L4	Q96K17		NaN	NaN		NaN	NaN		NaN	NaN		1	NaN		1	NaN		1	NaN		1	NaN		1	NaN		1	NaN		0.970599	1.12561		0.426076	1.34503		0.970599	1.12561		0.265844	1.07689		0.265844	1.07689		0.265844	1.07689
	1566	Ubiquitin carboxyl-terminal hydrolase 47	USP47	Q96K76-4		0.964582	-1.02455		0.941695	-1.07868		0.964582	-1.02455		0.227685	-1.5147		0.276433	-1.59474		0.227685	-1.5147		0.252557	1.47841		0.252557	1.47841		0.252557	1.47841		0.80377	-1.06421		0.636804	1.06363		0.80377	-1.06421		0.257689	1.31283		0.257689	1.31283		0.257689	1.31283
	1570	Cytosolic non-specific dipeptidase	CNDP2	Q96KP4		0.244433	-1.54377		0.383686	-1.36263		0.383686	-1.36263		0.450246	-1.21185		0.450246	-1.21185		0.450246	-1.21185		0.584798	-1.2739		0.737646	-1.12442		0.737646	-1.12442		0.110274	-1.23385		0.208396	-1.17399		0.110274	-1.23385		0.640118	1.03362		0.640118	1.03362		0.640118	1.03362
	1572	Protein PRRC1	PRRC1	Q96M27		1	1.066		1	1.066		1	1.066		1	-1.38675		1	-1.38675		1	-1.38675		1	1.47828		1	1.47828		1	1.47828		1	NaN		1	NaN		1	NaN		1	NaN		1	NaN		1	NaN
	1574	Rab-interacting lysosomal protein	RILP	Q96NA2		0.613699	-1.06414		0.581831	1.09922		0.680752	1.06549		0.053348	-1.33173		0.118238	-1.29087		0.053348	-1.33173		0.442503	1.25146		0.0954611	1.41894		0.0954611	1.41894		0.570729	1.11284		0.748222	-1.00043		0.570729	1.11284		0.515848	1.1316		0.515848	1.1316		0.515848	1.1316
	1576	Serpin B12	SERPINB12	Q96P63		0.23249	1.5827		0.0749046	1.72056		0.469661	1.15815		0.790175	-1.1918		0.664005	1.24653		0.790175	-1.1918		0.108488	1.88626		0.227192	1.38028		0.227192	1.38028		0.302591	-2.6241		0.527833	-1.4709		0.668751	-1.29697		0.060738	-4.95349		0.0819172	-2.44829		0.0819172	-2.44829
	1577	Importin-9	IPO9	Q96P70		0.829991	-1.02328		0.744726	1.06392		0.639381	1.083		0.893173	-1.02241		0.848442	-1.04075		0.893173	-1.02241		0.907326	-1.00085		0.541897	1.10727		0.541897	1.10727		0.774869	-1.02532		0.496258	-1.15322		0.273862	-1.30139		0.314365	1.33776		0.650858	1.05397		0.650858	1.05397
	1578	Erythroid membrane-associated protein	ERMAP	Q96PL5		0.324143	-1.3505		0.471682	-1.26995		0.471682	-1.26995		0.304972	-1.35677		0.304972	-1.35677		0.304972	-1.35677		0.904948	-0.995372		0.972524	1.06837		0.972524	1.06837		0.88181	-1.02208		0.788216	-1.07666		0.88181	-1.02208		0.649308	1.16398		0.649308	1.16398		0.649308	1.16398
	1581	Gasdermin-A	GSDMA	Q96QA5		0.9514	-1.09523		0.9514	-1.09523		0.9514	-1.09523		0.581409	1.75232		0.581409	1.75232		0.581409	1.75232		0.518371	-1.91919		0.518371	-1.91919		0.518371	-1.91919		0.602264	1.16464		0.602264	1.16464		0.602264	1.16464		0.444859	-1.39638		0.444859	-1.39638		0.444859	-1.39638
	1582	Rab-3A-interacting protein	RAB3IP	Q96QF0-3		NaN	NaN		NaN	NaN		NaN	NaN		NaN	NaN		NaN	NaN		NaN	NaN		NaN	NaN		NaN	NaN		NaN	NaN		1	NaN		1	NaN		1	NaN		1	NaN		1	NaN		1	NaN
	1583	Vacuolar protein sorting-associated protein 35	VPS35	Q96QK1		0.621894	1.13963		0.621894	1.13963		0.621894	1.13963		0.484965	1.47731		0.484965	1.47731		0.484965	1.47731		0.67356	-1.2963		0.67356	-1.2963		0.67356	-1.2963		0.0355643	2.25409		0.102823	2.03082		0.077755	1.89753		0.040854	3.95191		0.0985037	3.32678		0.0985037	3.32678
	1586	Vacuolar protein sorting-associated protein 13A	VPS13A	Q96RL7-4		0.425692	-1.41487		0.425692	-1.41487		0.425692	-1.41487		0.130596	-2.17218		0.130596	-2.17218		0.130596	-2.17218		0.247123	1.53525		0.247123	1.53525		0.247123	1.53525		1	-2.06458		1	-2.06458		1	-2.06458		0.72078	-1.04625		0.72078	-1.04625		0.72078	-1.04625
	1588	Protein LAP2	ERBB2IP	Q96RT1-7		NaN	NaN		NaN	NaN		NaN	NaN		NaN	NaN		NaN	NaN		NaN	NaN		NaN	NaN		NaN	NaN		NaN	NaN		NaN	NaN		NaN	NaN		NaN	NaN		1	NaN		1	NaN		1	NaN
	1589	RUN and FYVE domain-containing protein 1	RUFY1	Q96T51-2		1	-1.10828		1	1.15541		1	-1.10828		1	NaN		1	NaN		1	NaN		1	NaN		1	NaN		1	NaN		0.282506	1.16908		0.275577	1.22541		0.282506	1.16908		0.30836	1.2263		0.30836	1.2263		0.30836	1.2263
	1591	MMS19 nucleotide excision repair protein homolog	MMS19	Q96T76-9		1	1.62832		1	1.62832		1	1.62832		1	NaN		1	NaN		1	NaN		1	NaN		1	NaN		1	NaN		1	-1.14947		1	-1.14947		1	-1.14947		1	-1.14114		1	-1.14114		1	-1.14114
	1592	Niban-like protein 1	FAM129B	Q96TA1-2		1	1.20959		1	1.20959		1	1.20959		1	1.43503		1	1.43503		1	1.43503		1	-1.18637		1	-1.18637		1	-1.18637		0.0835323	-1.64642		0.0970676	-1.75914		0.0835323	-1.64642		0.0191953	-2.9608		0.0191953	-2.9608		0.0191953	-2.9608
	1593	Regulator of microtubule dynamics protein 3	RMDN3	Q96TC7		NaN	NaN		NaN	NaN		NaN	NaN		NaN	NaN		NaN	NaN		NaN	NaN		NaN	NaN		NaN	NaN		NaN	NaN		NaN	NaN		NaN	NaN		NaN	NaN		1	NaN		1	NaN		1	NaN
	1595	Proteasome subunit beta type-7	PSMB7	Q99436		0.253983	1.27491		0.301025	1.28971		0.253983	1.27491		0.69601	-1.0864		0.796643	-1.07394		0.69601	-1.0864		0.196184	1.38506		0.196184	1.38506		0.196184	1.38506		0.560206	1.10807		0.64783	1.10276		0.560206	1.10807		0.365927	1.24885		0.365927	1.24885		0.365927	1.24885
	1596	Ethanolamine-phosphate cytidylyltransferase	PCYT2	Q99447		1	NaN		1	NaN		1	NaN		NaN	NaN		NaN	NaN		NaN	NaN		1	NaN		1	NaN		1	NaN		1	NaN		1	NaN		1	NaN		1	-1.95985		1	-1.95985		1	-1.95985
	1597	26S proteasome non-ATPase regulatory subunit 1	PSMD1	Q99460		0.36997	-1.15333		0.746038	-1.04506		0.887382	-1.01938		0.444651	-1.09483		0.419149	-1.12241		0.444651	-1.09483		0.702652	-1.05344		0.521675	1.07401		0.521675	1.07401		0.338698	1.30149		0.965695	-1.00626		0.820274	1.02267		0.229594	1.50299		0.279833	1.18101		0.279833	1.18101
	1598	Protein deglycase DJ-1	PARK7	Q99497		0.771906	-1.04583		0.742774	-1.06876		0.868541	-1.02984		0.81212	-1.03575		0.691083	-1.07489		0.81212	-1.03575		0.986937	-1.00973		0.950417	1.00574		0.950417	1.00574		0.475584	1.16697		0.34616	-1.18069		0.579947	-1.08834		0.396506	1.23627		0.82705	-1.02733		0.82705	-1.02733
	1601	Nuclear pore complex protein Nup88	NUP88	Q99567		NaN	NaN		NaN	NaN		NaN	NaN		NaN	NaN		NaN	NaN		NaN	NaN		NaN	NaN		NaN	NaN		NaN	NaN		NaN	NaN		NaN	NaN		NaN	NaN		1	NaN		1	NaN		1	NaN
	1603	Translin-associated protein X	TSNAX	Q99598		0.972515	1.02255		0.992699	1.0223		0.992699	1.0223		0.746988	-1.03827		0.746988	-1.03827		0.746988	-1.03827		0.76246	1.06168		0.825751	1.06142		0.825751	1.06142		0.927101	1.10094		0.24709	1.27777		0.927101	1.10094		0.285448	1.11482		0.285448	1.11482		0.285448	1.11482
	1604	Eukaryotic translation initiation factor 3 subunit C	EIF3C	Q99613		NaN	NaN		NaN	NaN		NaN	NaN		NaN	NaN		NaN	NaN		NaN	NaN		NaN	NaN		NaN	NaN		NaN	NaN		0.178306	1.24231		0.286467	1.2209		0.178306	1.24231		0.773632	1.15354		0.773632	1.15354		0.773632	1.15354
	1605	DnaJ homolog subfamily C member 7	DNAJC7	Q99615		NaN	NaN		NaN	NaN		NaN	NaN		NaN	NaN		NaN	NaN		NaN	NaN		NaN	NaN		NaN	NaN		NaN	NaN		0.130801	1.2902		0.10447	1.37596		0.130801	1.2902		0.755413	1.01403		0.755413	1.01403		0.755413	1.01403
	1606	Prohibitin-2	PHB2	Q99623		NaN	NaN		NaN	NaN		NaN	NaN		NaN	NaN		NaN	NaN		NaN	NaN		NaN	NaN		NaN	NaN		NaN	NaN		1	1.80221		1	1.7645		1	1.80221		1	2.22621		1	2.22621		1	2.22621
	1609	Heterogeneous nuclear ribonucleoprotein A/B	HNRNPAB	Q99729-3		1	NaN		1	NaN		1	NaN		1	1.27637		1	1.27637		1	1.27637		1	NaN		1	NaN		1	NaN		1	-2.78135		1	-2.78135		1	-2.78135		1	1.43779		1	1.43779		1	1.43779
	1610	Nucleosome assembly protein 1-like 4	NAP1L4	Q99733		0.652635	-1.10872		0.819626	-1.07966		0.90202	-1.00719		0.420298	-1.20575		0.414089	-1.29251		0.420298	-1.20575		0.534008	1.08752		0.441962	1.19714		0.441962	1.19714		0.320562	1.26797		0.83527	1.0148		0.716309	1.02829		0.242622	1.38305		0.371049	1.12161		0.371049	1.12161
	1611	Aconitate hydratase, mitochondrial	ACO2	Q99798		NaN	NaN		NaN	NaN		NaN	NaN		NaN	NaN		NaN	NaN		NaN	NaN		NaN	NaN		NaN	NaN		NaN	NaN		1	NaN		1	NaN		1	NaN		1	NaN		1	NaN		1	NaN
	1612	Equilibrative nucleoside transporter 1	SLC29A1	Q99808		0.600433	-1.28795		0.101626	-1.32511		0.961132	-1.10769		0.675227	-1.22631		0.132181	-1.46701		0.675227	-1.22631		0.908313	-1.05026		0.670432	1.10709		0.670432	1.10709		0.953111	1.05604		0.690419	-1.21309		0.953111	1.05604		0.851682	-1.14762		0.851682	-1.14762		0.851682	-1.14762
	1613	Tumor susceptibility gene 101 protein	TSG101	Q99816		0.390364	1.08364		0.390364	1.08364		0.390364	1.08364		0.384952	-1.19181		0.384952	-1.19181		0.384952	-1.19181		0.369607	1.2915		0.369607	1.2915		0.369607	1.2915		0.973748	-0.99686		0.392657	-1.13922		0.973748	-0.99686		0.81661	1.01787		0.81661	1.01787		0.81661	1.01787
	1614	Copine-1	CPNE1	Q99829		0.800907	1.05353		0.501171	1.2434		0.501171	1.2434		0.56577	-1.28268		0.56577	-1.28268		0.56577	-1.28268		0.357772	1.35133		0.20774	1.59488		0.20774	1.59488		0.420121	1.44118		0.420121	1.44118		0.420121	1.44118		0.514922	-1.39087		0.514922	-1.39087		0.514922	-1.39087
	1615	T-complex protein 1 subunit eta	CCT7	Q99832		0.623143	1.09871		0.826673	1.07165		0.69205	1.10405		0.450804	-1.12652		0.442434	-1.16057		0.450804	-1.12652		0.298038	1.23771		0.38673	1.24373		0.38673	1.24373		0.238388	1.23898		0.770382	1.02651		0.454472	1.0815		0.260187	1.22118		0.52437	1.06597		0.52437	1.06597
	1616	Protein arginine N-methyltransferase 1	PRMT1	Q99873-3		1	1.58963		1	1.58963		1	1.58963		1	NaN		1	NaN		1	NaN		1	NaN		1	NaN		1	NaN		0.728082	-1.12123		0.502891	-1.34251		0.728082	-1.12123		0.770726	1.02604		0.770726	1.02604		0.770726	1.02604
	1617	BAG family molecular chaperone regulator 1	BAG1	Q99933-4		1	-1.25382		1	-1.25382		1	-1.25382		1	1.25745		1	1.25745		1	1.25745		1	-1.57662		1	-1.57662		1	-1.57662		0.579107	-1.43185		0.579107	-1.43185		0.579107	-1.43185		0.346126	-1.48622		0.346126	-1.48622		0.346126	-1.48622
	1619	Condensin complex subunit 3	NCAPG	Q9BPX3		1	-1.07217		1	-1.07217		1	-1.07217		1	NaN		1	NaN		1	NaN		1	NaN		1	NaN		1	NaN		0.678836	-1.03373		0.951932	1.14987		0.678836	-1.03373		0.639728	1.15464		0.639728	1.15464		0.639728	1.15464
	1620	Methylosome protein 50	WDR77	Q9BQA1		0.201435	1.19054		0.375124	1.12198		0.421503	1.09256		0.594286	1.05052		0.498479	1.07881		0.594286	1.05052		0.296635	1.13329		0.442173	1.04002		0.442173	1.04002		0.212956	-1.24084		0.245365	-1.26562		0.212956	-1.24084		0.0451083	-1.45198		0.0451083	-1.45198		0.0451083	-1.45198
	1621	Eukaryotic translation initiation factor 2-alpha kinase 1	EIF2AK1	Q9BQI3-2		NaN	NaN		NaN	NaN		NaN	NaN		NaN	NaN		NaN	NaN		NaN	NaN		NaN	NaN		NaN	NaN		NaN	NaN		0.765581	1.1204		0.765581	1.1204		0.765581	1.1204		0.269245	1.58802		0.269245	1.58802		0.269245	1.58802
	1622	Thioredoxin domain-containing protein 17	TXNDC17	Q9BRA2		0.11509	1.3257		0.120929	1.28249		0.0890552	1.40986		0.311861	1.28326		0.557811	1.16733		0.311861	1.28326		0.811619	1.03307		0.624959	1.09866		0.624959	1.09866		1	NaN		1	NaN		1	NaN		1	NaN		1	NaN		1	NaN
	1623	Serine/threonine-protein phosphatase CPPED1	CPPED1	Q9BRF8		0.48329	-1.4033		0.282803	-1.6186		0.568729	-1.38968		0.908458	1.02882		0.754045	-1.1321		0.908458	1.02882		0.388674	-1.44375		0.479799	-1.42973		0.479799	-1.42973		0.835319	-1.00915		0.230689	-1.4684		0.353609	-1.3026		0.467732	1.15247		0.558692	-1.12001		0.558692	-1.12001
	1627	Partner of Y14 and mago	WIBG	Q9BRP8		1	1.70299		1	1.70299		1	1.70299		1	NaN		1	NaN		1	NaN		1	NaN		1	NaN		1	NaN		1	1.7358		1	NaN		1	NaN		1	1.72129		1	NaN		1	NaN
	1628	Protein pelota homolog	PELO	Q9BRX2		NaN	NaN					NaN	NaN		NaN	NaN					NaN	NaN		NaN	NaN					NaN	NaN		1	NaN					1	NaN		NaN	NaN					NaN	NaN
	1630	Latexin	LXN	Q9BS40		0.191029	1.30224		0.101491	1.25791		0.111518	1.41643		0.683225	1.28821		0.994006	1.14404		0.683225	1.28821		0.700427	1.01089		0.565492	1.09954		0.565492	1.09954		0.310201	1.27595		0.509785	1.13195		0.70204	1.06846		0.257243	1.47597		0.550555	1.23595		0.550555	1.23595
	1632	Ubiquitin-associated domain-containing protein 1	UBAC1	Q9BSL1		0.714829	-1.01499		0.807691	1.10434		0.573978	1.17924		0.384983	-1.18161		0.303884	-1.26174		0.384983	-1.18161		0.843415	1.16416		0.285462	1.39339		0.285462	1.39339		0.369226	1.26116		0.755472	-1.03948		0.977116	-1.00132		0.198617	1.54215		0.0447215	1.22119		0.0447215	1.22119
	1633	Proteasome assembly chaperone 3	PSMG3	Q9BT73		1	-1.64454		1	-1.64454		1	-1.64454		0.319622	1.31466		0.319622	1.31466		0.319622	1.31466		1	-2.16202		1	-2.16202		1	-2.16202		1	1.37108		1	1.37108		1	1.37108		0.722434	1.07147		0.722434	1.07147		0.722434	1.07147
	1634	COP9 signalosome complex subunit 4	COPS4	Q9BT78		0.4698	-1.09648		0.671268	-1.079		0.63093	-1.07018		0.610332	1.04265		0.699017	1.03412		0.610332	1.04265		0.191324	-1.14323		0.327321	-1.11582		0.327321	-1.11582		0.556054	-1.14455		0.484663	-1.19917		0.556054	-1.14455		0.934201	-1.02708		0.934201	-1.02708		0.934201	-1.02708
	1636	Alanyl-tRNA editing protein Aarsd1	AARSD1	Q9BTE6		1	-1.68433		1	-1.68433		1	-1.68433		0.522247	-1.11179		0.522247	-1.11179		0.522247	-1.11179		1	-1.51497		1	-1.51497		1	-1.51497		0.80216	-1.04341		0.80216	-1.04341		0.80216	-1.04341		0.0603315	-1.31796		0.0603315	-1.31796		0.0603315	-1.31796
	1638	Phosphatidylinositol 4-kinase type 2-alpha	PI4K2A	Q9BTU6		1	-1.67414		1	-1.67414		1	-1.67414		1	NaN		1	NaN		1	NaN		1	NaN		1	NaN		1	NaN		1	1.06138		1	1.08819		1	1.06138		1	1.10461		1	1.10461		1	1.10461
	1639	Tubulin-specific chaperone D	TBCD	Q9BTW9		0.616634	-1.27697		0.454997	-1.52566		0.698606	-1.13522		0.456712	-1.90686		0.158945	-2.56269		0.456712	-1.90686		0.874437	1.49327		0.870882	1.67973		0.870882	1.67973		0.588358	1.06994		0.521415	-1.09176		0.288406	-1.17277		0.378128	1.23807		0.910747	-1.01351		0.910747	-1.01351
	1644	Programmed cell death protein 10	PDCD10	Q9BUL8		0.126522	1.65988		0.126522	1.65988		0.126522	1.65988		1	2.08403		1	2.08403		1	2.08403		1	-1.25553		1	-1.25553		1	-1.25553		0.474517	-1.46343		0.62165	-1.33601		0.474517	-1.46343		0.0675706	1.79273		0.0675706	1.79273		0.0675706	1.79273
	1645	Methylthioribose-1-phosphate isomerase	MRI1	Q9BV20		0.957391	1.1018		0.617199	1.2959		0.680259	1.22767		0.492573	1.13082		0.37879	1.19367		0.492573	1.13082		0.722257	-1.02634		0.980906	1.08564		0.980906	1.08564		0.747626	-1.087		0.814087	1.07185		0.747626	-1.087		0.498084	1.20315		0.498084	1.20315		0.498084	1.20315
	1649	Selenoprotein O	SELO	Q9BVL4		0.876464	1.05275		0.876464	1.05275		0.876464	1.05275		0.900917	-1.00014		0.900917	-1.00014		0.900917	-1.00014		0.976779	1.05289		0.976779	1.05289		0.976779	1.05289		0.159462	1.4919		0.278642	1.38372		0.159462	1.4919		0.134406	1.47422		0.134406	1.47422		0.134406	1.47422
	1650	Protein DPCD	DPCD	Q9BVM2		0.986832	-1.01859		0.793847	-1.11541		0.840272	-1.07287		0.264686	1.22755		0.39696	1.18073		0.264686	1.22755		0.170128	-1.25037		0.142201	-1.317		0.142201	-1.317		1	NaN		1	NaN		1	NaN		1	NaN		1	NaN		1	NaN
	1651	Gamma-glutamylaminecyclotransferase	GGACT	Q9BVM4		0.095341	-1.72636		1	-1.50983		0.095341	-1.72636		0.397334	-1.67518		1	-1.46507		0.397334	-1.67518		0.702991	-1.03055		0.702991	-1.03055		0.702991	-1.03055		1	1.6197		1	1.6197		1	1.6197		1	2.77417		1	2.77417		1	2.77417
	1652	Acetyl-CoA acetyltransferase, cytosolic	ACAT2	Q9BWD1		0.456707	-1.23449		0.313763	-1.31869		0.650959	-1.17585		0.183609	1.28593		0.38667	1.14665		0.183609	1.28593		0.0036703	-1.58747		0.0102628	-1.51207		0.0102628	-1.51207		0.0965197	-1.47924		0.190005	-1.4051		0.0965197	-1.47924		0.917638	-1.01675		0.917638	-1.01675		0.917638	-1.01675
	1654	GTP-binding protein 2	GTPBP2	Q9BX10-2		1	NaN		1	NaN		1	NaN		NaN	NaN		NaN	NaN		NaN	NaN		1	NaN		1	NaN		1	NaN		0.156424	1.22663		0.192849	1.25409		0.156424	1.22663		0.682438	-1.09458		0.682438	-1.09458		0.682438	-1.09458
	1656	Sorbin and SH3 domain-containing protein 1	SORBS1	Q9BX66-9		NaN	NaN		NaN	NaN		NaN	NaN		NaN	NaN		NaN	NaN		NaN	NaN		NaN	NaN		NaN	NaN		NaN	NaN		1	1.24486		1	1.11852		1	1.24486		1	1.5006		1	1.5006		1	1.5006
	1657	N-acetylneuraminate lyase	NPL	Q9BXD5		0.897645	-1.01437		0.897645	-1.01437		0.897645	-1.01437		0.536676	-1.15933		0.536676	-1.15933		0.536676	-1.15933		0.592525	1.14291		0.592525	1.14291		0.592525	1.14291		1	-1.12489		1	-1.12489		1	-1.12489		1	1.15895		1	1.15895		1	1.15895
	1658	N-alpha-acetyltransferase 15, NatA auxiliary subunit	NAA15	Q9BXJ9		NaN	NaN		NaN	NaN		NaN	NaN		NaN	NaN		NaN	NaN		NaN	NaN		NaN	NaN		NaN	NaN		NaN	NaN		0.279566	1.40189		1	1.45683		0.279566	1.40189		0.205247	1.82766		0.205247	1.82766		0.205247	1.82766
	1659	Hemogen	HEMGN	Q9BXL5		NaN	NaN		NaN	NaN		NaN	NaN		NaN	NaN		NaN	NaN		NaN	NaN		NaN	NaN		NaN	NaN		NaN	NaN		1	1.49402		1	1.49402		1	1.49402		0.612968	1.26389		0.612968	1.26389		0.612968	1.26389
	1661	AP-1 complex subunit mu-1	AP1M1	Q9BXS5		1	1.23491		1	1.23491		1	1.23491		1	NaN		1	NaN		1	NaN		1	NaN		1	NaN		1	NaN		NaN	NaN		NaN	NaN		NaN	NaN		1	NaN		1	NaN		1	NaN
	1663	Charged multivesicular body protein 4a	CHMP4A	Q9BY43		0.420039	1.19274		0.281967	1.38528		0.407724	1.2473		0.721556	-1.09399		0.92797	1.0152		0.721556	-1.09399		0.211772	1.30485		0.223605	1.36453		0.223605	1.36453		0.42027	1.20842		0.42027	1.20842		0.42027	1.20842		0.933405	1.08354		0.933405	1.08354		0.933405	1.08354
	1664	Eukaryotic translation initiation factor 2A	EIF2A	Q9BY44-3		NaN	NaN		NaN	NaN		NaN	NaN		NaN	NaN		NaN	NaN		NaN	NaN		NaN	NaN		NaN	NaN		NaN	NaN		1	-1.26682		1	-1.26682		1	-1.26682		1	-1.04771		1	-1.04771		1	-1.04771
	1666	Pantothenate kinase 2, mitochondrial	PANK2	Q9BZ23-3		1	1.05743		1	1.03904		1	1.05743		1	NaN		1	NaN		1	NaN		1	NaN		1	NaN		1	NaN		1	1.12655		1	1.12655		1	1.12655		1	NaN		1	NaN		1	NaN
	1668	Tether containing UBX domain for GLUT4	ASPSCR1	Q9BZE9		1	1.2768		1	1.2768		1	1.2768		1	1.44112		1	1.44112		1	1.44112		1	-1.12869		1	-1.12869		1	-1.12869		1	1.37109		1	1.48072		1	1.37109		1	1.02082		1	1.02082		1	1.02082
	1671	UBX domain-containing protein 6	UBXN6	Q9BZV1		1	-1.13928		1	-1.13928		1	-1.13928		1	-1.02688		1	-1.02688		1	-1.02688		1	-1.10947		1	-1.10947		1	-1.10947		1	-1.12899		1	1.04993		1	-1.12899		1	1.28471		1	1.28471		1	1.28471
	1672	E2/E3 hybrid ubiquitin-protein ligase UBE2O	UBE2O	Q9C0C9		0.550394	-1.10918		0.656847	-1.11104		0.738434	-1.06679		0.0970198	-1.73216		0.138268	-1.80401		0.0970198	-1.73216		0.143854	1.56165		0.189643	1.62371		0.189643	1.62371		0.370973	1.29404		0.868164	-1.01297		0.958648	-0.996631		0.500364	1.13855		0.441939	-1.13274		0.441939	-1.13274
	1673	Exportin-4	XPO4	Q9C0E2		1	NaN		1	NaN		1	NaN		1	-1.29371		1	-1.29371		1	-1.29371		1	NaN		1	NaN		1	NaN		1	1.24604		1	1.24604		1	1.24604		1	1.573		1	1.573		1	1.573
	1675	UPF0687 protein C20orf27	C20orf27	Q9GZN8		0.186857	-1.27913		0.271954	-1.24445		0.389132	-1.16899		0.150622	-1.47581		0.164419	-1.57107		0.150622	-1.47581		0.49465	1.15376		0.384058	1.26246		0.384058	1.26246		0.269557	-1.29509		0.269557	-1.29509		0.269557	-1.29509		0.0608839	-1.74785		0.0608839	-1.74785		0.0608839	-1.74785
	1676	PITH domain-containing protein 1	PITHD1	Q9GZP4-2		0.681803	1.08972		0.590234	1.13934		0.441533	1.18034		0.763658	-1.05919		0.704694	-1.09731		0.763658	-1.05919		0.496638	1.15423		0.325397	1.25021		0.325397	1.25021		0.466471	1.13221		0.364997	-1.08311		0.783828	-1.01878		0.471393	1.1201		0.669526	-1.02979		0.669526	-1.02979
	1677	WD repeat-containing protein 61	WDR61	Q9GZS3		1	NaN		1	NaN		1	NaN		1	NaN		1	NaN		1	NaN		1	-1.00681		1	-1.00681		1	-1.00681		1	-1.08504		1	-1.08504		1	-1.08504		0.970408	-1.01263		0.970408	-1.01263		0.970408	-1.01263
	1678	NIF3-like protein 1	NIF3L1	Q9GZT8-2		0.399626	-1.29731		0.641944	-1.18353		0.677294	-1.09226		0.377668	1.40216		0.553354	1.29403		0.377668	1.40216		0.173159	-1.81905		0.342963	-1.53153		0.342963	-1.53153		0.730814	-1.03832		0.482589	1.48828		0.345922	1.45879		0.700582	-1.03269		0.27736	1.46674		0.27736	1.46674
	1680	Ubiquitin-like modifier-activating enzyme 5	UBA5	Q9GZZ9		0.205779	1.76491		0.40075	1.49337		0.205779	1.76491		0.257747	1.56319		0.478538	1.32268		0.257747	1.56319		0.541423	1.12905		0.541423	1.12905		0.541423	1.12905		1	1.3692		1	1.3692		1	1.3692		0.264037	1.12137		0.264037	1.12137		0.264037	1.12137
	1681	Phospholysine phosphohistidine inorganic pyrophosphate phosphatase	LHPP	Q9H008		0.590913	1.40316		0.590913	1.40316		0.590913	1.40316		0.487778	1.21822		0.487778	1.21822		0.487778	1.21822		0.909964	1.15182		0.909964	1.15182		0.909964	1.15182		0.274886	-1.4377		0.274886	-1.4377		0.274886	-1.4377		0.549045	-1.15545		0.549045	-1.15545		0.549045	-1.15545
	1682	Cytosolic 5-nucleotidase 3A	NT5C3A	Q9H0P0-1		0.292171	-1.41408		0.177176	-1.36158		0.624398	-1.17876		0.35731	-1.38342		0.277439	-1.59797		0.35731	-1.38342		0.83498	-1.02216		0.555161	1.17362		0.555161	1.17362		0.222962	1.51619		0.439778	1.34339		0.467394	1.23999		0.0648036	2.04869		0.124057	1.67549		0.124057	1.67549
	1685	Ras-related protein Rab-1B	RAB1B	Q9H0U4		0.355694	-1.5295		0.355694	-1.5295		0.355694	-1.5295		0.311255	1.30677		0.311255	1.30677		0.311255	1.30677		0.165957	-1.9987		0.165957	-1.9987		0.165957	-1.9987		0.58894	1.57897		0.593816	-1.07595		0.58894	1.57897		0.0719588	1.95778		0.0719588	1.95778		0.0719588	1.95778
	1690	STE20-like serine/threonine-protein kinase	SLK	Q9H2G2-2		0.44864	-1.31917		0.313648	-1.41081		0.729847	-1.1567		0.605989	-1.23521		0.266039	-1.50657		0.605989	-1.23521		0.811968	-1.06797		0.839635	1.06788		0.839635	1.06788		0.484901	-1.22279		0.991512	-1.01554		0.484901	-1.22279		0.692505	1.05882		0.692505	1.05882		0.692505	1.05882
	1691	Peptidyl-prolyl cis-trans isomerase-like 3	PPIL3	Q9H2H8		0.374001	1.39094		0.374001	1.39094		0.374001	1.39094		0.72136	1.08648		0.72136	1.08648		0.72136	1.08648		0.436555	1.28023		0.436555	1.28023		0.436555	1.28023		1	-1.43489		1	-1.4223		1	-1.43489		1	-1.35822		1	-1.35822		1	-1.35822
	1692	Serine/threonine-protein kinase TAO3	TAOK3	Q9H2K8		1	NaN		1	NaN		1	NaN		1	NaN		1	NaN		1	NaN		NaN	NaN		NaN	NaN		NaN	NaN		1	1.83538		1	1.83538		1	1.83538		1	1.52717		1	1.52717		1	1.52717
	1695	Probable serine carboxypeptidase CPVL	CPVL	Q9H3G5		1	NaN		1	NaN		1	NaN		NaN	NaN		NaN	NaN		NaN	NaN		1	NaN		1	NaN		1	NaN		0.253284	1.75623		0.457552	1.79755		0.318706	1.83565		0.0340686	2.59155		0.0710726	2.70876		0.0710726	2.70876
	1697	BolA-like protein 2	BOLA2	Q9H3K6		0.747532	-1.28827		0.3387	-1.40106		0.993022	-1.12629		0.663659	1.0339		0.484023	-1.20318		0.663659	1.0339		0.283489	-1.33194		0.505969	-1.16447		0.505969	-1.16447		0.507255	-1.18524		0.507255	-1.18524		0.507255	-1.18524		0.464331	1.30312		0.464331	1.30312		0.464331	1.30312
	1701	Charged multivesicular body protein 4b	CHMP4B	Q9H444		0.65188	-1.10023		0.65188	-1.10023		0.65188	-1.10023		1	-1.41613		1	-1.41613		1	-1.41613		1	1.28712		1	1.28712		1	1.28712		0.274491	-1.23359		0.429206	-1.18917		0.274491	-1.23359		0.71935	1.13674		0.71935	1.13674		0.71935	1.13674
	1703	Fructosamine-3-kinase	FN3K	Q9H479		0.375716	-1.30952		0.46871	-1.24114		0.46871	-1.24114		0.182529	-1.37088		0.182529	-1.37088		0.182529	-1.37088		0.872509	1.04686		0.904167	1.10454		0.904167	1.10454		0.992892	-1.01658		0.226394	-1.45447		0.431077	-1.22029		0.369525	1.22282		0.902527	1.0187		0.902527	1.0187
	1704	Serine/threonine-protein kinase WNK1	WNK1	Q9H4A3-2		0.659284	-1.1589		0.777677	-1.14093		0.961812	-1.03925		0.979906	-1.03174		0.77967	-1.13268		0.979906	-1.03174		0.580364	-1.12326		0.931575	-1.00728		0.931575	-1.00728		0.675847	1.06512		0.753394	1.06015		0.675847	1.06512		0.204123	1.28453		0.204123	1.28453		0.204123	1.28453
	1705	Aminopeptidase B	RNPEP	Q9H4A4		0.291373	1.20554		0.075566	1.38505		0.291373	1.20554		0.501358	-1.17887		0.782917	-1.02609		0.501358	-1.17887		0.219009	1.42118		0.219009	1.42118		0.219009	1.42118		0.160086	-1.2882		0.160086	-1.2882		0.160086	-1.2882		0.544905	-1.10545		0.544905	-1.10545		0.544905	-1.10545
	1706	Golgi-associated plant pathogenesis-related protein 1	GLIPR2	Q9H4G4		0.989324	1.02527		0.633007	1.11539		0.601028	1.10772		0.825412	-1.00934		0.883429	-1.00239		0.825412	-1.00934		0.854449	1.03485		0.648321	1.11806		0.648321	1.11806		0.88173	1.01454		0.981305	-1.00275		0.88173	1.01454		0.748283	-1.0656		0.748283	-1.0656		0.748283	-1.0656
	1707	EH domain-containing protein 1	EHD1	Q9H4M9		0.511413	1.24737		0.655963	1.12543		0.511413	1.24737		0.580475	-1.36064		0.562488	-1.50806		0.580475	-1.36064		0.273357	1.69721		0.273357	1.69721		0.273357	1.69721		0.52101	1.0843		0.804734	1.02926		0.52101	1.0843		0.449043	1.2489		0.449043	1.2489		0.449043	1.2489
	1713	Methyltransferase-like protein 7A	METTL7A	Q9H8H3		0.961868	-1.14972		0.71261	1.10623		0.961868	-1.14972		0.247327	-2.19449		0.390564	-1.72543		0.247327	-2.19449		0.151384	1.90872		0.151384	1.90872		0.151384	1.90872		1	-1.05782		1	-1.05782		1	-1.05782		1	-1.17372		1	-1.17372		1	-1.17372
	1714	Protein FAM188A	FAM188A	Q9H8M7		0.188685	-2.07308		0.188685	-2.07308		0.188685	-2.07308		0.499699	-1.4113		0.499699	-1.4113		0.499699	-1.4113		0.334145	-1.46891		0.334145	-1.46891		0.334145	-1.46891		0.635767	1.20368		0.635767	1.20368		0.635767	1.20368		0.672491	1.41982		0.672491	1.41982		0.672491	1.41982
	1715	Hematological and neurological expressed 1-like protein	HN1L	Q9H910-2		NaN	NaN		NaN	NaN		NaN	NaN		NaN	NaN		NaN	NaN		NaN	NaN		NaN	NaN		NaN	NaN		NaN	NaN		0.898055	1.11987		0.898055	1.11987		0.898055	1.11987		0.253315	1.26386		0.253315	1.26386		0.253315	1.26386
	1717	Leucine-rich repeat-containing protein 40	LRRC40	Q9H9A6		0.0663855	-2.05162		0.141422	-1.93908		0.0663855	-2.05162		0.0288549	-3.35804		0.0730643	-3.17382		0.0288549	-3.35804		0.0604855	1.63677		0.0604855	1.63677		0.0604855	1.63677		0.181408	1.66376		0.473955	1.45895		0.467471	1.36939		0.109801	1.52223		0.21328	1.2529		0.21328	1.2529
	1718	Sideroflexin-1	SFXN1	Q9H9B4		NaN	NaN		NaN	NaN		NaN	NaN		NaN	NaN		NaN	NaN		NaN	NaN		NaN	NaN		NaN	NaN		NaN	NaN		1	NaN		1	NaN		1	NaN		1	NaN		1	NaN		1	NaN
	1720	COP9 signalosome complex subunit 7b	COPS7B	Q9H9Q2		0.332204	1.22278		0.332204	1.22278		0.332204	1.22278		0.190206	1.28348		0.190206	1.28348		0.190206	1.28348		0.769641	-1.04964		0.769641	-1.04964		0.769641	-1.04964		0.942891	1.01555		0.963318	1.0296		0.942891	1.01555		0.626259	-1.05415		0.626259	-1.05415		0.626259	-1.05415
	1721	Elongator complex protein 3	ELP3	Q9H9T3-2		NaN	NaN		NaN	NaN		NaN	NaN		NaN	NaN		NaN	NaN		NaN	NaN		NaN	NaN		NaN	NaN		NaN	NaN		1	1.02533		1	1.02533		1	1.02533		0.0826888	1.54065		0.0826888	1.54065		0.0826888	1.54065
	1722	Ketosamine-3-kinase	FN3KRP	Q9HA64		0.421654	-1.17253		0.714364	-1.02755		0.714364	-1.02755		0.846273	1.02722		0.846273	1.02722		0.846273	1.02722		0.604547	-1.20445		0.902227	-1.05552		0.902227	-1.05552		0.779432	1.05553		0.923633	-1.04095		0.779432	1.05553		0.8076	-1.03948		0.8076	-1.03948		0.8076	-1.03948
	1723	TBC1 domain family member 17	TBC1D17	Q9HA65-3		0.328641	1.41145		1	1.13805		1	1.13805		0.381758	1.29991		0.381758	1.29991		0.381758	1.29991		0.753203	1.08581		1	-1.14222		1	-1.14222		0.321896	-1.35784		0.321896	-1.35784		0.321896	-1.35784		0.112303	-1.62887		0.112303	-1.62887		0.112303	-1.62887
	1724	Phosphopantothenate--cysteine ligase	PPCS	Q9HAB8		0.327036	1.23366		0.986537	1.00848		0.417985	1.23542		0.850854	-1.05972		0.360127	-1.29819		0.850854	-1.05972		0.195778	1.30733		0.275777	1.3092		0.275777	1.3092		0.401287	1.27023		0.590643	1.20064		0.401287	1.27023		0.285541	1.25839		0.285541	1.25839		0.285541	1.25839
	1726	UPF0160 protein MYG1, mitochondrial	C12orf10	Q9HB07		1	-1.75559		1	NaN		1	-1.75559		1	-1.14073		1	NaN		1	-1.14073		1	-1.53901		1	-1.53901		1	-1.53901		0.0728238	-1.54976		0.180706	-1.44278		0.0945571	-1.62318		0.515023	-1.09613		0.429321	-1.14806		0.429321	-1.14806
	1729	Beta-parvin	PARVB	Q9HBI1		NaN	NaN		NaN	NaN		NaN	NaN		NaN	NaN		NaN	NaN		NaN	NaN		NaN	NaN		NaN	NaN		NaN	NaN		1	-1.40317		1	-1.40317		1	-1.40317		1	-1.26813		1	-1.26813		1	-1.26813
	1730	Tensin-1	TNS1	Q9HBL0		0.862829	1.39123		0.993227	1.37142		0.764724	1.63198		0.557708	1.19694		0.847679	1.00584		0.557708	1.19694		0.815159	1.16233		0.935097	1.36346		0.935097	1.36346		0.194914	1.9301		0.213111	2.16468		0.194914	1.9301		0.149674	1.93692		0.149674	1.93692		0.149674	1.93692
	1731	Kinetochore protein Spc25	SPC25	Q9HBM1		NaN	NaN		NaN	NaN		NaN	NaN		NaN	NaN		NaN	NaN		NaN	NaN		NaN	NaN		NaN	NaN		NaN	NaN		1	-1.74221		1	-1.74221		1	-1.74221		1	1.38171		1	1.38171		1	1.38171
	1732	Glyoxalase domain-containing protein 4	GLOD4	Q9HC38-2		0.745176	1.07307		0.317907	1.12633		0.173687	1.19872		0.397967	1.11642		0.719648	1.049		0.397967	1.11642		0.735188	-1.0404		0.48033	1.07372		0.48033	1.07372		0.789291	-1.05299		0.80703	1.02847		0.789291	-1.05299		0.489247	1.11292		0.489247	1.11292		0.489247	1.11292
	1739	ATP-binding cassette sub-family B member 6, mitochondrial	ABCB6	Q9NP58-4		0.360849	-1.15107		0.612701	-1.07764		0.612701	-1.07764		0.1744	-1.2869		0.1744	-1.2869		0.1744	-1.2869		0.566545	1.118		0.402425	1.19418		0.402425	1.19418		0.856014	-1.0023		0.947983	1.02482		0.856014	-1.0023		0.883106	1.08867		0.883106	1.08867		0.883106	1.08867
	1740	Solute carrier family 40 member 1	SLC40A1	Q9NP59		0.894905	1.14615		0.963562	1.10187		0.894905	1.14615		0.532353	-1.15891		0.565754	-1.20549		0.532353	-1.15891		0.604435	1.32829		0.604435	1.32829		0.604435	1.32829		0.418362	-1.13053		0.418362	-1.13053		0.418362	-1.13053		0.740637	1.18929		0.740637	1.18929		0.740637	1.18929
	1741	Ras-related protein Rab-18	RAB18	Q9NP72		1	NaN		1	NaN		1	NaN		1	NaN		1	NaN		1	NaN		NaN	NaN		NaN	NaN		NaN	NaN		1	-1.04351		1	-1.04351		1	-1.04351		1	1.19866		1	1.19866		1	1.19866
	1742	Vacuolar protein sorting-associated protein VTA1 homolog	VTA1	Q9NP79		0.428576	1.11055		0.428576	1.11055		0.428576	1.11055		0.929381	1.05041		0.929381	1.05041		0.929381	1.05041		0.709989	1.05725		0.709989	1.05725		0.709989	1.05725		0.623504	-1.17929		0.623504	-1.17929		0.623504	-1.17929		0.225865	1.67324		0.225865	1.67324		0.225865	1.67324
	1743	Glycerophosphocholine phosphodiesterase GPCPD1	GPCPD1	Q9NPB8		1	1.06785		1	1.06785		1	1.06785		1	NaN		1	NaN		1	NaN		1	NaN		1	NaN		1	NaN		0.522543	-1.22061		0.522543	-1.22061		0.522543	-1.22061		0.53918	-1.1846		0.53918	-1.1846		0.53918	-1.1846
	1746	Synembryn-A	RIC8A	Q9NPQ8-4		0.642215	-1.06931		0.708159	-1.07021		0.642215	-1.06931		0.31291	-1.15983		0.403006	-1.1608		0.31291	-1.15983		0.851953	1.08465		0.851953	1.08465		0.851953	1.08465		0.0291791	2.0016		0.0291791	2.0016		0.0291791	2.0016		0.210839	1.68836		0.210839	1.68836		0.210839	1.68836
	1748	Leucine zipper transcription factor-like protein 1	LZTFL1	Q9NQ48-3		NaN	NaN		NaN	NaN		NaN	NaN		NaN	NaN		NaN	NaN		NaN	NaN		NaN	NaN		NaN	NaN		NaN	NaN		1	NaN		1	NaN		1	NaN		1	NaN		1	NaN		1	NaN
	1749	Reticulon-4	RTN4	Q9NQC3-2		1	NaN		1	NaN		1	NaN		1	NaN		1	NaN		1	NaN		1	-1.12033		1	-1.12033		1	-1.12033		0.473611	1.1704		0.647305	1.12679		0.473611	1.1704		0.232211	-1.29987		0.232211	-1.29987		0.232211	-1.29987
	1751	Omega-amidase NIT2	NIT2	Q9NQR4		1	1.12117		1	1.12117		1	1.12117		1	1.33962		1	1.33962		1	1.33962		0.402323	-1.19484		0.402323	-1.19484		0.402323	-1.19484		NaN	NaN		NaN	NaN		NaN	NaN		1	NaN		1	NaN		1	NaN
	1752	Xaa-Pro aminopeptidase 1	XPNPEP1	Q9NQW7-3		0.562567	-1.10696		0.845395	-1.05475		0.965049	-1.00967		0.561869	-1.10925		0.505039	-1.15878		0.561869	-1.10925		0.932512	-0.997934		0.53575	1.09862		0.53575	1.09862		0.865204	1.03449		0.930505	-1.00549		0.865204	1.03449		0.242345	1.11422		0.242345	1.11422		0.242345	1.11422
	1758	Sialic acid synthase	NANS	Q9NR45		0.724531	-1.13596		0.724531	-1.13596		0.724531	-1.13596		0.785184	1.03483		0.785184	1.03483		0.785184	1.03483		0.406912	-1.17553		0.406912	-1.17553		0.406912	-1.17553		0.10095	1.72652		0.10095	1.72652		0.10095	1.72652		0.368479	1.52046		0.368479	1.52046		0.368479	1.52046
	1759	Endophilin-B2	SH3GLB2	Q9NR46		0.490336	-1.23727		0.449697	-1.38349		0.424848	-1.31572		0.274943	-1.40666		0.307956	-1.47911		0.274943	-1.40666		0.593817	1.13691		0.804329	1.06912		0.804329	1.06912		0.349053	1.23935		0.778206	1.03424		0.862826	1.01016		0.32328	1.304		0.74875	1.06285		0.74875	1.06285
	1760	Translation initiation factor eIF-2B subunit gamma	EIF2B3	Q9NR50-3		1	-1.32368		1	-1.32368		1	-1.32368		1	1.45712		1	1.45712		1	1.45712		1	-1.92877		1	-1.92877		1	-1.92877		1	NaN		1	NaN		1	NaN		1	NaN		1	NaN		1	NaN
	1761	Muscleblind-like protein 1	MBNL1	Q9NR56-3		1	-4.09016		1	-4.09016		1	-4.09016		1	-5.46171		1	-5.46171		1	-5.46171		1	1.33533		1	1.33533		1	1.33533		1	NaN		1	NaN		1	NaN		1	NaN		1	NaN		1	NaN
	1762	CTP synthase 2	CTPS2	Q9NRF8		0.630472	1.07639		0.511069	-1.06391		0.630472	1.07639		0.836693	-1.04881		0.340121	-1.20108		0.836693	-1.04881		0.480921	1.12893		0.480921	1.12893		0.480921	1.12893		0.586493	-1.21317		0.586493	-1.21317		0.586493	-1.21317		0.982545	1.00879		0.982545	1.00879		0.982545	1.00879
	1763	ATP-binding cassette sub-family B member 10, mitochondrial	ABCB10	Q9NRK6		NaN	NaN		NaN	NaN		NaN	NaN		NaN	NaN		NaN	NaN		NaN	NaN		NaN	NaN		NaN	NaN		NaN	NaN		1	NaN		1	NaN		1	NaN		1	NaN		1	NaN		1	NaN
	1767	Heme-binding protein 1	HEBP1	Q9NRV9		0.103091	1.42185		0.252651	1.26692		0.154191	1.44255		0.563507	1.27105		0.909325	1.1163		0.563507	1.27105		0.477243	1.11865		0.525934	1.13493		0.525934	1.13493		0.139469	1.55465		0.210264	1.29687		0.157604	1.27387		0.189348	1.48651		0.330769	1.21803		0.330769	1.21803
	1768	Ras-related protein Rab-6B	RAB6B	Q9NRW1		0.845829	-1.08331		0.845829	-1.08331		0.845829	-1.08331		0.575337	-1.21322		0.575337	-1.21322		0.575337	-1.21322		0.436247	1.11992		0.436247	1.11992		0.436247	1.11992		0.332421	1.28368		0.572105	1.12042		0.332421	1.28368		0.400226	1.32969		0.400226	1.32969		0.400226	1.32969
	1769	14 kDa phosphohistidine phosphatase	PHPT1	Q9NRX4		0.959473	-1.02233		0.959473	-1.02233		0.959473	-1.02233		0.677738	1.20153		0.677738	1.20153		0.677738	1.20153		0.724399	-1.22836		0.724399	-1.22836		0.724399	-1.22836		1	-1.1742		1	-1.1742		1	-1.1742		1	1.31822		1	1.31822		1	1.31822
	1770	Protein FAM114A2	FAM114A2	Q9NRY5		0.785124	1.0889		0.476787	1.1741		0.318967	1.21158		0.245439	-1.20567		0.25908	-1.24415		0.245439	-1.20567		0.283973	1.31286		0.13674	1.46076		0.13674	1.46076		0.224997	1.13149		0.363193	1.11283		0.224997	1.13149		0.48323	-1.13596		0.48323	-1.13596		0.48323	-1.13596
	1771	LanC-like protein 2	LANCL2	Q9NS86		0.978158	-1.05773		0.978158	-1.05773		0.978158	-1.05773		0.763632	-1.13559		0.763632	-1.13559		0.763632	-1.13559		0.753461	1.07361		0.753461	1.07361		0.753461	1.07361		0.569875	-1.1646		0.580087	-1.18964		0.569875	-1.1646		0.0409215	1.41421		0.0409215	1.41421		0.0409215	1.41421
	1772	Phenylalanine--tRNA ligase beta subunit	FARSB	Q9NSD9		1	3.75997		1	3.75997		1	3.75997		1	1.44758		1	1.44758		1	1.44758		1	2.59741		1	2.59741		1	2.59741		0.614739	1.12686		0.998469	1.01685		0.696989	-1.1175		0.281331	1.42203		0.612032	1.12925		0.612032	1.12925
	1774	BMP-2-inducible protein kinase	BMP2K	Q9NSY1		0.0751499	-1.45671		0.140803	-1.44749		0.0751499	-1.45671		0.0703531	-1.53776		0.133061	-1.52803		0.0703531	-1.53776		0.823962	1.05564		0.823962	1.05564		0.823962	1.05564		0.62386	-1.05704		0.81937	1.05291		0.62386	-1.05704		0.178261	1.46994		0.178261	1.46994		0.178261	1.46994
	1775	Ubiquitin-like-conjugating enzyme ATG3	ATG3	Q9NT62		0.935251	1.01681		0.989587	-1.01281		0.954139	-1.01434		0.431342	-1.34852		0.545484	-1.34649		0.431342	-1.34852		0.366987	1.37119		0.509711	1.32946		0.509711	1.32946		0.942983	1.04239		0.946299	1.01349		0.942983	1.04239		0.288049	1.20109		0.288049	1.20109		0.288049	1.20109
	1776	Structural maintenance of chromosomes protein 4	SMC4	Q9NTJ3		0.156415	3.1017		0.326031	2.54875		0.326031	2.54875		0.257733	3.35744		0.257733	3.35744		0.257733	3.35744		0.80955	-1.08245		0.550239	-1.31729		0.550239	-1.31729		0.203862	1.6552		0.12348	1.89252		0.203862	1.6552		0.0252026	2.70296		0.0252026	2.70296		0.0252026	2.70296
	1779	Obg-like ATPase 1	OLA1	Q9NTK5		0.296177	-1.16789		0.577545	-1.12337		0.534908	-1.10911		0.96753	-1.00828		0.985344	-1.02124		0.96753	-1.00828		0.121259	-1.1583		0.254142	-1.10001		0.254142	-1.10001		0.558008	1.08061		0.375689	-1.09321		0.210292	-1.15673		0.43302	1.17113		0.427469	-1.06732		0.427469	-1.06732
	1780	Ethylmalonyl-CoA decarboxylase	ECHDC1	Q9NTX5-3		0.983378	-1.01952		0.383034	1.14563		0.983378	-1.01952		0.913907	-0.996036		0.349398	1.17265		0.913907	-0.996036		0.91705	-1.02358		0.91705	-1.02358		0.91705	-1.02358		1	-1.11118		1	-1.11118		1	-1.11118		1	-1.42016		1	-1.42016		1	-1.42016
	1781	Acetyl-coenzyme A synthetase 2-like, mitochondrial	ACSS1	Q9NUB1-2		NaN	NaN		NaN	NaN		NaN	NaN		NaN	NaN		NaN	NaN		NaN	NaN		NaN	NaN		NaN	NaN		NaN	NaN		1	NaN		1	NaN		1	NaN		1	NaN		1	NaN		1	NaN
	1782	Protein FAM49B	FAM49B	Q9NUQ9		0.188082	1.1771		0.188082	1.1771		0.188082	1.1771		0.206651	-1.51352		0.206651	-1.51352		0.206651	-1.51352		0.126181	1.78157		0.126181	1.78157		0.126181	1.78157		1	1.24093		1	1.24093		1	1.24093		1	1.05128		1	1.05128		1	1.05128
	1783	ATP-dependent RNA helicase DDX19A	DDX19A	Q9NUU7		1	NaN		1	NaN		1	NaN		1	-2.05252		1	-2.05252		1	-2.05252		1	NaN		1	NaN		1	NaN		0.695286	-1.08943		0.554445	-1.19387		0.695286	-1.08943		0.445191	-1.21214		0.445191	-1.21214		0.445191	-1.21214
	1785	Exocyst complex component 1	EXOC1	Q9NV70-2		NaN	NaN		NaN	NaN		NaN	NaN		NaN	NaN		NaN	NaN		NaN	NaN		NaN	NaN		NaN	NaN		NaN	NaN		1	-1.44789		1	-1.44789		1	-1.44789		1	-1.20546		1	-1.20546		1	-1.20546
	1786	Septin-11	40787	Q9NVA2		NaN	NaN		NaN	NaN		NaN	NaN		NaN	NaN		NaN	NaN		NaN	NaN		NaN	NaN		NaN	NaN		NaN	NaN		0.368178	1.31301		0.595886	1.08678		0.368178	1.31301		0.805814	1.04662		0.805814	1.04662		0.805814	1.04662
	1787	Pantothenate kinase 4	PANK4	Q9NVE7		0.877182	-0.995976		0.877182	-0.995976		0.877182	-0.995976		1	NaN		1	NaN		1	NaN		1	NaN		1	NaN		1	NaN		0.241097	1.26745		0.432156	1.17231		0.4947	1.1089		0.434795	1.16805		0.790672	1.02193		0.790672	1.02193
	1791	Pyridoxine-5-phosphate oxidase	PNPO	Q9NVS9		0.249755	1.33005		0.263036	1.5835		0.375738	1.32852		0.0962045	1.80168		0.0787055	2.14747		0.0962045	1.80168		0.114273	-1.3546		0.21485	-1.35615		0.21485	-1.35615		0.48008	1.14344		0.442518	1.20011		0.48008	1.14344		0.605526	1.07564		0.605526	1.07564		0.605526	1.07564
	1792	Adaptin ear-binding coat-associated protein 2	NECAP2	Q9NVZ3		1	-1.11363		1	-1.11363		1	-1.11363		0.366925	-1.37777		0.366925	-1.37777		0.366925	-1.37777		1	1.23719		1	1.23719		1	1.23719		0.567986	1.12402		0.567986	1.12402		0.567986	1.12402		0.249144	1.51687		0.249144	1.51687		0.249144	1.51687
	1794	UPF0587 protein C1orf123	C1orf123	Q9NWV4		0.237344	-1.26265		0.237344	-1.26265		0.237344	-1.26265		0.341213	-1.39028		0.341213	-1.39028		0.341213	-1.39028		0.685303	1.10108		0.685303	1.10108		0.685303	1.10108		1	1.08554		1	1.08554		1	1.08554		1	-1		1	-1		1	-1
	1796	Probable tRNA(His) guanylyltransferase	THG1L	Q9NWX6		0.00984586	1.35923		0.00984586	1.35923		0.00984586	1.35923		0.173184	-1.20931		0.173184	-1.20931		0.173184	-1.20931		0.0289532	1.64372		0.0289532	1.64372		0.0289532	1.64372		1	-1.09901		1	-1.09901		1	-1.09901		1	-1.26051		1	-1.26051		1	-1.26051
	1798	Poly(ADP-ribose) glycohydrolase ARH3	ADPRHL2	Q9NX46		0.408382	1.25084		0.282708	1.42435		0.408382	1.25084		0.44085	1.13214		0.172127	1.28918		0.44085	1.13214		0.722303	1.10485		0.722303	1.10485		0.722303	1.10485		0.711307	-1.07812		0.386077	-1.24882		0.711307	-1.07812		0.764223	1.01883		0.764223	1.01883		0.764223	1.01883
	1801	Nuclear distribution protein nudE homolog 1	NDE1	Q9NXR1		1	-1.13286		1	-1.13286		1	-1.13286		1	-1.04291		1	-1.04291		1	-1.04291		1	-1.08625		1	-1.08625		1	-1.08625		0.718066	1.1924		0.509687	-1.08011		0.718066	1.1924		0.477406	-1.13049		0.477406	-1.13049		0.477406	-1.13049
	1803	Dipeptidyl peptidase 3	DPP3	Q9NY33		0.5972	1.07548		0.596466	1.10379		0.490893	1.1444		0.577536	1.14902		0.670879	1.10825		0.577536	1.14902		0.866254	-1.06837		0.868366	-1.00404		0.868366	-1.00404		0.349429	1.23069		0.902883	-0.999041		0.811302	1.01787		0.164961	1.4801		0.279729	1.22415		0.279729	1.22415
	1804	Telomeric repeat-binding factor 2-interacting protein 1	TERF2IP	Q9NYB0		NaN	NaN		NaN	NaN		NaN	NaN		NaN	NaN		NaN	NaN		NaN	NaN		NaN	NaN		NaN	NaN		NaN	NaN		0.0726012	1.5319		0.147413	1.28638		0.0702965	1.32351		0.235089	1.39034		0.498743	1.2012		0.498743	1.2012
	1805	Mitogen-activated protein kinase kinase kinase MLT	ZAK	Q9NYL2		1	-1.06816		1	-1.06816		1	-1.06816		1	NaN		1	NaN		1	NaN		1	NaN		1	NaN		1	NaN		NaN	NaN		NaN	NaN		NaN	NaN		1	NaN		1	NaN		1	NaN
	1807	Pleckstrin-2	PLEK2	Q9NYT0		NaN	NaN		NaN	NaN		NaN	NaN		NaN	NaN		NaN	NaN		NaN	NaN		NaN	NaN		NaN	NaN		NaN	NaN		1	2.43111		1	2.43111		1	2.43111		1	2.25848		1	2.25848		1	2.25848
	1808	UDP-glucose:glycoprotein glucosyltransferase 1	UGGT1	Q9NYU2-2		0.280759	1.45972		0.280759	1.45972		0.280759	1.45972		1	NaN		1	NaN		1	NaN		1	NaN		1	NaN		1	NaN		0.0558622	1.34628		0.0558622	1.34628		0.0558622	1.34628		0.845439	1.0743		0.845439	1.0743		0.845439	1.0743
	1809	Mitoferrin-1	SLC25A37	Q9NYZ2		NaN	NaN		NaN	NaN		NaN	NaN		NaN	NaN		NaN	NaN		NaN	NaN		NaN	NaN		NaN	NaN		NaN	NaN		NaN	NaN		NaN	NaN		NaN	NaN		1	NaN		1	NaN		1	NaN
	1812	Alpha-hemoglobin-stabilizing protein	AHSP	Q9NZD4		1	NaN		1	NaN		1	NaN		1	NaN		1	NaN		1	NaN		1	-1.73988		1	-1.73988		1	-1.73988		1	1.26226		1	1.26226		1	1.26226		1	1.05744		1	1.05744		1	1.05744
	1813	Diphosphoinositol polyphosphate phosphohydrolase 2	NUDT4	Q9NZJ9		NaN	NaN		NaN	NaN		NaN	NaN		1	NaN		1	NaN		1	NaN		1	NaN		1	NaN		1	NaN		0.27117	1.15705		0.27117	1.15705		0.27117	1.15705		0.285695	-1.41123		0.285695	-1.41123		0.285695	-1.41123
	1814	Methionine adenosyltransferase 2 subunit beta	MAT2B	Q9NZL9		0.650121	1.06329		0.989455	-1.00677		0.650121	1.06329		0.041366	-1.6883		0.0675983	-1.80731		0.041366	-1.6883		0.021429	1.79515		0.021429	1.79515		0.021429	1.79515		0.914568	1.07885		0.292784	1.30673		0.914568	1.07885		0.708816	1.07979		0.708816	1.07979		0.708816	1.07979
	1817	Calmodulin-like protein 5	CALML5	Q9NZT1		0.0821307	3.85467		0.127981	2.92923		0.127981	2.92923		0.374275	1.83611		0.374275	1.83611		0.374275	1.83611		0.309904	2.09937		0.490689	1.59535		0.490689	1.59535		0.694355	-3.44484		0.256365	1.75457		0.256365	1.75457		0.444986	-5.10149		0.847743	1.1848		0.847743	1.1848
	1820	Charged multivesicular body protein 5	CHMP5	Q9NZZ3		0.00806685	1.48575		0.00806685	1.48575		0.00806685	1.48575		1	-1.29264		1	-1.29264		1	-1.29264		1	1.92054		1	1.92054		1	1.92054		1	NaN		1	NaN		1	NaN		1	NaN		1	NaN		1	NaN
	1822	E3 ubiquitin-protein ligase KCMF1	KCMF1	Q9P0J7		0.873288	1.009		0.84625	-1.00805		0.873288	1.009		0.170932	-1.24415		0.218685	-1.26546		0.170932	-1.24415		0.436977	1.25535		0.436977	1.25535		0.436977	1.25535		0.861085	1.07608		0.80855	1.11792		0.861085	1.07608		0.758787	-1.0266		0.758787	-1.0266		0.758787	-1.0266
	1823	Calcium-binding and coiled-coil domain-containing protein 1	CALCOCO1	Q9P1Z2-2		1	NaN		1	NaN		1	NaN		NaN	NaN		NaN	NaN		NaN	NaN		1	NaN		1	NaN		1	NaN		0.420471	1.30114		0.462202	1.36327		0.420471	1.30114		0.624819	1.27981		0.624819	1.27981		0.624819	1.27981
	1826	Leucine--tRNA ligase, cytoplasmic	LARS	Q9P2J5		1	NaN		1	NaN		1	NaN		1	NaN		1	NaN		1	NaN		NaN	NaN		NaN	NaN		NaN	NaN		0.237074	1.58522		0.553729	1.17301		0.584421	1.13163		0.215444	2.08288		0.579565	1.4869		0.579565	1.4869
	1828	Rabankyrin-5	ANKFY1	Q9P2R3		0.39362	1.13091		0.77285	1.05947		0.602341	1.09219		0.952311	1.0707		0.961623	1.03864		0.952311	1.0707		0.684164	1.05623		0.825607	1.02006		0.825607	1.02006		0.10735	1.69191		0.119444	1.82684		0.10735	1.69191		0.132625	1.55788		0.132625	1.55788		0.132625	1.55788
	1831	Epidermal growth factor receptor substrate 15-like 1	EPS15L1	Q9UBC2-3		0.689714	1.29187		0.689714	1.29187		0.689714	1.29187		0.839894	1.1159		0.839894	1.1159		0.839894	1.1159		0.838061	1.15769		0.838061	1.15769		0.838061	1.15769		0.56227	1.07181		0.56227	1.07181		0.56227	1.07181		0.835058	1.06284		0.835058	1.06284		0.835058	1.06284
	1833	Histone deacetylase 6	HDAC6	Q9UBN7		1	1.01743		1	1.05303		1	1.01743		1	NaN		1	NaN		1	NaN		1	NaN		1	NaN		1	NaN		0.932386	1.07677		0.319015	1.25019		0.932386	1.07677		0.00492289	1.91912		0.00492289	1.91912		0.00492289	1.91912
	1834	Vacuolar protein sorting-associated protein 29	VPS29	Q9UBQ0		0.218467	1.4585		0.218467	1.4585		0.218467	1.4585		0.858842	1.13103		0.858842	1.13103		0.858842	1.13103		0.588701	1.28954		0.588701	1.28954		0.588701	1.28954		0.532631	1.19908		0.573436	1.2912		0.532631	1.19908		0.329723	1.33914		0.329723	1.33914		0.329723	1.33914
	1835	Glyoxylate reductase/hydroxypyruvate reductase	GRHPR	Q9UBQ7		0.21395	-1.33356		0.437743	-1.25429		0.338151	-1.26013		0.382355	-1.16669		0.481236	-1.16128		0.382355	-1.16669		0.61791	-1.14303		0.748461	-1.08009		0.748461	-1.08009		0.0915171	-1.55312		0.173811	-1.40419		0.0915171	-1.55312		0.479511	-1.11955		0.479511	-1.11955		0.479511	-1.11955
	1836	Cathepsin Z	CTSZ	Q9UBR2		NaN	NaN		NaN	NaN		NaN	NaN		NaN	NaN		NaN	NaN		NaN	NaN		NaN	NaN		NaN	NaN		NaN	NaN		NaN	NaN		NaN	NaN		NaN	NaN		1	NaN		1	NaN		1	NaN
	1840	COP9 signalosome complex subunit 7a	COPS7A	Q9UBW8		0.739429	-1.03965		0.97097	1.01625		0.739429	-1.03965		0.104413	-1.21526		0.226766	-1.15023		0.104413	-1.21526		0.325958	1.16892		0.325958	1.16892		0.325958	1.16892		0.0854035	1.23365		0.0842839	1.12478		0.0375624	1.12915		0.217528	-1.23267		0.0648669	-1.34675		0.0648669	-1.34675
	1841	SEC14-like protein 4	SEC14L4	Q9UDX3		0.597	1.0996		0.380686	1.32309		0.455185	1.21573		0.94953	-1.04698		0.755656	1.03947		0.94953	-1.04698		0.486206	1.15126		0.266939	1.27285		0.266939	1.27285		0.6763	1.07508		0.75921	1.04588		0.836569	-1.05306		0.136156	1.34606		0.272987	1.18897		0.272987	1.18897
	1842	DnaJ homolog subfamily B member 4	DNAJB4	Q9UDY4		0.936264	1.07783		1	-1.1196		0.936264	1.07783		0.618881	-1.13963		1	-1.37523		0.618881	-1.13963		0.616863	1.22833		0.616863	1.22833		0.616863	1.22833		0.968473	1.05706		0.848838	1.02338		0.968473	1.05706		0.00439767	1.37103		0.00439767	1.37103		0.00439767	1.37103
	1843	Tripartite motif-containing protein 10	TRIM10	Q9UDY6		1	1.79035		1	2.96515		1	1.79035		1	NaN		1	NaN		1	NaN		1	NaN		1	NaN		1	NaN		0.319292	1.45716		0.358913	1.54216		0.319292	1.45716		0.497948	1.25777		0.497948	1.25777		0.497948	1.25777
	1845	Gamma-adducin	ADD3	Q9UEY8-2		1	1.61877		1	1.61877		1	1.61877		1	1.90372		1	1.90372		1	1.90372		0.410388	-1.17603		0.410388	-1.17603		0.410388	-1.17603		1	-1.01998		1	-1.16351		1	-1.01998		1	-1.02447		1	-1.02447		1	-1.02447
	1847	Signal recognition particle subunit SRP68	SRP68	Q9UHB9		NaN	NaN		NaN	NaN		NaN	NaN		NaN	NaN		NaN	NaN		NaN	NaN		NaN	NaN		NaN	NaN		NaN	NaN		0.387425	1.29796		0.298105	1.42032		0.498828	1.25017		0.529537	1.20711		0.635592	1.16267		0.635592	1.16267
	1849	Cysteine and histidine-rich domain-containing protein 1	CHORDC1	Q9UHD1		0.59109	-1.30178		0.59109	-1.30178		0.59109	-1.30178		0.859568	-1.14867		0.859568	-1.14867		0.859568	-1.14867		0.531121	-1.1333		0.531121	-1.1333		0.531121	-1.1333		0.599306	-1.12518		0.599306	-1.12518		0.599306	-1.12518		0.659829	1.13956		0.659829	1.13956		0.659829	1.13956
	1850	Serine/threonine-protein kinase TBK1	TBK1	Q9UHD2		1	1.42128		1	1.42128		1	1.42128		1	NaN		1	NaN		1	NaN		1	NaN		1	NaN		1	NaN		0.532955	1.05852		0.532955	1.05852		0.532955	1.05852		0.716293	-1.03788		0.716293	-1.03788		0.716293	-1.03788
	1853	Ubiquitin carboxyl-terminal hydrolase 25	USP25	Q9UHP3		1	NaN		1	NaN		1	NaN		1	NaN		1	NaN		1	NaN		NaN	NaN		NaN	NaN		NaN	NaN		1	NaN		1	NaN		1	NaN		1	NaN		1	NaN		1	NaN
	1857	Nuclear receptor-binding protein	NRBP1	Q9UHY1		0.950743	1.01637		0.950743	1.01637		0.950743	1.01637		0.301231	-1.19486		0.301231	-1.19486		0.301231	-1.19486		0.436285	1.21442		0.436285	1.21442		0.436285	1.21442		0.446275	1.22918		0.446275	1.22918		0.446275	1.22918		0.483262	1.07461		0.483262	1.07461		0.483262	1.07461
	1858	Enolase-phosphatase E1	ENOPH1	Q9UHY7		0.154407	-1.36039		0.403879	-1.28172		0.338974	-1.2516		0.450328	-1.16516		0.49252	-1.19321		0.450328	-1.16516		0.738449	-1.16755		0.916183	-1.07418		0.916183	-1.07418		0.758747	-1.04319		0.758747	-1.04319		0.758747	-1.04319		0.660401	-1.09697		0.660401	-1.09697		0.660401	-1.09697
	1859	Translation initiation factor eIF-2B subunit delta	EIF2B4	Q9UI10		1	-3.30037		1	-3.30037		1	-3.30037		1	-2.6571		1	-2.6571		1	-2.6571		1	-1.2421		1	-1.2421		1	-1.2421		0.457337	-1.34206		0.695156	-1.11592		0.457337	-1.34206		0.739279	-1.07995		0.739279	-1.07995		0.739279	-1.07995
	1860	V-type proton ATPase subunit H	ATP6V1H	Q9UI12-2		0.477376	1.11756		0.573157	1.04518		0.354275	1.18856		0.390537	1.2036		0.847527	1.05841		0.390537	1.2036		0.722535	-1.07699		0.950173	-1.01266		0.950173	-1.01266		0.846637	-1.06823		0.846637	-1.06823		0.846637	-1.06823		0.432942	1.15185		0.432942	1.15185		0.432942	1.15185
	1861	Importin-11	IPO11	Q9UI26		0.36175	-1.17795		0.36175	-1.17795		0.36175	-1.17795		0.255856	-2.13674		0.255856	-2.13674		0.255856	-2.13674		0.178454	1.81395		0.178454	1.81395		0.178454	1.81395		0.349774	-1.10782		0.349774	-1.10782		0.349774	-1.10782		0.937629	-1.00188		0.937629	-1.00188		0.937629	-1.00188
	1862	Exportin-7	XPO7	Q9UIA9		0.359313	-1.18871		0.842841	1.02471		0.725046	-1.0755		0.388795	-1.17431		0.685928	-1.06555		0.388795	-1.17431		0.971029	-1.01226		0.56054	1.09187		0.56054	1.09187		0.493843	1.12602		0.62052	-1.03898		0.339712	-1.08846		0.592318	1.06839		0.18553	-1.14717		0.18553	-1.14717
	1864	Leucyl-cystinyl aminopeptidase	LNPEP	Q9UIQ6-3		NaN	NaN		NaN	NaN		NaN	NaN		NaN	NaN		NaN	NaN		NaN	NaN		NaN	NaN		NaN	NaN		NaN	NaN		1	1.12899		1	1.12899		1	1.12899		0.671402	-1.18382		0.671402	-1.18382		0.671402	-1.18382
	1866	N-acetyl-D-glucosamine kinase	NAGK	Q9UJ70		0.508238	1.09523		0.672151	1.06092		0.672151	1.06092		0.21716	1.47697		0.21716	1.47697		0.21716	1.47697		0.162553	-1.34855		0.191788	-1.39216		0.191788	-1.39216		0.766802	-1.08021		0.966229	-1.03466		0.766802	-1.08021		0.490419	1.11751		0.490419	1.11751		0.490419	1.11751
	1868	Drebrin-like protein	DBNL	Q9UJU6		0.519636	-1.06276		0.690733	-1.04155		0.877414	-1.00929		0.203313	-1.30795		0.239497	-1.34975		0.203313	-1.30795		0.324514	1.23071		0.316458	1.29591		0.316458	1.29591		0.805173	-1.08853		0.738797	-1.12157		0.805173	-1.08853		0.466399	1.14598		0.466399	1.14598		0.466399	1.14598
	1872	Stomatin-like protein 2, mitochondrial	STOML2	Q9UJZ1-2		NaN	NaN		NaN	NaN		NaN	NaN		NaN	NaN		NaN	NaN		NaN	NaN		NaN	NaN		NaN	NaN		NaN	NaN		1	NaN		1	NaN		1	NaN		1	NaN		1	NaN		1	NaN
	1873	F-box only protein 9	FBXO9	Q9UK97-2		NaN	NaN		NaN	NaN		NaN	NaN		NaN	NaN		NaN	NaN		NaN	NaN		NaN	NaN		NaN	NaN		NaN	NaN		1	NaN		1	NaN		1	NaN		1	NaN		1	NaN		1	NaN
	1874	ADP-sugar pyrophosphatase	NUDT5	Q9UKK9		0.283836	-1.12569		0.705099	-1.04017		0.620556	-1.0419		0.986013	-1.00253		0.987274	-1.00087		0.986013	-1.00253		0.343375	-1.12286		0.625648	-1.03927		0.625648	-1.03927		0.281137	-1.28421		0.0361601	-1.64211		0.281137	-1.28421		0.733007	-1.04396		0.733007	-1.04396		0.733007	-1.04396
	1877	Long-chain-fatty-acid--CoA ligase 6	ACSL6	Q9UKU0-2		0.918246	1.01764		0.918246	1.01764		0.918246	1.01764		0.328368	-1.14995		0.328368	-1.14995		0.328368	-1.14995		0.728397	1.17024		0.728397	1.17024		0.728397	1.17024		0.320778	1.1413		0.320778	1.1413		0.320778	1.1413		0.781852	1.1546		0.781852	1.1546		0.781852	1.1546
	1878	Protein argonaute-2	AGO2	Q9UKV8		0.184719	1.26026		0.409273	1.17208		0.224446	1.29015		0.239616	1.25736		0.470618	1.14228		0.239616	1.25736		0.910156	-0.997695		0.776861	1.02609		0.776861	1.02609		0.310581	1.32107		0.454986	1.1791		0.693622	1.07121		0.200124	1.47835		0.384981	1.19873		0.384981	1.19873
	1879	Protein CDV3 homolog	CDV3	Q9UKY7		0.111902	-1.30151		0.111902	-1.30151		0.111902	-1.30151		0.0668437	-1.93113		0.0668437	-1.93113		0.0668437	-1.93113		0.175767	1.48376		0.175767	1.48376		0.175767	1.48376		0.799245	1.11255		0.906615	1.08745		0.799245	1.11255		0.2433	1.24641		0.2433	1.24641		0.2433	1.24641
	1880	BAG family molecular chaperone regulator 5	BAG5	Q9UL15		1	-1.6997		1	-1.6997		1	-1.6997		1	-1.09255		1	-1.09255		1	-1.09255		1	-1.55572		1	-1.55572		1	-1.55572		1	-2.47964		1	-2.47964		1	-2.47964		1	-1.40794		1	-1.40794		1	-1.40794
	1881	Ras-related protein Rab-21	RAB21	Q9UL25		0.22324	-1.45193		0.311023	-1.53528		0.22324	-1.45193		0.549882	-1.17815		0.597841	-1.24578		0.549882	-1.17815		0.801249	-1.23239		0.801249	-1.23239		0.801249	-1.23239		0.300848	1.58769		0.300848	1.58769		0.300848	1.58769		0.58292	1.34941		0.58292	1.34941		0.58292	1.34941
	1882	Proteasome activator complex subunit 2	PSME2	Q9UL46		0.583804	1.28704		0.0769762	1.58967		0.0548964	1.53188		0.267455	1.28051		0.270309	1.32882		0.267455	1.28051		0.86493	1.0051		0.436238	1.19631		0.436238	1.19631		0.335188	1.23237		0.0990365	1.42427		0.320855	1.28096		0.561402	1.08592		0.446483	1.12873		0.446483	1.12873
	1883	Aspartyl aminopeptidase	DNPEP	Q9ULA0		0.0975004	1.55381		0.0947119	1.67485		0.0975004	1.55381		0.288756	1.27529		0.219041	1.37463		0.288756	1.27529		0.533262	1.2184		0.533262	1.2184		0.533262	1.2184		0.799346	-1.07892		0.799346	-1.07892		0.799346	-1.07892		0.321033	-1.2021		0.321033	-1.2021		0.321033	-1.2021
	1885	Malignant T-cell-amplified sequence 1	MCTS1	Q9ULC4		0.176611	1.62583		0.176611	1.62583		0.176611	1.62583		0.360753	1.54494		0.360753	1.54494		0.360753	1.54494		0.78167	1.05236		0.78167	1.05236		0.78167	1.05236		1	-1.05971		1	-1.05971		1	-1.05971		0.429828	-1.40935		0.429828	-1.40935		0.429828	-1.40935
	1886	Arf-GAP with SH3 domain, ANK repeat and PH domain-containing protein 1	ASAP1	Q9ULH1		0.90733	1.05194		0.714286	1.12059		0.714286	1.12059		0.0993122	1.26325		0.0993122	1.26325		0.0993122	1.26325		0.311821	-1.20087		0.508187	-1.12731		0.508187	-1.12731		0.371231	1.21785		0.235939	1.33126		0.371231	1.21785		0.372348	1.18317		0.372348	1.18317		0.372348	1.18317
	1887	TBC1 domain family member 24	TBC1D24	Q9ULP9-2		0.947759	-1.00539		0.467717	-1.11077		0.905966	-1.03159		0.598982	1.11427		0.914545	1.03484		0.598982	1.11427		0.539304	-1.12028		0.511979	-1.14947		0.511979	-1.14947		1	-1.17539		1	-1.17539		1	-1.17539		1	-1.20451		1	-1.20451		1	-1.20451
	1888	E3 ubiquitin-protein ligase HECTD1	HECTD1	Q9ULT8		NaN	NaN		NaN	NaN		NaN	NaN		NaN	NaN		NaN	NaN		NaN	NaN		NaN	NaN		NaN	NaN		NaN	NaN		0.578086	-1.14258		0.578086	-1.14258		0.578086	-1.14258		0.0122418	1.63354		0.0122418	1.63354		0.0122418	1.63354
	1889	Coronin-1C	CORO1C	Q9ULV4		0.949017	1.04946		0.949017	1.04946		0.949017	1.04946		1	NaN		1	NaN		1	NaN		1	NaN		1	NaN		1	NaN		0.512609	1.09792		0.512609	1.09792		0.512609	1.09792		0.83706	-1.03938		0.83706	-1.03938		0.83706	-1.03938
	1891	Vacuolar protein sorting-associated protein 4A	VPS4A	Q9UN37		0.0236786	-1.17502		0.0236786	-1.17502		0.0236786	-1.17502		1	-1.73095		1	-1.73095		1	-1.73095		1	1.47312		1	1.47312		1	1.47312		0.87432	-1.01583		0.87432	-1.01583		0.87432	-1.01583		0.646757	1.08328		0.646757	1.08328		0.646757	1.08328
	1893	Sorting nexin-6	SNX6	Q9UNH7		0.00757442	-1.53462		0.00757442	-1.53462		0.00757442	-1.53462		1	-1.27561		1	-1.27561		1	-1.27561		1	-1.20305		1	-1.20305		1	-1.20305		0.198127	1.3082		0.284499	1.30822		0.198127	1.3082		0.221505	1.27607		0.221505	1.27607		0.221505	1.27607
	1894	26S proteasome non-ATPase regulatory subunit 13	PSMD13	Q9UNM6		0.357027	-1.15176		0.60569	-1.07201		0.60569	-1.07201		0.953447	1.02367		0.953447	1.02367		0.953447	1.02367		0.495934	-1.17901		0.745923	-1.09739		0.745923	-1.09739		0.693757	-1.28655		0.971615	-1.12513		0.693757	-1.28655		0.440873	1.22168		0.440873	1.22168		0.440873	1.22168
	1895	FAS-associated factor 1	FAF1	Q9UNN5		0.724811	-1.04828		0.668762	-1.08431		0.724811	-1.04828		0.397988	-1.13846		0.376727	-1.1776		0.397988	-1.13846		0.766688	1.08603		0.766688	1.08603		0.766688	1.08603		0.437183	1.08493		0.169733	1.13897		0.437183	1.08493		0.821933	-1.01255		0.821933	-1.01255		0.821933	-1.01255
	1897	COP9 signalosome complex subunit 3	COPS3	Q9UNS2		0.222127	1.0823		0.441318	1.06178		0.245541	1.09379		0.021331	1.14542		0.0376243	1.1119		0.021331	1.14542		0.245376	-1.05832		0.396721	-1.0472		0.396721	-1.0472		0.87171	-1.06735		0.661413	-1.11916		0.425399	-1.18863		0.721567	-1.10956		0.336292	-1.23563		0.336292	-1.23563
	1899	Multiple inositol polyphosphate phosphatase 1	MINPP1	Q9UNW1		0.296983	1.74893		0.296983	1.74893		0.296983	1.74893		1	-1.48051		1	-1.48051		1	-1.48051		1	2.5893		1	2.5893		1	2.5893		1	1.75734		1	1.61923		1	1.75734		1	1.44984		1	1.44984		1	1.44984
	1900	NSFL1 cofactor p47	NSFL1C	Q9UNZ2		0.445577	-1.14803		0.937257	-1.01761		0.911939	1.01175		0.464893	1.09346		0.653886	1.06206		0.464893	1.09346		0.263193	-1.25532		0.549264	-1.08076		0.549264	-1.08076		0.235465	1.19935		0.665823	1.05812		0.476562	1.07775		0.183341	1.22128		0.294424	1.09745		0.294424	1.09745
	1902	Serine/threonine-protein phosphatase 6 regulatory subunit 1	PPP6R1	Q9UPN7		0.530777	-1.26484		0.540946	-1.30028		0.798552	-1.16009		0.677828	-1.14165		0.514582	-1.2796		0.677828	-1.14165		0.949538	-1.10791		0.82343	-1.01615		0.82343	-1.01615		0.797268	1.0295		0.797268	1.0295		0.797268	1.0295		0.746247	1.07843		0.746247	1.07843		0.746247	1.07843
	1904	Exocyst complex component 7	EXOC7	Q9UPT5-2		NaN	NaN		NaN	NaN		NaN	NaN		NaN	NaN		NaN	NaN		NaN	NaN		NaN	NaN		NaN	NaN		NaN	NaN		0.54741	1.14543		0.434475	1.21454		0.54741	1.14543		0.606939	1.12642		0.606939	1.12642		0.606939	1.12642
	1905	Ubiquitin carboxyl-terminal hydrolase 24	USP24	Q9UPU5		0.455514	1.25458		0.170381	1.41098		0.170381	1.41098		1	-1.01721		1	-1.01721		1	-1.01721		1	1.27617		1	1.43526		1	1.43526		0.0564497	1.50233		0.0362793	1.61973		0.0564497	1.50233		0.749366	1.16276		0.749366	1.16276		0.749366	1.16276
	1906	Proliferation-associated protein 2G4	PA2G4	Q9UQ80		0.985799	1.04509		0.593317	1.13499		0.357235	1.24485		0.907204	-1.01618		0.716842	-1.11454		0.907204	-1.01618		0.920701	1.06201		0.208576	1.26499		0.208576	1.26499		0.503217	1.10906		0.537321	-1.0894		0.550864	-1.07356		0.431443	1.14233		0.731314	-1.0423		0.731314	-1.0423
	1907	RuvB-like 2	RUVBL2	Q9Y230		0.967239	-1.02147		0.530996	1.12293		0.608648	1.08131		0.747506	-1.09185		0.957456	-1.05138		0.747506	-1.09185		0.751344	1.0689		0.19413	1.18063		0.19413	1.18063		0.432804	1.14791		0.672558	-1.0258		0.430188	-1.04331		0.353397	1.20748		0.91508	1.00822		0.91508	1.00822
	1909	Eukaryotic translation initiation factor 3 subunit L	EIF3L	Q9Y262		NaN	NaN		NaN	NaN		NaN	NaN		NaN	NaN		NaN	NaN		NaN	NaN		NaN	NaN		NaN	NaN		NaN	NaN		0.231389	1.56123		0.323015	1.34203		0.441929	1.22304		0.190618	1.77163		0.344402	1.38786		0.344402	1.38786
	1910	Phospholipase A-2-activating protein	PLAA	Q9Y263		0.769907	-1.14655		0.899146	-1.12558		0.769907	-1.14655		0.628723	-1.19299		0.760345	-1.17118		0.628723	-1.19299		0.704824	1.04051		0.704824	1.04051		0.704824	1.04051		0.631789	1.06329		0.800155	-1.04092		0.643042	-1.06567		0.33931	1.15418		0.791791	1.01859		0.791791	1.01859
	1912	RuvB-like 1	RUVBL1	Q9Y265		0.804881	-1.03616		0.853093	1.02911		0.953074	-1.0106		0.889296	-1.02141		0.880193	1.01821		0.889296	-1.02141		0.90961	-1.01444		0.945804	1.0107		0.945804	1.0107		0.34312	1.24975		0.800909	1.03009		0.837369	1.01426		0.279895	1.32443		0.55604	1.07487		0.55604	1.07487
	1913	Nuclear migration protein nudC	NUDC	Q9Y266		1	NaN		1	NaN		1	NaN		NaN	NaN		NaN	NaN		NaN	NaN		1	NaN		1	NaN		1	NaN		0.147084	1.45456		0.202086	1.49539		0.147084	1.45456		0.0735688	1.62622		0.0735688	1.62622		0.0735688	1.62622
	1914	Voltage-dependent anion-selective channel protein 3	VDAC3	Q9Y277		NaN	NaN		NaN	NaN		NaN	NaN		NaN	NaN		NaN	NaN		NaN	NaN		NaN	NaN		NaN	NaN		NaN	NaN		0.0126961	1.99502		0.0550028	1.60682		0.0306707	1.81556		0.0114704	2.15095		0.029179	1.95747		0.029179	1.95747
	1915	Phenylalanine--tRNA ligase alpha subunit	FARSA	Q9Y285		1	1.44656		1	1.44656		1	1.44656		1	NaN		1	NaN		1	NaN		1	NaN		1	NaN		1	NaN		0.474354	1.15316		0.983066	-1.0054		0.729847	-1.05743		0.217429	1.38615		0.281264	1.13677		0.281264	1.13677
	1916	Developmentally-regulated GTP-binding protein 1	DRG1	Q9Y295		NaN	NaN		NaN	NaN		NaN	NaN		NaN	NaN		NaN	NaN		NaN	NaN		NaN	NaN		NaN	NaN		NaN	NaN		1	-1.05064		1	-1.05064		1	-1.05064		1	1.13719		1	1.13719		1	1.13719
	1918	Calcium-regulated heat stable protein 1	CARHSP1	Q9Y2V2		0.328301	-1.30278		0.402563	-1.20674		0.710683	-1.07589		0.275954	-1.33432		0.207614	-1.49659		0.275954	-1.33432		0.917825	1.02421		0.503156	1.2402		0.503156	1.2402		0.211121	-1.3619		0.211121	-1.3619		0.211121	-1.3619		0.892045	1.15796		0.892045	1.15796		0.892045	1.15796
	1920	Suppressor of G2 allele of SKP1 homolog	SUGT1	Q9Y2Z0		0.074522	-1.36223		0.283678	-1.24127		0.167452	-1.27183		0.166668	-1.81162		0.252239	-1.76809		0.166668	-1.81162		0.35553	1.3299		0.384509	1.42442		0.384509	1.42442		0.404437	1.22148		0.661896	-1.07557		0.919428	-1.01145		0.438014	1.18141		0.755408	-1.04576		0.755408	-1.04576
	1922	Deoxyribose-phosphate aldolase	DERA	Q9Y315		0.901292	-1.00671		0.855157	-1.12538		0.901292	-1.00671		0.995813	1.01111		0.792834	-1.10559		0.995813	1.01111		0.912039	-1.0179		0.912039	-1.0179		0.912039	-1.0179		0.818298	1.03958		0.597154	1.11359		0.818298	1.03958		0.46857	1.11637		0.46857	1.11637		0.46857	1.11637
	1925	Endophilin-B1	SH3GLB1	Q9Y371-2		1	NaN		1	NaN		1	NaN		1	NaN		1	NaN		1	NaN		NaN	NaN		NaN	NaN		NaN	NaN		0.497435	-1.08908		0.704532	-1.05599		0.497435	-1.08908		0.373039	-1.3717		0.373039	-1.3717		0.373039	-1.3717
	1926	Calcium-binding protein 39	CAB39	Q9Y376		1	-1.28994		1	-1.28994		1	-1.28994		1	-1.3068		1	-1.3068		1	-1.3068		1	1.01307		1	1.01307		1	1.01307		1	-1.76866		1	-1.76866		1	-1.76866		1	-1.0289		1	-1.0289		1	-1.0289
	1928	Oligoribonuclease, mitochondrial	REXO2	Q9Y3B8-3		0.124724	-1.5112		0.124724	-1.5112		0.124724	-1.5112		0.71534	-1.11544		0.71534	-1.11544		0.71534	-1.11544		0.160533	-1.3548		0.160533	-1.3548		0.160533	-1.3548		0.824458	1.30406		1	-1.48302		0.824458	1.30406		0.986615	1.01357		0.986615	1.01357		0.986615	1.01357
	1929	Peptidyl-prolyl cis-trans isomerase-like 1	PPIL1	Q9Y3C6		0.499533	1.25692		0.6853	1.18894		0.499533	1.25692		0.354361	1.79246		0.517792	1.69552		0.354361	1.79246		0.614752	-1.42608		0.614752	-1.42608		0.614752	-1.42608		1	1.66906		1	1.66906		1	1.66906		1	1.73077		1	1.73077		1	1.73077
	1930	Mitochondrial fission 1 protein	FIS1	Q9Y3D6		NaN	NaN		NaN	NaN		NaN	NaN		NaN	NaN		NaN	NaN		NaN	NaN		NaN	NaN		NaN	NaN		NaN	NaN		1	NaN		1	NaN		1	NaN		1	NaN		1	NaN		1	NaN
	1932	Serine-threonine kinase receptor-associated protein	STRAP	Q9Y3F4		1	NaN		1	NaN		1	NaN		NaN	NaN		NaN	NaN		NaN	NaN		1	NaN		1	NaN		1	NaN		0.945565	-1.02555		0.973128	1.00899		0.945565	-1.02555		0.63728	1.146		0.63728	1.146		0.63728	1.146
	1933	tRNA-splicing ligase RtcB homolog	RTCB	Q9Y3I0		NaN	NaN		NaN	NaN		NaN	NaN		NaN	NaN		NaN	NaN		NaN	NaN		NaN	NaN		NaN	NaN		NaN	NaN		0.11221	1.27764		0.211109	1.23612		0.11221	1.27764		0.0285847	1.94267		0.0285847	1.94267		0.0285847	1.94267
	1934	F-box only protein 7	FBXO7	Q9Y3I1		0.838511	1.01214		0.962313	-1.02127		0.71111	1.06825		0.947654	-1.04985		0.701495	-1.14536		0.947654	-1.04985		0.723181	1.06259		0.569977	1.1215		0.569977	1.1215		0.756336	1.09726		0.876324	1.07597		0.756336	1.09726		0.31416	1.1759		0.31416	1.1759		0.31416	1.1759
	1936	TSC22 domain family protein 4	TSC22D4	Q9Y3Q8		0.263572	-1.35971		0.311321	-1.169		0.263572	-1.35971		0.848245	-1.0538		0.589812	1.10376		0.848245	-1.0538		0.277089	-1.29029		0.277089	-1.29029		0.277089	-1.29029		1	-1.17872		1	-1.17872		1	-1.17872		1	-1.03344		1	-1.03344		1	-1.03344
	1937	60S ribosomal protein L36	RPL36	Q9Y3U8		NaN	NaN		NaN	NaN		NaN	NaN		NaN	NaN		NaN	NaN		NaN	NaN		NaN	NaN		NaN	NaN		NaN	NaN		0.946747	-1.01334		1	-1.05385		0.399936	-1.20154		0.25542	1.66863		0.564488	1.40727		0.564488	1.40727
	1939	HBS1-like protein	HBS1L	Q9Y450		1	-1.07651		1	-1.33582		1	-1.07651		0.97044	-1.09883		0.284474	-1.36351		0.97044	-1.09883		1	1.02073		1	1.02073		1	1.02073		0.658499	-1.10739		0.653808	-1.11742		0.658499	-1.10739		0.963815	1.03982		0.963815	1.03982		0.963815	1.03982
	1941	WD repeat domain phosphoinositide-interacting protein 4	WDR45	Q9Y484		1	1.58734		1	1.58734		1	1.58734		1	NaN		1	NaN		1	NaN		1	NaN		1	NaN		1	NaN		1	NaN		1	NaN		1	NaN		1	NaN		1	NaN		1	NaN
	1942	Talin-1	TLN1	Q9Y490		0.657279	1.05713		0.849267	1.59168		0.985347	1.31519		0.147106	-1.91589		0.29424	-1.58308		0.147106	-1.91589		0.551433	2.02535		0.376499	2.51976		0.376499	2.51976		0.239599	1.36318		0.328944	1.16875		0.416614	1.11787		0.120322	1.63487		0.109436	1.34067		0.109436	1.34067
	1944	Probable E3 ubiquitin-protein ligase HECTD4	HECTD4	Q9Y4D8		0.270497	1.66039		0.270497	1.66039		0.270497	1.66039		1	-1.50294		1	-1.50294		1	-1.50294		1	2.49548		1	2.49548		1	2.49548		0.145755	2.67986		0.168313	3.06225		0.145755	2.67986		0.0327053	3.6988		0.0327053	3.6988		0.0327053	3.6988
	1945	Probable E3 ubiquitin-protein ligase HECTD4	HECTD4	Q9Y4D8-5		NaN	NaN		NaN	NaN		NaN	NaN		NaN	NaN		NaN	NaN		NaN	NaN		NaN	NaN		NaN	NaN		NaN	NaN		0.02417	-1.68977		0.0616543	-1.76551		0.02417	-1.68977		0.713977	1.05532		0.713977	1.05532		0.713977	1.05532
	1946	Ubiquitin carboxyl-terminal hydrolase 15	USP15	Q9Y4E8		0.156204	-1.13937		0.343367	-1.11988		0.312038	-1.10468		0.0493709	-1.23029		0.0770603	-1.24722		0.0493709	-1.23029		0.319571	1.0798		0.209044	1.11371		0.209044	1.11371		0.437642	1.14425		0.693705	1.01882		0.65214	-1.02858		0.226322	1.27821		0.041297	1.08604		0.041297	1.08604
	1948	Talin-2	TLN2	Q9Y4G6		0.622207	2.25791		0.838822	1.78746		0.622207	2.25791		1	NaN		1	NaN		1	NaN		1	NaN		1	NaN		1	NaN		0.789537	1.12263		0.660081	1.1261		0.788294	-1.14175		0.131709	1.84797		0.258556	1.44173		0.258556	1.44173
	1949	Rap guanine nucleotide exchange factor 2	RAPGEF2	Q9Y4G8		0.324655	1.29653		0.430184	1.315		0.324655	1.29653		0.486257	1.19714		0.563544	1.21419		0.486257	1.19714		0.629963	1.08303		0.629963	1.08303		0.629963	1.08303		0.0587654	1.25829		0.0753167	1.29091		0.0587654	1.25829		0.0351452	1.31876		0.0351452	1.31876		0.0351452	1.31876
	1952	Cysteine protease ATG4B	ATG4B	Q9Y4P1-6		1	1.4188		1	1.4188		1	1.4188		1	NaN		1	NaN		1	NaN		1	NaN		1	NaN		1	NaN		1	1.99494		1	1.99494		1	1.99494		1	2.72991		1	2.72991		1	2.72991
	1953	WD repeat domain phosphoinositide-interacting protein 2	WIPI2	Q9Y4P8-4		0.599546	-1.08881		0.599546	-1.08881		0.599546	-1.08881		0.35081	-1.36137		0.35081	-1.36137		0.35081	-1.36137		0.520936	1.25033		0.520936	1.25033		0.520936	1.25033		0.200128	1.47036		0.200128	1.47036		0.200128	1.47036		0.541567	1.09633		0.541567	1.09633		0.541567	1.09633
	1955	E3 ubiquitin-protein ligase ARIH1	ARIH1	Q9Y4X5		0.756877	1.05385		0.756877	1.05385		0.756877	1.05385		1	-1.23827		1	-1.23827		1	-1.23827		1	1.30495		1	1.30495		1	1.30495		0.725053	1.13161		0.21699	1.3139		0.725053	1.13161		0.584027	1.06499		0.584027	1.06499		0.584027	1.06499
	1958	Intraflagellar transport protein 25 homolog	HSPB11	Q9Y547		1	-2.15159		1	-2.15159		1	-2.15159		1	-1.08356		1	-1.08356		1	-1.08356		1	-1.98567		1	-1.98567		1	-1.98567		0.201377	1.20726		0.340086	1.17288		0.201377	1.20726		0.00448491	1.62169		0.00448491	1.62169		0.00448491	1.62169
	1959	Protein phosphatase methylesterase 1	PPME1	Q9Y570		0.593605	1.08898		0.912038	-1.03503		0.822677	1.03522		0.136555	-1.45001		0.13152	-1.55365		0.136555	-1.45001		0.0601028	1.57904		0.131162	1.50107		0.131162	1.50107		0.43091	1.26924		0.389807	-1.19344		0.899944	-0.995193		0.361266	1.25458		0.966406	-1.00682		0.966406	-1.00682
	1961	Ubiquitin carboxyl-terminal hydrolase isozyme L5	UCHL5	Q9Y5K5-2		0.434751	-1.08273		0.51805	-1.08316		0.434751	-1.08273		0.84533	-1.0076		0.8715	-1.008		0.84533	-1.0076		0.715706	-1.07456		0.715706	-1.07456		0.715706	-1.07456		0.493635	-1.12416		0.0474481	-1.41592		0.493635	-1.12416		0.219728	-1.1462		0.219728	-1.1462		0.219728	-1.1462
	1962	CD2-associated protein	CD2AP	Q9Y5K6		0.27985	-1.51047		0.27985	-1.51047		0.27985	-1.51047		0.489836	-1.27529		0.489836	-1.27529		0.489836	-1.27529		0.462177	-1.18442		0.462177	-1.18442		0.462177	-1.18442		0.452264	1.26262		0.573918	1.25331		0.452264	1.26262		0.565599	1.39238		0.565599	1.39238		0.565599	1.39238
	1963	V-type proton ATPase subunit D	ATP6V1D	Q9Y5K8		1	-1.37227		1	-1.37227		1	-1.37227		1	-1.33755		1	-1.33755		1	-1.33755		0.965327	-1.02596		0.965327	-1.02596		0.965327	-1.02596		1	1.17838		1	1.17838		1	1.17838		1	-2.31267		1	-2.31267		1	-2.31267
	1964	Transportin-3	TNPO3	Q9Y5L0-3		1	1.19514		1	1.19514		1	1.19514		0.638768	1.08824		0.638768	1.08824		0.638768	1.08824		1	1.09823		1	1.09823		1	1.09823		1	1.26625		1	1.40942		1	1.26625		1	-1.0183		1	-1.0183		1	-1.0183
	1965	Mannose-1-phosphate guanyltransferase beta	GMPPB	Q9Y5P6		0.631762	-1.22636		0.804638	1.06411		0.844527	-1.1294		0.498853	-1.36496		0.810132	-1.13575		0.498853	-1.36496		0.721876	1.11302		0.561851	1.20857		0.561851	1.20857		0.555394	-1.13757		0.555394	-1.13757		0.555394	-1.13757		0.267034	-1.25842		0.267034	-1.25842		0.267034	-1.25842
	1967	RNA-binding protein 8A	RBM8A	Q9Y5S9-2		1	-1.10227		1	-1.10227		1	-1.10227		0.142641	-1.80496		0.142641	-1.80496		0.142641	-1.80496		1	1.63748		1	1.63748		1	1.63748		0.201551	2.02578		0.201551	2.02578		0.201551	2.02578		0.325425	1.56374		0.325425	1.56374		0.325425	1.56374
	1968	Sorting nexin-9	SNX9	Q9Y5X1		0.397667	1.43227		0.397667	1.43227		0.397667	1.43227		1	1.23414		1	1.23414		1	1.23414		1	1.16054		1	1.16054		1	1.16054		0.988546	1.01266		0.988546	1.01266		0.988546	1.01266		0.540467	1.08446		0.540467	1.08446		0.540467	1.08446
	1969	Sorting nexin-5	SNX5	Q9Y5X3		1	1.01042		1	1.01042		1	1.01042		1	1.74238		1	1.74238		1	1.74238		1	-1.72442		1	-1.72442		1	-1.72442		0.10691	1.30624		0.0707049	1.38727		0.10691	1.30624		0.712486	1.08014		0.712486	1.08014		0.712486	1.08014
	1970	Cytosolic Fe-S cluster assembly factor NUBP2	NUBP2	Q9Y5Y2		0.172193	-1.48433		0.172193	-1.48433		0.172193	-1.48433		0.196081	-1.45264		0.196081	-1.45264		0.196081	-1.45264		0.949845	-1.02182		0.949845	-1.02182		0.949845	-1.02182		0.687263	1.07707		0.773019	1.08068		0.687263	1.07707		0.963651	-1.03879		0.963651	-1.03879		0.963651	-1.03879
	1972	Leucine-rich repeat flightless-interacting protein 2	LRRFIP2	Q9Y608-4		NaN	NaN					NaN	NaN		NaN	NaN					NaN	NaN		NaN	NaN					NaN	NaN		0.326833	1.09645					0.326833	1.09645		0.0547589	1.57645					0.0547589	1.57645
	1975	Coatomer subunit gamma-1	COPG1	Q9Y678		1	-1.01773		1	NaN		1	-1.01773		1	-1.23488		1	NaN		1	-1.23488		1	1.21337		1	1.21337		1	1.21337		0.196311	1.28351		0.111773	1.38634		0.196311	1.28351		0.418171	1.22548		0.418171	1.22548		0.418171	1.22548
	1976	Chloride intracellular channel protein 4	CLIC4	Q9Y696		NaN	NaN		NaN	NaN		NaN	NaN		NaN	NaN		NaN	NaN		NaN	NaN		NaN	NaN		NaN	NaN		NaN	NaN		1	NaN		1	NaN		1	NaN		1	1.0877		1	1.0877		1	1.0877
	1977	Serine/threonine-protein kinase 24	STK24	Q9Y6E0		0.601607	1.12538		0.931068	-1.01335		0.601607	1.12538		0.863056	1.05208		0.734566	-1.08395		0.863056	1.05208		0.794323	1.06967		0.794323	1.06967		0.794323	1.06967		0.599322	1.06799		0.762361	1.04995		0.599322	1.06799		0.7594	-1.04112		0.7594	-1.04112		0.7594	-1.04112
	1978	Basic leucine zipper and W2 domain-containing protein 2	BZW2	Q9Y6E2		NaN	NaN		NaN	NaN		NaN	NaN		NaN	NaN		NaN	NaN		NaN	NaN		NaN	NaN		NaN	NaN		NaN	NaN		0.175026	1.6682		0.175026	1.6682		0.175026	1.6682		0.761695	1.15143		0.761695	1.15143		0.761695	1.15143
	1979	Cytoplasmic dynein 1 light intermediate chain 1	DYNC1LI1	Q9Y6G9		NaN	NaN		NaN	NaN		NaN	NaN		NaN	NaN		NaN	NaN		NaN	NaN		NaN	NaN		NaN	NaN		NaN	NaN		0.371411	-1.13049		0.371411	-1.13049		0.371411	-1.13049		0.313863	1.15343		0.313863	1.15343		0.313863	1.15343
	1982	Sulfide:quinone oxidoreductase, mitochondrial	SQRDL	Q9Y6N5		NaN	NaN		NaN	NaN		NaN	NaN		NaN	NaN		NaN	NaN		NaN	NaN		NaN	NaN		NaN	NaN		NaN	NaN		1	NaN		1	NaN		1	NaN		1	NaN		1	NaN		1	NaN

## Sheet: POI GPV_J vs G_Wt
	Id	Protein name	Gene name	Accession number		GPV_J vs G_Wt			GPV_J vs G_Wt			GPV_J vs G_Wt			GET_J vs G_Wt			GET_J vs G_Wt			GET_J vs G_Wt			GPV_J vs GET_J			GPV_J vs GET_J			GPV_J vs GET_J			RPV_J vs R_Wt			RPV_J vs R_Wt			RPV_J vs R_Wt			RET_J vs R_Wt			RET_J vs R_Wt			RET_J vs R_Wt
						p-value	Fold change		p-value	Fold change		p-value	Fold change		p-value	Fold change		p-value	Fold change		p-value	Fold change		p-value	Fold change		p-value	Fold change		p-value	Fold change		p-value	Fold change		p-value	Fold change		p-value	Fold change		p-value	Fold change		p-value	Fold change		p-value	Fold change
	1171	Guanine nucleotide-binding protein subunit alpha-13	GNA13	Q14344		0.0485815	-1.72644		0.0485815	-1.72644		0.0485815	-1.72644		1	-3.1751		1	-3.1751		1	-3.1751		1	1.83911		1	1.83911		1	1.83911		0.34562	1.30992		0.375338	1.41357		0.34562	1.30992		0.437101	1.3161		0.437101	1.3161		0.437101	1.3161
	216	Semaphorin-7A	SEMA7A	O75326		0.00474148	-1.64638		0.0145339	-1.66385		0.00474148	-1.64638		0.881552	-1.02537		0.86653	-1.03626		0.881552	-1.02537		0.0157168	-1.60564		0.0157168	-1.60564		0.0157168	-1.60564		0.568041	-1.12586		0.818528	-1.06888		0.568041	-1.12586		0.669363	-1.08895		0.669363	-1.08895		0.669363	-1.08895
	563	DnaJ homolog subfamily B member 2	DNAJB2	P25686		0.0144569	-1.64435		0.0294129	-1.69331		0.0144569	-1.64435		0.666523	-1.07803		0.632524	-1.11012		0.666523	-1.07803		0.0509291	-1.52533		0.0509291	-1.52533		0.0509291	-1.52533		0.511683	1.13786		0.80143	1.02357		0.482029	1.16932		0.277817	-1.24114		0.441458	-1.20775		0.441458	-1.20775
	1893	Sorting nexin-6	SNX6	Q9UNH7		0.00757442	-1.53462		0.00757442	-1.53462		0.00757442	-1.53462		1	-1.27561		1	-1.27561		1	-1.27561		1	-1.20305		1	-1.20305		1	-1.20305		0.198127	1.3082		0.284499	1.30822		0.198127	1.3082		0.221505	1.27607		0.221505	1.27607		0.221505	1.27607
	1202	Prostaglandin E synthase 3	PTGES3	Q15185-4		0.0240418	-1.48793		0.0212583	-1.57071		0.0240418	-1.48793		0.623253	-1.08014		0.511032	-1.14023		0.623253	-1.08014		0.217666	-1.37753		0.217666	-1.37753		0.217666	-1.37753		0.0802143	-1.44328		0.128686	-1.44959		0.0802143	-1.44328		0.127064	-1.21918		0.127064	-1.21918		0.127064	-1.21918
	929	Transforming protein RhoA	RHOA	P61586		0.0274635	1.18832		0.0266611	1.21687		0.0266611	1.21687		0.216314	1.18222		0.216314	1.18222		0.216314	1.18222		0.887649	1.00516		0.726277	1.02931		0.726277	1.02931		0.518533	1.25094		0.540526	1.30519		0.518533	1.25094		0.304474	1.15232		0.304474	1.15232		0.304474	1.15232
	1422	NHL repeat-containing protein 2	NHLRC2	Q8NBF2		0.0382388	1.22587		0.0382388	1.22587		0.0382388	1.22587		1	1.02252		1	1.02252		1	1.02252		1	1.19887		1	1.19887		1	1.19887		1	-1.20897		1	-1.20897		1	-1.20897		0.187643	-1.25921		0.187643	-1.25921		0.187643	-1.25921
	287	Retinal dehydrogenase 1	ALDH1A1	P00352		0.0234891	1.2844		0.0280006	1.33368		0.00920538	1.35078		0.130106	1.20813		0.221107	1.19283		0.130106	1.20813		0.54563	1.06313		0.305163	1.11808		0.305163	1.11808		0.223738	1.51209		0.206738	1.19564		0.138549	1.18985		0.192547	1.64911		0.184	1.29766		0.184	1.29766
	1796	Probable tRNA(His) guanylyltransferase	THG1L	Q9NWX6		0.00984586	1.35923		0.00984586	1.35923		0.00984586	1.35923		0.173184	-1.20931		0.173184	-1.20931		0.173184	-1.20931		0.0289532	1.64372		0.0289532	1.64372		0.0289532	1.64372		1	-1.09901		1	-1.09901		1	-1.09901		1	-1.26051		1	-1.26051		1	-1.26051
	938	14-3-3 protein gamma	YWHAG	P61981		0.00794106	1.4147		0.0457197	1.30239		0.0185991	1.34373		0.56421	1.15515		0.730413	1.11961		0.56421	1.15515		0.262133	1.22469		0.432575	1.16325		0.432575	1.16325		0.54885	1.14402		0.442306	1.18503		0.804338	1.07425		0.927174	1.02061		0.79918	-1.04345		0.79918	-1.04345
	1820	Charged multivesicular body protein 5	CHMP5	Q9NZZ3		0.00806685	1.48575		0.00806685	1.48575		0.00806685	1.48575		1	-1.29264		1	-1.29264		1	-1.29264		1	1.92054		1	1.92054		1	1.92054		1	NaN		1	NaN		1	NaN		1	NaN		1	NaN		1	NaN
	506	Eukaryotic translation initiation factor 2 subunit 2	EIF2S2	P20042		0.0258471	-1.48675		0.0600786	-1.48563		0.0258471	-1.48675		0.00905022	-1.55166		0.0245327	-1.55049		0.00905022	-1.55166		0.7688	1.04366		0.7688	1.04366		0.7688	1.04366		0.784728	1.12376		0.964909	1.04314		0.784728	1.12376		0.650773	1.07608		0.650773	1.07608		0.650773	1.07608
	877	Adenosine kinase	ADK	P55263		0.0229644	-1.26681		0.0776961	-1.15891		0.0452198	-1.20821		0.304762	-1.11373		0.531842	-1.06829		0.304762	-1.11373		0.282945	-1.13744		0.53353	-1.08483		0.53353	-1.08483		0.109839	-1.2653		0.321377	-1.22109		0.191358	-1.25658		0.200381	-1.20674		0.305192	-1.19842		0.305192	-1.19842
	453	Alcohol dehydrogenase [NADP(+)]	AKR1A1	P14550		0.0359619	1.32699		0.060838	1.34888		0.0359619	1.32699		0.0320188	1.22284		0.0466893	1.24301		0.0320188	1.22284		0.41785	1.08517		0.41785	1.08517		0.41785	1.08517		0.39879	-1.30994		0.681256	-1.16904		0.39879	-1.30994		0.889232	-1.00218		0.889232	-1.00218		0.889232	-1.00218
	214	Gamma-glutamylcyclotransferase	GGCT	O75223		0.0169713	1.36392		0.103002	1.2939		0.0452536	1.33931		0.112765	1.38427		0.212998	1.33733		0.112765	1.38427		0.932725	-1.01491		0.975423	-1.03356		0.975423	-1.03356		0.727235	-1.46679		0.265646	1.32082		0.483633	1.18414		0.634942	-1.55514		0.597386	1.11687		0.597386	1.11687
	664	Myosin-10	MYH10	P35580		0.0272822	8.01572		0.0525624	7.47885		0.0178512	10.0159		0.148705	4.73527		0.345448	3.53583		0.148705	4.73527		0.321333	1.69277		0.17077	2.11516		0.17077	2.11516		1	7.16605		1	8.94259		1	7.16605		1	4.83384		1	4.83384		1	4.83384
	411	Thioredoxin	TXN	P10599		0.0391111	-1.26924		0.1462	-1.2089		0.0870397	-1.20508		0.876973	-1.00494		0.882449	-1.00813		0.876973	-1.00494		0.1291	-1.263		0.267242	-1.19916		0.267242	-1.19916		0.0105831	-1.14761		0.0715582	-1.12881		0.0293189	-1.14363		0.336419	1.11874		0.401144	1.12263		0.401144	1.12263
	388	Gamma-enolase	ENO2	P09104		0.0493585	-1.25068		0.21016	-1.19798		0.11219	-1.22048		0.287383	-1.12112		0.439552	-1.10045		0.287383	-1.12112		0.365252	-1.11556		0.536633	-1.08862		0.536633	-1.08862		0.101185	-1.27787		0.101185	-1.27787		0.101185	-1.27787		0.0996922	-1.25115		0.0996922	-1.25115		0.0996922	-1.25115
	1560	Mannose-1-phosphate guanyltransferase alpha	GMPPA	Q96IJ6		0.0227478	-1.22171		0.0742519	-1.1977		0.0742519	-1.1977		0.185257	-1.22153		0.185257	-1.22153		0.185257	-1.22153		0.894735	-1.00015		0.830504	1.01989		0.830504	1.01989		0.400736	-1.36828		0.400736	-1.36828		0.400736	-1.36828		0.371287	-1.44657		0.371287	-1.44657		0.371287	-1.44657
	641	14-3-3 protein beta/alpha	YWHAB	P31946-2		0.0298621	1.2942		0.106993	1.26095		0.0501814	1.31584		0.393074	1.14973		0.620011	1.10177		0.393074	1.14973		0.372207	1.12566		0.403615	1.14448		0.403615	1.14448		0.040972	1.34949		0.122786	1.23653		0.0630964	1.24213		0.21717	1.23922		0.446048	1.14063		0.446048	1.14063
	242	SEC14-like protein 2	SEC14L2	O76054		0.0456665	1.81577		0.128902	1.67968		0.128902	1.67968		0.308441	1.23637		0.308441	1.23637		0.308441	1.23637		0.0165073	1.46863		0.0319558	1.35856		0.0319558	1.35856		0.174319	-1.65896		0.174319	-1.65896		0.174319	-1.65896		0.08673	-1.77182		0.08673	-1.77182		0.08673	-1.77182
	1491	Unconventional myosin-XVIIIa	MYO18A	Q92614-3		1	NaN		1	NaN		1	NaN		1	NaN		1	NaN		1	NaN		0.536777	-1.25657		0.44616	-1.36597		0.44616	-1.36597		0.821874	-1.05142		1	-1.1314		0.821874	-1.05142		0.275773	1.25589		0.275773	1.25589		0.275773	1.25589
	562	DnaJ homolog subfamily B member 1	DNAJB1	P25685		0.463353	1.51623		0.0277694	1.81718		0.00911642	1.85802		0.0128298	1.28786		0.0364639	1.25956		0.0128298	1.28786		0.957038	1.17732		0.0592567	1.44271		0.0592567	1.44271		0.0849403	1.26809		0.163429	1.2517		0.0849403	1.26809		0.70899	1.06115		0.70899	1.06115		0.70899	1.06115
	553	Low molecular weight phosphotyrosine protein phosphatase	ACP1	P24666		0.0704224	-1.31919		0.0218094	-1.31026		0.141418	-1.22231		0.22263	-1.18318		0.0868861	-1.26831		0.22263	-1.18318		0.442802	-1.11496		0.856764	-1.03308		0.856764	-1.03308		0.103994	-1.20729		0.0390362	-1.28431		0.103994	-1.20729		0.0173724	-1.23131		0.0173724	-1.23131		0.0173724	-1.23131
	626	Leukocyte elastase inhibitor	SERPINB1	P30740		0.301886	1.24321		0.0308304	1.5215		0.0737933	1.38425		0.189957	1.34006		0.124161	1.47293		0.189957	1.34006		0.752447	-1.0779		0.790897	1.03298		0.790897	1.03298		0.859684	1.01806		0.251925	1.22875		0.859684	1.01806		0.272209	1.301		0.272209	1.301		0.272209	1.301
	774	4-trimethylaminobutyraldehyde dehydrogenase	ALDH9A1	P49189		0.144959	1.66007		0.0269808	1.54201		0.1071	1.87249		0.350351	1.254		0.861004	1.03268		0.350351	1.254		0.225217	1.32382		0.0340587	1.49322		0.0340587	1.49322		0.201734	1.41354		0.262064	1.19132		0.259053	1.15794		0.370224	1.21714		0.943527	-1.00295		0.943527	-1.00295
	1084	Desmocollin-1	DSC1	Q08554-2		0.0946037	1.9652		0.0434673	2.07582		0.205807	1.53478		0.754131	1.24894		0.418254	1.68922		0.754131	1.24894		0.223668	1.57349		0.438029	1.22887		0.438029	1.22887		0.344807	-4.21663		0.72081	-1.33286		0.808292	-1.2413		0.0750464	-9.34623		0.0611867	-2.75134		0.0611867	-2.75134
	106	ATP-dependent RNA helicase DDX3X	DDX3X	O00571		1	NaN		1	NaN		1	NaN		1	-1.06968		1	-1.06968		1	-1.06968		1	NaN		1	NaN		1	NaN		0.0650686	1.74115		0.166571	1.46957		0.0986435	1.46766		0.109525	1.60922		0.20551	1.35645		0.20551	1.35645
	1307	E3 ubiquitin-protein ligase RNF123	RNF123	Q5XPI4		0.378945	1.15801		0.061779	1.23322		0.0289337	1.28133		0.932585	-1.01007		0.65754	-1.04948		0.932585	-1.01007		0.338215	1.16967		0.0156636	1.29424		0.0156636	1.29424		0.192072	1.40558		0.36289	1.11698		0.196955	1.1693		0.288732	1.27794		0.542455	1.06311		0.542455	1.06311
	565	Proteasome subunit alpha type-1	PSMA1	P25786		0.055202	1.19362		0.0716538	1.24243		0.035586	1.23808		0.04112	-1.0816		0.0889423	-1.0778		0.04112	-1.0816		0.0174373	1.29102		0.0155271	1.3391		0.0155271	1.3391		0.559972	-1.07992		0.694119	-1.06443		0.911594	-1.02263		0.0774496	-1.25035		0.171555	-1.18402		0.171555	-1.18402
	861	Tyrosine--tRNA ligase, cytoplasmic	YARS	P54577		0.806496	1.62835		0.0911838	1.99542		0.0394125	2.09996		0.65349	1.15092		0.831824	1.09363		0.65349	1.15092		0.943765	1.41483		0.104768	1.82459		0.104768	1.82459		0.189175	1.82318		0.351602	1.56638		0.372136	1.42693		0.214402	1.65075		0.430894	1.29197		0.430894	1.29197
	663	Myosin-9	MYH9	P35579		0.262894	1.72453		0.105107	1.8993		0.0466199	2.09821		0.331328	1.3507		0.541607	1.22265		0.331328	1.3507		0.665377	1.27677		0.126581	1.55343		0.126581	1.55343		0.022144	3.12054		0.0211129	2.73583		0.015976	2.50451		0.0620567	3.05024		0.115821	2.44809		0.115821	2.44809

## Sheet: POI GET_J vs G_Wt
	Id	Protein name	Gene name	Accession number		GPV_J vs G_Wt			GPV_J vs G_Wt			GPV_J vs G_Wt			GET_J vs G_Wt			GET_J vs G_Wt			GET_J vs G_Wt			GPV_J vs GET_J			GPV_J vs GET_J			GPV_J vs GET_J			RPV_J vs R_Wt			RPV_J vs R_Wt			RPV_J vs R_Wt			RET_J vs R_Wt			RET_J vs R_Wt			RET_J vs R_Wt
						p-value	Fold change		p-value	Fold change		p-value	Fold change		p-value	Fold change		p-value	Fold change		p-value	Fold change		p-value	Fold change		p-value	Fold change		p-value	Fold change		p-value	Fold change		p-value	Fold change		p-value	Fold change		p-value	Fold change		p-value	Fold change		p-value	Fold change
	525	Trifunctional purine biosynthetic protein adenosine-3	GART	P22102		0.310726	1.2525		0.201664	1.37287		0.310726	1.2525		0.0123467	-2.47232		0.0248656	-2.25555		0.0123467	-2.47232		0.00869113	3.09657		0.00869113	3.09657		0.00869113	3.09657		0.000903883	1.55662		0.00465932	1.60334		0.00387721	1.54072		0.598896	-1.05525		0.622848	-1.06614		0.622848	-1.06614
	421	Uridine 5-monophosphate synthase	UMPS	P11172		0.557048	-1.13753		0.557048	-1.13753		0.557048	-1.13753		0.0104244	-1.90124		0.0104244	-1.90124		0.0104244	-1.90124		0.1636	1.67138		0.1636	1.67138		0.1636	1.67138		0.254278	-1.22735		0.254278	-1.22735		0.254278	-1.22735		0.399265	-1.11017		0.399265	-1.11017		0.399265	-1.11017
	572	Protein S100-A4	S100A4	P26447		0.135004	-1.24759		0.385685	-1.17097		0.265343	-1.18819		0.00199043	-1.80742		0.00749217	-1.78122		0.00199043	-1.80742		0.0722996	1.44873		0.0837216	1.52115		0.0837216	1.52115		0.3117	-1.24586		0.102116	-1.49922		0.142723	-1.3752		0.34507	-1.20593		0.106846	-1.33112		0.106846	-1.33112
	506	Eukaryotic translation initiation factor 2 subunit 2	EIF2S2	P20042		0.0258471	-1.48675		0.0600786	-1.48563		0.0258471	-1.48675		0.00905022	-1.55166		0.0245327	-1.55049		0.00905022	-1.55166		0.7688	1.04366		0.7688	1.04366		0.7688	1.04366		0.784728	1.12376		0.964909	1.04314		0.784728	1.12376		0.650773	1.07608		0.650773	1.07608		0.650773	1.07608
	904	Ras-related protein Rab-8A	RAB8A	P61006		0.829021	-1.04528		0.926687	-1.03494		0.769078	-1.06341		0.0152309	-1.54332		0.0421473	-1.502		0.0152309	-1.54332		0.00379868	1.47647		0.0129977	1.4513		0.0129977	1.4513		0.228259	-1.32307		0.368163	-1.27873		0.228259	-1.32307		0.36818	-1.21262		0.36818	-1.21262		0.36818	-1.21262
	1292	E3 ubiquitin-protein ligase HECTD3	HECTD3	Q5T447		0.0966863	-1.6103		0.0966863	-1.6103		0.0966863	-1.6103		0.042479	-1.4204		0.042479	-1.4204		0.042479	-1.4204		0.527874	-1.13369		0.527874	-1.13369		0.527874	-1.13369		0.435123	-1.13119		0.435123	-1.13119		0.435123	-1.13119		0.493745	1.14292		0.493745	1.14292		0.493745	1.14292
	974	Guanine nucleotide-binding protein G(I)/G(S)/G(T) subunit beta-1	GNB1	P62873		0.882731	1.04543		0.882731	1.04543		0.882731	1.04543		0.00191702	-1.31281		0.00191702	-1.31281		0.00191702	-1.31281		0.219992	1.37246		0.219992	1.37246		0.219992	1.37246		0.820114	1.04903		1	-1.08347		0.820114	1.04903		0.773389	-1.08485		0.773389	-1.08485		0.773389	-1.08485
	1295	UPF0553 protein C9orf64	C9orf64	Q5T6V5		0.151783	-1.13822		0.221124	-1.14028		0.221124	-1.14028		0.0373491	-1.30997		0.0373491	-1.30997		0.0373491	-1.30997		0.132111	1.15089		0.214496	1.14882		0.214496	1.14882		0.539521	1.15168		0.539521	1.15168		0.539521	1.15168		0.071753	1.43781		0.071753	1.43781		0.071753	1.43781
	220	V-type proton ATPase subunit G 1	ATP6V1G1	O75348		0.243958	-1.83279		0.243958	-1.83279		0.243958	-1.83279		0.0467225	-1.2835		0.0467225	-1.2835		0.0467225	-1.2835		0.278038	-1.42796		0.278038	-1.42796		0.278038	-1.42796		0.187667	1.46926		0.292667	1.46168		0.187667	1.46926		0.480724	1.28009		0.480724	1.28009		0.480724	1.28009
	936	Nuclear transport factor 2	NUTF2	P61970		1	-1.03516		1	-1.03516		1	-1.03516		0.0376279	-1.22512		0.0376279	-1.22512		0.0376279	-1.22512		1	1.18351		1	1.18351		1	1.18351		1	1.27228		1	1.27228		1	1.27228		1	2.26259		1	2.26259		1	2.26259
	453	Alcohol dehydrogenase [NADP(+)]	AKR1A1	P14550		0.0359619	1.32699		0.060838	1.34888		0.0359619	1.32699		0.0320188	1.22284		0.0466893	1.24301		0.0320188	1.22284		0.41785	1.08517		0.41785	1.08517		0.41785	1.08517		0.39879	-1.30994		0.681256	-1.16904		0.39879	-1.30994		0.889232	-1.00218		0.889232	-1.00218		0.889232	-1.00218
	562	DnaJ homolog subfamily B member 1	DNAJB1	P25685		0.463353	1.51623		0.0277694	1.81718		0.00911642	1.85802		0.0128298	1.28786		0.0364639	1.25956		0.0128298	1.28786		0.957038	1.17732		0.0592567	1.44271		0.0592567	1.44271		0.0849403	1.26809		0.163429	1.2517		0.0849403	1.26809		0.70899	1.06115		0.70899	1.06115		0.70899	1.06115
	1174	Phosphoribosyl pyrophosphate synthase-associated protein 1	PRPSAP1	Q14558		0.162796	-1.23443		0.284156	-1.14907		0.284156	-1.14907		0.0424641	1.36608		0.0424641	1.36608		0.0424641	1.36608		0.00458987	-1.68633		0.00829475	-1.56973		0.00829475	-1.56973		0.927968	-0.997924		0.927968	-0.997924		0.927968	-0.997924		0.538942	1.10094		0.538942	1.10094		0.538942	1.10094
	363	Acylphosphatase-1	ACYP1	P07311		0.61128	-1.16822		0.413132	-1.39065		0.413132	-1.39065		0.0384191	1.7357		0.0384191	1.7357		0.0384191	1.7357		0.0354447	-2.02769		0.0295481	-2.41375		0.0295481	-2.41375		1	-1.32657		1	-1.41199		1	-1.32657		1	-1.10051		1	-1.10051		1	-1.10051
	434	Myosin light chain 4	MYL4	P12829		0.112016	3.27038		0.112016	3.27038		0.112016	3.27038		0.0284408	1.95099		0.0284408	1.95099		0.0284408	1.95099		0.376981	1.67626		0.376981	1.67626		0.376981	1.67626		1	1.63326		1	1.63326		1	1.63326		1	1.45317		1	1.45317		1	1.45317
	462	Ubiquitin carboxyl-terminal hydrolase isozyme L3	UCHL3	P15374		0.201066	1.75489		0.340162	1.64968		0.201066	1.75489		0.000860803	2.04751		0.0021611	1.92476		0.000860803	2.04751		0.429085	-1.16674		0.429085	-1.16674		0.429085	-1.16674		1	1.37111		1	1.37111		1	1.37111		1	1.14832		1	1.14832		1	1.14832
	625	Glutathione S-transferase theta-1	GSTT1	P30711		0.0830618	2.32649		0.0830618	2.32649		0.0830618	2.32649		0.0375907	3.38327		0.0375907	3.38327		0.0375907	3.38327		0.111965	-1.45424		0.111965	-1.45424		0.111965	-1.45424		1	-1.04183		1	-1.04183		1	-1.04183		1	1.38897		1	1.38897		1	1.38897
	265	Structural maintenance of chromosomes protein 2	SMC2	O95347		0.0984462	-1.62294		0.117463	-1.77417		0.0984462	-1.62294		0.0283185	-4.3974		0.0802621	-4.80718		0.0283185	-4.3974		0.170864	2.70954		0.170864	2.70954		0.170864	2.70954		0.312557	1.62106		0.446412	1.404		0.823943	1.19831		0.115995	2.69758		0.30186	1.99409		0.30186	1.99409
	306	Hemoglobin subunit zeta	HBZ	P02008		0.702127	1.5683		1	2.34178		1	2.59165		0.0466757	-4.12264		0.0821101	-4.56254		0.0466757	-4.12264		0.173357	6.46557		1	10.6845		1	10.6845		1	5.85974		1	6.99916		1	6.99916		0.358211	-1.40206		0.517307	-1.17381		0.517307	-1.17381
	1717	Leucine-rich repeat-containing protein 40	LRRC40	Q9H9A6		0.0663855	-2.05162		0.141422	-1.93908		0.0663855	-2.05162		0.0288549	-3.35804		0.0730643	-3.17382		0.0288549	-3.35804		0.0604855	1.63677		0.0604855	1.63677		0.0604855	1.63677		0.181408	1.66376		0.473955	1.45895		0.467471	1.36939		0.109801	1.52223		0.21328	1.2529		0.21328	1.2529
	957	Eukaryotic peptide chain release factor subunit 1	ETF1	P62495-2		0.477532	-1.19241		0.382614	-1.37729		0.365671	-1.30197		0.0363571	-2.16468		0.0636823	-2.2899		0.0363571	-2.16468		0.254232	1.81539		0.410719	1.66262		0.410719	1.66262		0.23963	1.52789		0.296527	1.29389		0.39713	1.21038		0.26626	1.52177		0.540905	1.20553		0.540905	1.20553
	452	Farnesyl pyrophosphate synthase	FDPS	P14324-2		0.498161	-1.07121		0.719227	1.0323		0.96884	-1.00653		0.0439077	-1.71697		0.0962906	-1.65245		0.0439077	-1.71697		0.0688525	1.60283		0.0809141	1.70583		0.0809141	1.70583		0.158901	-1.25992		0.249108	-1.16107		0.158901	-1.25992		0.114502	-1.31367		0.114502	-1.31367		0.114502	-1.31367
	1814	Methionine adenosyltransferase 2 subunit beta	MAT2B	Q9NZL9		0.650121	1.06329		0.989455	-1.00677		0.650121	1.06329		0.041366	-1.6883		0.0675983	-1.80731		0.041366	-1.6883		0.021429	1.79515		0.021429	1.79515		0.021429	1.79515		0.914568	1.07885		0.292784	1.30673		0.914568	1.07885		0.708816	1.07979		0.708816	1.07979		0.708816	1.07979
	398	2,3-cyclic-nucleotide 3-phosphodiesterase	CNP	P09543-2		0.165852	-1.2364		0.127368	-1.30852		0.0585344	-1.36988		0.0327501	-1.43884		0.0812521	-1.37439		0.0327501	-1.43884		0.434952	1.16373		0.770813	1.05034		0.770813	1.05034		0.0898924	-1.2492		0.162127	-1.19259		0.187673	-1.15401		0.250572	-1.16999		0.500088	-1.08084		0.500088	-1.08084
	1946	Ubiquitin carboxyl-terminal hydrolase 15	USP15	Q9Y4E8		0.156204	-1.13937		0.343367	-1.11988		0.312038	-1.10468		0.0493709	-1.23029		0.0770603	-1.24722		0.0493709	-1.23029		0.319571	1.0798		0.209044	1.11371		0.209044	1.11371		0.437642	1.14425		0.693705	1.01882		0.65214	-1.02858		0.226322	1.27821		0.041297	1.08604		0.041297	1.08604
	457	Aspartate--tRNA ligase, cytoplasmic	DARS	P14868		0.275544	1.16649		0.300298	1.16486		0.16097	1.23667		0.0373699	1.25691		0.0625011	1.18393		0.0373699	1.25691		0.424502	-1.07752		0.802587	-1.01637		0.802587	-1.01637		0.036032	1.37679		0.0141941	1.46449		0.036032	1.37679		0.133368	1.43195		0.133368	1.43195		0.133368	1.43195
	239	Flotillin-1	FLOT1	O75955		0.419286	1.14442		0.218672	1.26552		0.183438	1.24106		0.0420499	1.3091		0.0602076	1.3349		0.0420499	1.3091		0.237931	-1.14389		0.504831	-1.05483		0.504831	-1.05483		0.209395	1.3543		0.636764	1.10759		0.436343	1.16358		0.212815	1.29027		0.421144	1.10856		0.421144	1.10856
	990	14-3-3 protein zeta/delta	YWHAZ	P63104		0.626248	1.11736		0.332459	1.13783		0.204085	1.25356		0.0463798	1.46804		0.082393	1.33251		0.0463798	1.46804		0.150242	-1.31384		0.288369	-1.1711		0.288369	-1.1711		0.131647	-1.29009		0.410583	-1.16107		0.226199	-1.26361		0.0666975	1.2419		0.0861534	1.26793		0.0861534	1.26793
	414	S-formylglutathione hydrolase	ESD	P10768		0.509222	1.20484		0.541221	1.24152		0.369292	1.31298		0.0373694	1.50241		0.0911146	1.42064		0.0373694	1.50241		0.233693	-1.24698		0.440753	-1.14428		0.440753	-1.14428		0.0672253	1.91891		0.125411	1.84015		0.125411	1.84015		0.072594	1.62016		0.128752	1.55367		0.128752	1.55367
	787	Proteasome subunit beta type-3	PSMB3	P49720		0.127269	1.3718		0.12855	1.4231		0.0590189	1.50021		0.0355337	1.54638		0.0871765	1.4669		0.0355337	1.54638		0.497584	-1.12726		0.885185	-1.03078		0.885185	-1.03078		0.778645	1.0229		0.613371	1.095		0.778645	1.0229		0.507811	1.10245		0.507811	1.10245		0.507811	1.10245
	1666	Pantothenate kinase 2, mitochondrial	PANK2	Q9BZ23-3		1	1.05743		1	1.03904		1	1.05743		1	NaN		1	NaN		1	NaN		1	NaN		1	NaN		1	NaN		1	1.12655		1	1.12655		1	1.12655		1	NaN		1	NaN		1	NaN
	986	Ubiquitin-40S ribosomal protein S27a	RPS27A	P62979		0.560096	-1.08112		0.69217	-1.03746		0.856726	1.04711		0.064942	-1.52115		0.0464454	-1.65247		0.064942	-1.52115		0.472589	1.40701		0.347681	1.59281		0.347681	1.59281		0.235048	1.25384		0.671952	1.12179		0.450616	1.17483		0.649731	-1.05428		0.332051	-1.12518		0.332051	-1.12518
	507	Annexin A7	ANXA7	P20073-2		0.728224	-1.04524		0.337619	-1.08934		0.947753	-1.01726		0.0544865	-1.43495		0.0399128	-1.53663		0.0544865	-1.43495		0.047729	1.37285		0.0684102	1.41061		0.0684102	1.41061		0.335462	1.19007		0.876023	-1.00786		0.764639	1.01344		0.212656	1.29158		0.128021	1.09988		0.128021	1.09988
	538	Kell blood group glycoprotein	KEL	P23276		0.339563	-1.55067		0.869643	1.02928		0.495298	-1.47069		0.988486	-1.15298		0.0447201	1.31291		0.988486	-1.15298		0.049767	-1.34493		0.102674	-1.27556		0.102674	-1.27556		0.103832	1.99317		0.103832	1.99317		0.103832	1.99317		0.0973275	1.71067		0.0973275	1.71067		0.0973275	1.71067
	108	Importin subunit alpha-3	KPNA4	O00629		0.264735	1.35205		0.138164	1.64985		0.19547	1.47277		0.0829075	1.42147		0.0303063	1.59237		0.0829075	1.42147		0.715859	-1.05134		0.98339	1.03609		0.98339	1.03609		0.322215	1.65674		0.322215	1.65674		0.322215	1.65674		0.224708	1.36412		0.224708	1.36412		0.224708	1.36412
	110	Pyridoxal kinase	PDXK	O00764		1	1.07858		1	1.07858		1	1.07858		1	NaN		1	NaN		1	NaN		1	NaN		1	NaN		1	NaN		1	NaN		1	NaN		1	NaN		1	NaN		1	NaN		1	NaN
	1787	Pantothenate kinase 4	PANK4	Q9NVE7		0.877182	-0.995976		0.877182	-0.995976		0.877182	-0.995976		1	NaN		1	NaN		1	NaN		1	NaN		1	NaN		1	NaN		0.241097	1.26745		0.432156	1.17231		0.4947	1.1089		0.434795	1.16805		0.790672	1.02193		0.790672	1.02193

## Sheet: POI GPV_J vs GET_J
	Id	Protein name	Gene name	Accession number		GPV_J vs G_Wt			GPV_J vs G_Wt			GPV_J vs G_Wt			GET_J vs G_Wt			GET_J vs G_Wt			GET_J vs G_Wt			GPV_J vs GET_J			GPV_J vs GET_J			GPV_J vs GET_J			RPV_J vs R_Wt			RPV_J vs R_Wt			RPV_J vs R_Wt			RET_J vs R_Wt			RET_J vs R_Wt			RET_J vs R_Wt
						p-value	Fold change		p-value	Fold change		p-value	Fold change		p-value	Fold change		p-value	Fold change		p-value	Fold change		p-value	Fold change		p-value	Fold change		p-value	Fold change		p-value	Fold change		p-value	Fold change		p-value	Fold change		p-value	Fold change		p-value	Fold change		p-value	Fold change
	513	Glutathione S-transferase Mu 3	GSTM3	P21266		0.117175	-1.52067		0.225128	-1.41853		0.117175	-1.52067		0.0903035	1.60039		0.0931358	1.71562		0.0903035	1.60039		0.034736	-2.43366		0.034736	-2.43366		0.034736	-2.43366		0.0181571	-1.89085		0.0250453	-2.08672		0.0181571	-1.89085		0.683446	1.39352		0.683446	1.39352		0.683446	1.39352
	113	Eukaryotic translation initiation factor 1A, Y-chromosomal	EIF1AY	O14602		0.136676	-1.81899		0.136676	-1.81899		0.136676	-1.81899		0.227097	1.28299		0.227097	1.28299		0.227097	1.28299		0.0281752	-2.33374		0.0281752	-2.33374		0.0281752	-2.33374		0.196735	-2.03047		0.30924	-1.69764		0.196735	-2.03047		0.960377	1.11015		0.960377	1.11015		0.960377	1.11015
	363	Acylphosphatase-1	ACYP1	P07311		0.61128	-1.16822		0.413132	-1.39065		0.413132	-1.39065		0.0384191	1.7357		0.0384191	1.7357		0.0384191	1.7357		0.0354447	-2.02769		0.0295481	-2.41375		0.0295481	-2.41375		1	-1.32657		1	-1.41199		1	-1.32657		1	-1.10051		1	-1.10051		1	-1.10051
	1174	Phosphoribosyl pyrophosphate synthase-associated protein 1	PRPSAP1	Q14558		0.162796	-1.23443		0.284156	-1.14907		0.284156	-1.14907		0.0424641	1.36608		0.0424641	1.36608		0.0424641	1.36608		0.00458987	-1.68633		0.00829475	-1.56973		0.00829475	-1.56973		0.927968	-0.997924		0.927968	-0.997924		0.927968	-0.997924		0.538942	1.10094		0.538942	1.10094		0.538942	1.10094
	216	Semaphorin-7A	SEMA7A	O75326		0.00474148	-1.64638		0.0145339	-1.66385		0.00474148	-1.64638		0.881552	-1.02537		0.86653	-1.03626		0.881552	-1.02537		0.0157168	-1.60564		0.0157168	-1.60564		0.0157168	-1.60564		0.568041	-1.12586		0.818528	-1.06888		0.568041	-1.12586		0.669363	-1.08895		0.669363	-1.08895		0.669363	-1.08895
	1652	Acetyl-CoA acetyltransferase, cytosolic	ACAT2	Q9BWD1		0.456707	-1.23449		0.313763	-1.31869		0.650959	-1.17585		0.183609	1.28593		0.38667	1.14665		0.183609	1.28593		0.0036703	-1.58747		0.0102628	-1.51207		0.0102628	-1.51207		0.0965197	-1.47924		0.190005	-1.4051		0.0965197	-1.47924		0.917638	-1.01675		0.917638	-1.01675		0.917638	-1.01675
	565	Proteasome subunit alpha type-1	PSMA1	P25786		0.055202	1.19362		0.0716538	1.24243		0.035586	1.23808		0.04112	-1.0816		0.0889423	-1.0778		0.04112	-1.0816		0.0174373	1.29102		0.0155271	1.3391		0.0155271	1.3391		0.559972	-1.07992		0.694119	-1.06443		0.911594	-1.02263		0.0774496	-1.25035		0.171555	-1.18402		0.171555	-1.18402
	242	SEC14-like protein 2	SEC14L2	O76054		0.0456665	1.81577		0.128902	1.67968		0.128902	1.67968		0.308441	1.23637		0.308441	1.23637		0.308441	1.23637		0.0165073	1.46863		0.0319558	1.35856		0.0319558	1.35856		0.174319	-1.65896		0.174319	-1.65896		0.174319	-1.65896		0.08673	-1.77182		0.08673	-1.77182		0.08673	-1.77182
	904	Ras-related protein Rab-8A	RAB8A	P61006		0.829021	-1.04528		0.926687	-1.03494		0.769078	-1.06341		0.0152309	-1.54332		0.0421473	-1.502		0.0152309	-1.54332		0.00379868	1.47647		0.0129977	1.4513		0.0129977	1.4513		0.228259	-1.32307		0.368163	-1.27873		0.228259	-1.32307		0.36818	-1.21262		0.36818	-1.21262		0.36818	-1.21262
	708	Eukaryotic translation initiation factor 2 subunit 3	EIF2S3	P41091		0.497716	1.11232		0.374909	1.25331		0.563853	1.11652		0.32034	-1.38352		0.588025	-1.23252		0.32034	-1.38352		0.00372184	1.53892		0.0113878	1.54472		0.0113878	1.54472		0.254422	1.38411		0.125717	1.15345		0.216966	1.11399		0.509809	1.11015		0.0658854	-1.1192		0.0658854	-1.1192
	1796	Probable tRNA(His) guanylyltransferase	THG1L	Q9NWX6		0.00984586	1.35923		0.00984586	1.35923		0.00984586	1.35923		0.173184	-1.20931		0.173184	-1.20931		0.173184	-1.20931		0.0289532	1.64372		0.0289532	1.64372		0.0289532	1.64372		1	-1.09901		1	-1.09901		1	-1.09901		1	-1.26051		1	-1.26051		1	-1.26051
	1814	Methionine adenosyltransferase 2 subunit beta	MAT2B	Q9NZL9		0.650121	1.06329		0.989455	-1.00677		0.650121	1.06329		0.041366	-1.6883		0.0675983	-1.80731		0.041366	-1.6883		0.021429	1.79515		0.021429	1.79515		0.021429	1.79515		0.914568	1.07885		0.292784	1.30673		0.914568	1.07885		0.708816	1.07979		0.708816	1.07979		0.708816	1.07979
	841	Spermine synthase	SMS	P52788		0.218498	1.42349		0.218498	1.42349		0.218498	1.42349		0.365937	-1.33527		0.365937	-1.33527		0.365937	-1.33527		0.0131996	1.90074		0.0131996	1.90074		0.0131996	1.90074		0.0244498	-1.45108		0.0244498	-1.45108		0.0244498	-1.45108		0.116154	1.18299		0.116154	1.18299		0.116154	1.18299
	465	Desmoplakin	DSP	P15924		0.384809	1.35861		0.172549	1.40269		0.736114	-1.00229		0.338574	-1.55799		0.769848	-1.10817		0.338574	-1.55799		0.0321702	2.1167		0.00580312	1.55442		0.00580312	1.55442		0.260193	-2.46796		0.457975	-1.53354		0.559906	-1.37364		0.0286633	-5.33393		0.0286539	-2.96882		0.0286539	-2.96882
	525	Trifunctional purine biosynthetic protein adenosine-3	GART	P22102		0.310726	1.2525		0.201664	1.37287		0.310726	1.2525		0.0123467	-2.47232		0.0248656	-2.25555		0.0123467	-2.47232		0.00869113	3.09657		0.00869113	3.09657		0.00869113	3.09657		0.000903883	1.55662		0.00465932	1.60334		0.00387721	1.54072		0.598896	-1.05525		0.622848	-1.06614		0.622848	-1.06614
	1139	Ras GTPase-activating-like protein IQGAP2	IQGAP2	Q13576		0.600194	1.07538		0.942038	-1.25873		0.600194	1.07538		0.313585	-4.01315		0.236982	-5.43224		0.313585	-4.01315		0.0145837	4.31566		0.0145837	4.31566		0.0145837	4.31566		0.738982	1.02173		0.879412	-1.02966		0.738982	1.02173		0.327859	1.61945		0.327859	1.61945		0.327859	1.61945
	366	Calpain-1 catalytic subunit	CAPN1	P07384		0.0941892	-1.1243		0.156272	-1.10768		0.201098	-1.0846		0.12832	1.09219		0.267758	1.06943		0.12832	1.09219		0.0195748	-1.22795		0.0446583	-1.1846		0.0446583	-1.1846		0.768173	1.00857		0.0742978	-1.16606		0.0357886	-1.16608		0.722775	1.04104		0.294364	-1.12971		0.294364	-1.12971
	1549	Ubiquitin thioesterase OTUB1	OTUB1	Q96FW1		0.510955	-1.10147		0.196628	-1.22038		0.480249	-1.12631		0.126386	1.28228		0.266094	1.18344		0.126386	1.28228		0.0443617	-1.41239		0.0661198	-1.44425		0.0661198	-1.44425		0.283527	1.36113		0.283527	1.36113		0.283527	1.36113		0.31764	1.45859		0.31764	1.45859		0.31764	1.45859
	384	40S ribosomal protein S17	RPS17	P08708		0.169183	-1.48235		0.254464	-1.52176		0.254464	-1.52176		0.946766	-1.06143		0.946766	-1.06143		0.946766	-1.06143		0.0204108	-1.39657		0.0550961	-1.4337		0.0550961	-1.4337		0.0662112	1.6868		0.0192544	1.888		0.0662112	1.6868		0.0165833	2.06644		0.0165833	2.06644		0.0165833	2.06644
	538	Kell blood group glycoprotein	KEL	P23276		0.339563	-1.55067		0.869643	1.02928		0.495298	-1.47069		0.988486	-1.15298		0.0447201	1.31291		0.988486	-1.15298		0.049767	-1.34493		0.102674	-1.27556		0.102674	-1.27556		0.103832	1.99317		0.103832	1.99317		0.103832	1.99317		0.0973275	1.71067		0.0973275	1.71067		0.0973275	1.71067
	922	Ras-related protein Rap-2b	RAP2B	P61225		0.203124	-1.14145		0.324379	-1.15572		0.255918	-1.14686		0.109246	1.16322		0.187807	1.15431		0.109246	1.16322		0.0297303	-1.32776		0.0563792	-1.33405		0.0563792	-1.33405		0.551911	1.09603		0.425525	-1.10925		0.655566	-1.05291		0.551188	1.08242		0.508326	-1.06614		0.508326	-1.06614
	1025	ADP-ribosylation factor 1	ARF1	P84077		0.216107	-1.15003		0.384878	-1.11772		0.445681	-1.08762		0.287976	1.13669		0.458588	1.10607		0.287976	1.13669		0.0494282	-1.30723		0.111083	-1.23628		0.111083	-1.23628		0.0813533	1.57679		0.0990654	1.32588		0.0460987	1.33718		0.349622	1.18688		0.87643	1.00652		0.87643	1.00652
	507	Annexin A7	ANXA7	P20073-2		0.728224	-1.04524		0.337619	-1.08934		0.947753	-1.01726		0.0544865	-1.43495		0.0399128	-1.53663		0.0544865	-1.43495		0.047729	1.37285		0.0684102	1.41061		0.0684102	1.41061		0.335462	1.19007		0.876023	-1.00786		0.764639	1.01344		0.212656	1.29158		0.128021	1.09988		0.128021	1.09988
	380	ATP-dependent 6-phosphofructokinase, muscle type	PFKM	P08237-3		0.0626585	1.45181		0.222629	1.37919		0.12717	1.42319		0.712676	1.0484		0.845506	1.01599		0.712676	1.0484		0.048317	1.38479		0.106185	1.35749		0.106185	1.35749		0.366143	1.22647		0.408692	1.2599		0.366143	1.22647		0.0474858	1.34203		0.0474858	1.34203		0.0474858	1.34203
	362	Protein disulfide-isomerase	P4HB	P07237		0.505305	1.14193		0.669135	1.10511		0.669135	1.10511		0.323127	-1.24327		0.323127	-1.24327		0.323127	-1.24327		0.0441567	1.41973		0.103239	1.37395		0.103239	1.37395		0.0232044	1.85163		0.0572129	1.72108		0.0232044	1.85163		0.978589	1.14404		0.978589	1.14404		0.978589	1.14404
	921	Ras-related protein Rap-1b	RAP1B	P61224		1	NaN		1	NaN		1	NaN		1	1.08012		1	1.08012		1	1.08012		1	NaN		1	NaN		1	NaN		1	1.93634		1	1.93634		1	1.93634		1	1.68878		1	1.68878		1	1.68878
	117	Protein arginine N-methyltransferase 5	PRMT5	O14744		0.826156	-0.99935		0.278264	1.17145		0.231635	1.15845		0.295603	-1.09996		0.437945	-1.08775		0.295603	-1.09996		0.844745	1.10068		0.0474292	1.27425		0.0474292	1.27425		0.224141	1.47354		0.510167	1.12294		0.311093	1.18		0.153791	1.62464		0.0751005	1.301		0.0751005	1.301
	1165	Eukaryotic initiation factor 4A-II	EIF4A2	Q14240		0.713152	-1.00874		0.290972	1.29648		0.181295	1.32194		0.594438	-1.11379		0.615484	-1.13566		0.594438	-1.11379		0.89001	1.10415		0.0345944	1.47236		0.0345944	1.47236		0.499962	-1.10258		0.787638	-1.01993		0.499962	-1.10258		0.691689	1.13912		0.691689	1.13912		0.691689	1.13912
	237	Isocitrate dehydrogenase [NADP] cytoplasmic	IDH1	O75874		0.228853	1.35765		0.312764	1.21481		0.221493	1.4581		0.34777	1.20071		0.818903	-0.99963		0.34777	1.20071		0.25542	1.1307		0.00941498	1.21436		0.00941498	1.21436		0.888779	1.08006		0.859813	-0.999181		0.931372	1.02323		0.108879	1.14845		0.289609	1.08802		0.289609	1.08802
	1307	E3 ubiquitin-protein ligase RNF123	RNF123	Q5XPI4		0.378945	1.15801		0.061779	1.23322		0.0289337	1.28133		0.932585	-1.01007		0.65754	-1.04948		0.932585	-1.01007		0.338215	1.16967		0.0156636	1.29424		0.0156636	1.29424		0.192072	1.40558		0.36289	1.11698		0.196955	1.1693		0.288732	1.27794		0.542455	1.06311		0.542455	1.06311
[truncated: 6 more rows]

## Sheet: POI RPV_J vs R_Wt
	Id	Protein name	Gene name	Accession number		GPV_J vs G_Wt			GPV_J vs G_Wt			GPV_J vs G_Wt			GET_J vs G_Wt			GET_J vs G_Wt			GET_J vs G_Wt			GPV_J vs GET_J			GPV_J vs GET_J			GPV_J vs GET_J			RPV_J vs R_Wt			RPV_J vs R_Wt			RPV_J vs R_Wt			RET_J vs R_Wt			RET_J vs R_Wt			RET_J vs R_Wt
[truncated: 89 more rows]

[truncated: 5 more sheets: POI RET_J vs R_Wt, POI RPV_J vs RET_J, POI GPV_J vs RPV_J, POI GET_J vs RET_J, POI G_Wt vs R_Wt]
