# Supplementary material for: Altered Ca2+ Homeostasis in Red Blood Cells of Polycythemia Vera Patients Following Disturbed Organelle Sorting during Terminal Erythropoiesis
Source: Cells. 2021 Dec 24;11(1):49. doi: 10.3390/cells11010049 (PMC8750512; doi:10.3390/cells11010049)
Supplement: Supplementary file 1 [file cells-11-00049-s001.zip › Table S4 On off proteins.xlsx]

## Sheet: On and off RBCs
On/off Proteins in Red Blood Cells (RBCs)
Protein name	Gene name	Accession number	RBC CT	RBC PV
Actin-related protein 2	ACTR2	P61160	ON	OFF
Actin-related protein 2/3 complex subunit 1A	ARPC1A	Q92747	ON	OFF
Ankyrin repeat domain-containing protein 13A	ANKRD13A	Q8IZ07	ON	OFF
Arf-GAP domain and FG repeat-containing protein 1	AGFG1	P52594-2	ON	OFF
ATP-dependent RNA helicase DDX3X	DDX3X	O00571	ON	OFF
cAMP-dependent protein kinase type II-alpha regulatory subunit	PRKAR2A	P13861-2	ON	OFF
Caspase-6	CASP6	P55212	ON	OFF
Coiled-coil domain-containing protein 124	CCDC124	Q96CT7	ON	OFF
Glutamine--tRNA ligase	QARS	P47897	ON	OFF
Guanine nucleotide-binding protein G(i) subunit alpha-2	GNAI2	P04899	ON	OFF
HBS1-like protein	HBS1L	Q9Y450	ON	OFF
Heterogeneous nuclear ribonucleoprotein A3	HNRNPA3	P51991-2	ON	OFF
Histone deacetylase 6	HDAC6	Q9UBN7	ON	OFF
Intercellular adhesion molecule 4	ICAM4	Q14773-2	ON	OFF
Nuclear transport factor 2	NUTF2	P61970	ON	OFF
Pantothenate kinase 2, mitochondrial	PANK2	Q9BZ23-3	ON	OFF
Plastin-1	PLS1	Q14651	ON	OFF
Protein phosphatase 1B	PPM1B	O75688	ON	OFF
Protein prune homolog	PRUNE	Q86TP1	ON	OFF
Pyridoxal kinase	PDXK	O00764	ON	OFF
RUN and FYVE domain-containing protein 1	RUFY1	Q96T51-2	ON	OFF
UBX domain-containing protein 6	UBXN6	Q9BZV1	ON	OFF
UDP-glucose 4-epimerase	GALE	Q14376	ON	OFF
Actin, alpha skeletal muscle	ACTA1	P68133	OFF	ON
ADP-ribosylation factor 6	ARF6	P62330	OFF	ON
Anamorsin	CIAPIN1	Q6FI81-3	OFF	ON
Cysteine protease ATG4A	ATG4A	Q8WYN0	OFF	ON
Diphosphomevalonate decarboxylase	MVD	P53602	OFF	ON
Elongation factor 1-gamma	EEF1G	P26641	OFF	ON
Filaggrin	FLG	P20930	OFF	ON
Gamma-adducin	ADD3	Q9UEY8-2	OFF	ON
Protein disulfide-isomerase A6	PDIA6	Q15084-3	OFF	ON
Protein S100-A9	S100A9	P06702	OFF	ON
Septin-8	SEPT8	Q92599-2	OFF	ON
Sorting nexin-5	SNX5	Q9Y5X3	OFF	ON
Unconventional myosin-XVIIIa	MYO18A	Q92614-3	OFF	ON
V-type proton ATPase subunit D	ATP6V1D	Q9Y5K8	OFF	ON

## Sheet: On and off Reticulocytes
On/off Proteins in Reticulocytes
Protein name	Gene name	Accession number	Reticulocytes CT	Reticulocytes PV
14-3-3 protein sigma	SFN	P31947-2	ON	OFF
Cathepsin D	CTSD	P07339	ON	OFF
Glucosamine-6-phosphate isomerase 1	GNPDA1	P46926	ON	OFF
Hemoglobin subunit zeta	HBZ	P02008	ON	OFF
Malignant T-cell-amplified sequence 1	MCTS1	Q9ULC4	ON	OFF
10 kDa heat shock protein, mitochondrial	HSPE1	P61604	OFF	ON
40S ribosomal protein S15a	RPS15A	P62244	OFF	ON
4F2 cell-surface antigen heavy chain	SLC3A2	P08195-2	OFF	ON
5-AMP-activated protein kinase catalytic subunit alpha-1	PRKAA1	Q13131-2	OFF	ON
5-AMP-activated protein kinase subunit gamma-1	PRKAG1	P54619-2	OFF	ON
60S ribosomal protein L26	RPL26	P61254	OFF	ON
60S ribosomal protein L36a	RPL36A	P83881	OFF	ON
60S ribosomal protein L37a	RPL37A	P61513	OFF	ON
Acetyl-CoA acetyltransferase, mitochondrial	ACAT1	P24752	OFF	ON
Aconitate hydratase, mitochondrial	ACO2	Q99798	OFF	ON
Acylphosphatase-1	ACYP1	P07311	OFF	ON
Adapter molecule crk	CRK	P46108-2	OFF	ON
ADP-ribosylation factor 5	ARF5	P84085	OFF	ON
Annexin A4	ANXA4	P09525	OFF	ON
AP-2 complex subunit alpha-2	AP2A2	O94973-2	OFF	ON
Apoptosis regulator BAX	BAX	Q07812-5	OFF	ON
Arf-GAP domain and FG repeat-containing protein 1	AGFG1	P52594-2	OFF	ON
Armadillo repeat-containing protein 8	ARMC8	Q8IUR7-7	OFF	ON
Aspartate aminotransferase, mitochondrial	GOT2	P00505	OFF	ON
ATP synthase subunit gamma, mitochondrial	ATP5C1	P36542-2	OFF	ON
ATP-binding cassette sub-family B member 10, mitochondrial	ABCB10	Q9NRK6	OFF	ON
Bcl-2-like protein 1	BCL2L1	Q07817	OFF	ON
C2 domain-containing protein 5	C2CD5	Q86YS7	OFF	ON
cAMP-dependent protein kinase type II-beta regulatory subunit	PRKAR2B	P31323	OFF	ON
Coatomer subunit alpha	COPA	P53621	OFF	ON
Cyclin-dependent kinase 6	CDK6	Q00534	OFF	ON
Cysteine protease ATG4B	ATG4B	Q9Y4P1-6	OFF	ON
Cytochrome b-c1 complex subunit 2, mitochondrial	UQCRC2	P22695	OFF	ON
Cytochrome c oxidase subunit 4 isoform 1, mitochondrial	COX4I1	P13073	OFF	ON
Developmentally-regulated GTP-binding protein 1	DRG1	Q9Y295	OFF	ON
Eukaryotic translation initiation factor 2A	EIF2A	Q9BY44-3	OFF	ON
Gamma-adducin	ADD3	Q9UEY8-2	OFF	ON
Glutamine-dependent NAD(+) synthetase	NADSYN1	Q6IA69	OFF	ON
Glycine--tRNA ligase	GARS	P41250	OFF	ON
Glycogen debranching enzyme	AGL	P35573	OFF	ON
Importin subunit alpha-4	KPNA3	O00505	OFF	ON
Malate dehydrogenase, mitochondrial	MDH2	P40926	OFF	ON
Mitochondrial enolase superfamily member 1	ENOSF1	Q7L5Y1	OFF	ON
MMS19 nucleotide excision repair protein homolog	MMS19	Q96T76-9	OFF	ON
Multiple inositol polyphosphate phosphatase 1	MINPP1	Q9UNW1	OFF	ON
Muscleblind-like protein 1	MBNL1	Q9NR56-3	OFF	ON
Myosin regulatory light chain 12A	MYL12A	P19105	OFF	ON
Myosin-10	MYH10	P35580	OFF	ON
NAD(P) transhydrogenase, mitochondrial	NNT	Q13423	OFF	ON
Neutral alpha-glucosidase AB	GANAB	Q14697	OFF	ON
Partner of Y14 and mago	WIBG	Q9BRP8	OFF	ON
Peptidyl-prolyl cis-trans isomerase B	PPIB	P23284	OFF	ON
Peptidyl-prolyl cis-trans isomerase-like 3	PPIL3	Q9H2H8	OFF	ON
PEST proteolytic signal-containing nuclear protein	PCNP	Q8WW12	OFF	ON
Phosphatidylinositol 4-kinase type 2-alpha	PI4K2A	Q9BTU6	OFF	ON
Phosphatidylinositol transfer protein beta isoform	PITPNB	P48739	OFF	ON
Phosphoethanolamine/phosphocholine phosphatase	PHOSPHO1	Q8TCT1	OFF	ON
Probable tRNA(His) guanylyltransferase	THG1L	Q9NWX6	OFF	ON
Prohibitin-2	PHB2	Q99623	OFF	ON
Protein disulfide-isomerase A3	PDIA3	P30101	OFF	ON
Protein DPCD	DPCD	Q9BVM2	OFF	ON
Protein pelota homolog	PELO	Q9BRX2	OFF	ON
Protein phosphatase 1B	PPM1B	O75688	OFF	ON
Protein S100-A6	S100A6	P06703	OFF	ON
Protoporphyrinogen oxidase	PPOX	P50336	OFF	ON
Ran-binding protein 10	RANBP10	Q6VN20	OFF	ON
Ras-related protein Rab-5A	RAB5A	P20339-2	OFF	ON
Rieske domain-containing protein	RFESD	Q8TAC1	OFF	ON
Secernin-1	SCRN1	Q12765-2	OFF	ON
Serine/threonine-protein kinase Nek9	NEK9	Q8TD19	OFF	ON
Serine/threonine-protein phosphatase PP1-beta catalytic subunit	PPP1CB	P62140	OFF	ON
Signal recognition particle 19 kDa protein	SRP19	P09132	OFF	ON
Sulfide:quinone oxidoreductase, mitochondrial	SQRDL	Q9Y6N5	OFF	ON
TBC1 domain family member 24	TBC1D24	Q9ULP9-2	OFF	ON
Tether containing UBX domain for GLUT4	ASPSCR1	Q9BZE9	OFF	ON
Thioredoxin domain-containing protein 17	TXNDC17	Q9BRA2	OFF	ON
Thioredoxin domain-containing protein 5	TXNDC5	Q8NBS9-2	OFF	ON
Thioredoxin-dependent peroxide reductase, mitochondrial	PRDX3	P30048-2	OFF	ON
Trafficking kinesin-binding protein 2	TRAK2	O60296	OFF	ON
Translation initiation factor eIF-2B subunit gamma	EIF2B3	Q9NR50-3	OFF	ON
Transmembrane and coiled-coil domains protein 2	TMCC2	O75069-3	OFF	ON
Transportin-3	TNPO3	Q9Y5L0-3	OFF	ON
Tropomyosin alpha-1 chain	TPM1	P09493-5	OFF	ON
Tropomyosin alpha-1 chain	TPM1	P09493-4	OFF	ON
Ubiquitin carboxyl-terminal hydrolase 11	USP11	P51784	OFF	ON
Ubiquitin carboxyl-terminal hydrolase isozyme L3	UCHL3	P15374	OFF	ON
UBX domain-containing protein 6	UBXN6	Q9BZV1	OFF	ON
Voltage-dependent anion-selective channel protein 1	VDAC1	P21796	OFF	ON
